# Supplementary material for: A high-density SNP genetic map consisting of a complete set of homologous groups in autohexaploid sweetpotato (Ipomoea batatas)
Source: Sci Rep. 2017 Mar 10;7:44207. doi: 10.1038/srep44207 (PMC5345071; doi:10.1038/srep44207)
Supplement: Supplementary Tables [file srep44207-s2.xls]

## Sheet: TableS1
Supplementary Table S1 Theoretical segregation ratios for the F1 and S1 progeny of autohexaploid species
Genotype of female parenta)	Genotype of male parenta)	Expected frequency of genotype of progenya)							Popultion type
		AAAAAA	AAAAAa	AAAAaa	AAAaaa	AAaaaa	Aaaaaa	aaaaaa
AAAAAA	AAAAAA	1							S1/F1
AAAAAA	AAAAAa	0.5	0.5						F1
AAAAAa	AAAAAA	0.5	0.5						F1
AAAAAA	AAAAaa	0.2	0.6	0.2					F1
AAAAAa	AAAAAa	0.25	0.5	0.25					S1/F1
AAAAaa	AAAAAA	0.2	0.6	0.2					F1
AAAAAA	AAAaaa	0.05	0.45	0.45	0.05				F1
AAAAAa	AAAAaa	0.1	0.4	0.4	0.1				F1
AAAAaa	AAAAAa	0.1	0.4	0.4	0.1				F1
AAAaaa	AAAAAA	0.05	0.45	0.45	0.05				F1
AAAAAA	AAaaaa		0.2	0.6	0.2				F1
AAAAAa	AAAaaa	0.025	0.25	0.45	0.25	0.025			F1
AAAAaa	AAAAaa	0.04	0.24	0.44	0.24	0.04			S1/F1
AAAaaa	AAAAAa	0.025	0.25	0.45	0.25	0.025			F1
AAaaaa	AAAAAA		0.2	0.6	0.2				F1
AAAAAA	Aaaaaa			0.5	0.5				F1
AAAAAa	AAaaaa		0.1	0.4	0.4	0.1			F1
AAAAaa	AAAaaa	0.01	0.12	0.37	0.37	0.12	0.01		F1
AAAaaa	AAAAaa	0.01	0.12	0.37	0.37	0.12	0.01		F1
AAaaaa	AAAAAa		0.1	0.4	0.4	0.1			F1
Aaaaaa	AAAAAA			0.5	0.5				F1
AAAAAA	aaaaaa				1				F1
AAAAAa	Aaaaaa			0.25	0.5	0.25			F1
AAAAaa	AAaaaa		0.04	0.24	0.44	0.24	0.04		F1
AAAaaa	AAAaaa	0.025	0.045	0.2475	0.365	0.2475	0.045	0.025	S1/F1
AAaaaa	AAAAaa		0.04	0.24	0.44	0.24	0.04		F1
Aaaaaa	AAAAAa			0.25	0.5	0.25			F1
aaaaaa	AAAAAA				1				F1
AAAAAa	aaaaaa				0.5	0.5			F1
AAAAaa	Aaaaaa			0.1	0.4	0.4	0.1		F1
AAAaaa	AAaaaa		0.01	0.12	0.37	0.37	0.12	0.01	F1
AAaaaa	AAAaaa		0.01	0.12	0.37	0.37	0.12	0.01	F1
Aaaaaa	AAAAaa			0.1	0.4	0.4	0.1		F1
aaaaaa	AAAAAa				0.5	0.5			F1
AAAAaa	aaaaaa				0.2	0.6	0.2		F1
AAAaaa	Aaaaaa			0.025	0.25	0.45	0.25	0.025	F1
AAaaaa	AAaaaa			0.04	0.24	0.44	0.24	0.04	S1/F1
Aaaaaa	AAAaaa			0.025	0.25	0.45	0.25	0.025	F1
aaaaaa	AAAAaa				0.2	0.6	0.2		F1
AAAaaa	aaaaaa				0.05	0.45	0.45	0.05	F1
AAaaaa	Aaaaaa				0.1	0.4	0.4	0.1	F1
Aaaaaa	AAaaaa				0.1	0.4	0.4	0.1	F1
aaaaaa	AAAaaa				0.05	0.45	0.45	0.05	F1
AAaaaa	aaaaaa					0.2	0.6	0.2	F1
Aaaaaa	Aaaaaa					0.25	0.5	0.25	S1/F1
aaaaaa	AAaaaa					0.2	0.6	0.2	F1
Aaaaaa	aaaaaa						0.5	0.5	F1
aaaaaa	Aaaaaa						0.5	0.5	F1
aaaaaa	aaaaaa							1	S1/F1
a)Capital letter and lower case indicates two alleles of SNP locus.

## Sheet: TableS2
Supplementary Table S2 Number of ddRAD-Seq reads and their mapping rates for the S1 mapping progenies
Sample name	PstI-MspI (PE)					PstI-MspI (SR)					PstI-EcoRI (PE)
	Number of high quality reads	Number of paired reads	Number of single reads	Number of total reads	Map rate	Number of high quality reads	Number of paired reads	Number of single reads	Number of total reads	Map rate	Number of high quality reads	Number of paired reads	Number of single reads	Number of total reads	Map rate
Xushu18	2217880	988048	325985	1314033	0.5925	1381339	-	857867	857867	0.621	2573601	1774454	158511	1932965	0.7511
Xushu18S1-001	2068218	1198760	305640	1504400	0.7274	1309897	-	977640	977640	0.7463	1645048	1180366	94390	1274756	0.7749
Xushu18S1-002	1806301	1098738	252042	1350780	0.7478	1184086	-	906241	906241	0.7654	1630857	1175254	123120	1298374	0.7961
Xushu18S1-003	1750443	1024948	254622	1279570	0.731	1230058	-	921199	921199	0.7489	1600174	1119186	117839	1237025	0.7731
Xushu18S1-004	1898890	1082854	298696	1381550	0.7276	1128799	-	848769	848769	0.7519	1944299	1394828	131454	1526282	0.785
Xushu18S1-005	2204939	1303254	334913	1638167	0.743	1319341	-	1009817	1009817	0.7654	1919006	1395478	136103	1531581	0.7981
Xushu18S1-006	1835866	1079932	282270	1362202	0.742	1143461	-	873574	873574	0.764	1731689	1275716	120085	1395801	0.806
Xushu18S1-007	2022376	1062678	343782	1406460	0.6954	1236125	-	892196	892196	0.7218	1891390	1278734	138745	1417479	0.7494
Xushu18S1-008	1769206	1058482	258388	1316870	0.7443	1143503	-	874823	874823	0.765	1960982	1466238	108558	1574796	0.8031
Xushu18S1-009	2447514	1469278	348419	1817697	0.7427	1578523	-	1203315	1203315	0.7623	2153507	1560056	143738	1703794	0.7912
Xushu18S1-011	1690072	988120	253838	1241958	0.7349	1085649	-	820352	820352	0.7556	1887000	1358848	131993	1490841	0.7901
Xushu18S1-012	1560664	903772	243173	1146945	0.7349	1074240	-	817405	817405	0.7609	1970034	1419566	142375	1561941	0.7928
Xushu18S1-013	1907084	1165550	263488	1429038	0.7493	1106560	-	849137	849137	0.7674	1700461	1171400	142858	1314258	0.7729
Xushu18S1-014	2099986	1221864	320355	1542219	0.7344	1273421	-	964469	964469	0.7574	2118338	1485160	155931	1641091	0.7747
Xushu18S1-015	1868245	1106498	278706	1385204	0.7414	1147211	-	877259	877259	0.7647	2028603	1498432	135874	1634306	0.8056
Xushu18S1-016	2158584	1271242	340194	1611436	0.7465	1274825	-	984999	984999	0.7727	1914981	1412824	128594	1541418	0.8049
Xushu18S1-019	1677529	980892	264661	1245553	0.7425	1082231	-	830333	830333	0.7672	1932111	1453814	106886	1560700	0.8078
Xushu18S1-020	2447132	1485302	344045	1829347	0.7475	1518651	-	1165107	1165107	0.7672	2081555	1525374	130314	1655688	0.7954
Xushu18S1-021	1728181	1036712	235602	1272314	0.7362	1113910	-	838566	838566	0.7528	1354466	910786	121397	1032183	0.7621
Xushu18S1-022	1585702	905486	240271	1145757	0.7226	1072054	-	798984	798984	0.7453	2005135	1391188	153058	1544246	0.7701
Xushu18S1-023	2013821	1243704	271426	1515130	0.7524	1152938	-	886721	886721	0.7691	1703076	1205478	133172	1338650	0.786
Xushu18S1-024	2151802	1253916	323039	1576955	0.7329	1281834	-	966764	966764	0.7542	2363604	1647408	178938	1826346	0.7727
Xushu18S1-025	1877125	1146606	267170	1413776	0.7532	1143013	-	884051	884051	0.7734	1750711	1257310	143847	1401157	0.8003
Xushu18S1-026	2132332	1234968	337994	1572962	0.7377	1248123	-	951022	951022	0.762	2001126	1421500	153692	1575192	0.7872
Xushu18S1-027	1712470	977422	273075	1250497	0.7302	1085364	-	818823	818823	0.7544	2255238	1635450	154132	1789582	0.7935
Xushu18S1-028	2230344	1377588	303898	1681486	0.7539	1464696	-	1130878	1130878	0.7721	1928225	1368606	144573	1513179	0.7848
Xushu18S1-029	1700059	1019184	249954	1269138	0.7465	1128326	-	863902	863902	0.7656	1947248	1419320	139949	1559269	0.8008
Xushu18S1-030	1579458	911782	255458	1167240	0.739	1127104	-	860231	860231	0.7632	2311161	1711874	156402	1868276	0.8084
Xushu18S1-031	1814183	1078208	282123	1360331	0.7498	1130982	-	873892	873892	0.7727	2031453	1512602	143602	1656204	0.8153
Xushu18S1-032	2409828	1384566	360363	1744929	0.7241	1520535	-	1130421	1130421	0.7434	1961380	1313390	161020	1474410	0.7517
Xushu18S1-033	1695487	943350	271408	1214758	0.7165	1074015	-	794134	794134	0.7394	2136991	1507506	152496	1660002	0.7768
Xushu18S1-035	1953999	1121436	320976	1442412	0.7382	1242895	-	948979	948979	0.7635	1912275	1423146	127118	1550264	0.8107
Xushu18S1-036	1670224	977340	253785	1231125	0.7371	1101396	-	836378	836378	0.7594	1700375	1231280	112344	1343624	0.7902
Xushu18S1-037	2078989	1211342	316207	1527549	0.7348	1338526	-	1011264	1011264	0.7555	2441045	1756844	157584	1914428	0.7843
Xushu18S1-038	1733253	966264	263294	1229558	0.7094	1148250	-	835207	835207	0.7274	1995148	1339556	150529	1490085	0.7469
Xushu18S1-039	1798429	1075718	260079	1335797	0.7428	1265010	-	963667	963667	0.7618	2104448	1463422	160574	1623996	0.7717
Xushu18S1-041	1895005	1199374	258302	1457676	0.7692	1148598	-	902744	902744	0.786	2213319	1606560	179188	1785748	0.8068
Xushu18S1-042	2331381	1353842	344898	1698740	0.7286	1414997	-	1057983	1057983	0.7477	1208702	801736	111987	913723	0.756
Xushu18S1-044	1947609	1135998	298323	1434321	0.7365	1210704	-	918244	918244	0.7584	1610376	1174082	103213	1277295	0.7932
Xushu18S1-045	1991814	1133064	316586	1449650	0.7278	1265428	-	951132	951132	0.7516	1118846	753048	108523	861571	0.7701
Xushu18S1-046	1781416	1047450	280404	1327854	0.7454	1163525	-	893604	893604	0.768	1828918	1330634	136323	1466957	0.8021
Xushu18S1-047	2368102	1469646	322742	1792388	0.7569	1463370	-	1135202	1135202	0.7757	1676036	1223972	116955	1340927	0.8001
Xushu18S1-048	1820892	1133538	242416	1375954	0.7556	1175025	-	907379	907379	0.7722	1747961	1248404	130004	1378408	0.7886
Xushu18S1-049	1678724	999912	250133	1250045	0.7446	1149748	-	881289	881289	0.7665	1992132	1467668	134027	1601695	0.804
Xushu18S1-050	2034277	1234000	299174	1533174	0.7537	1164489	-	902219	902219	0.7748	1283366	895824	118252	1014076	0.7902
Xushu18S1-051	2472506	1446636	361942	1808578	0.7315	1446660	-	1083714	1083714	0.7491	1971366	1378526	137105	1515631	0.7688
Xushu18S1-052	1896905	1102590	284430	1387020	0.7312	1157353	-	871821	871821	0.7533	1809436	1266350	135970	1402320	0.775
Xushu18S1-053	2251834	1319546	362953	1682499	0.7472	1344584	-	1043527	1043527	0.7761	915805	676464	71091	747555	0.8163
Xushu18S1-055	1887481	1160234	258864	1419098	0.7518	1209718	-	931897	931897	0.7703	1078870	742814	86197	829011	0.7684
Xushu18S1-056	2188288	1286248	318495	1604743	0.7333	1444880	-	1087789	1087789	0.7529	2170611	1501092	155446	1656538	0.7632
Xushu18S1-057	1684029	916432	263439	1179871	0.7006	1123922	-	809759	809759	0.7205	2339039	1611352	158216	1769568	0.7565
Xushu18S1-058	1616943	968874	239676	1208550	0.7474	1137474	-	874758	874758	0.769	2087909	1552558	132480	1685038	0.807
Xushu18S1-059	1810505	1054180	279561	1333741	0.7367	1142455	-	867583	867583	0.7594	2081549	1498682	161781	1660463	0.7977
Xushu18S1-060	2371474	1417664	362173	1779837	0.7505	1474717	-	1141819	1141819	0.7743	1843451	1348614	134871	1483485	0.8047
Xushu18S1-061	2105607	1267910	313505	1581415	0.751	1341040	-	1036874	1036874	0.7732	1774168	1291252	130820	1422072	0.8015
Xushu18S1-062	2116339	1213546	333306	1546852	0.7309	1368675	-	1035780	1035780	0.7568	1749602	1232348	142309	1374657	0.7857
Xushu18S1-063	1885686	1125458	276264	1401722	0.7433	1255476	-	959844	959844	0.7645	1453715	1024476	118398	1142874	0.7862
Xushu18S1-064	2044034	1182368	311116	1493484	0.7307	1300493	-	978907	978907	0.7527	2032791	1416708	150311	1567019	0.7709
Xushu18S1-065	1786222	982232	265300	1247532	0.6984	1145056	-	820208	820208	0.7163	2317762	1542904	168529	1711433	0.7384
Xushu18S1-066	1748637	1053222	256551	1309773	0.749	1214321	-	934023	934023	0.7692	2043685	1459196	157528	1616724	0.7911
Xushu18S1-067	2177798	1164104	254487	1418591	0.6514	1266558	-	844396	844396	0.6667	1784541	1274326	147490	1421816	0.7967
Xushu18S1-069	2061848	1234018	299712	1533730	0.7439	1255286	-	960272	960272	0.765	1069675	718708	105219	823927	0.7703
Xushu18S1-070	1843709	1115308	262217	1377525	0.7471	1139194	-	872246	872246	0.7657	1465788	1037312	115423	1152735	0.7864
Xushu18S1-071	2233504	1250312	377135	1627447	0.7287	1325208	-	1003185	1003185	0.757	1356939	953716	120527	1074243	0.7917
Xushu18S1-074	1897869	1095702	288149	1383851	0.7292	1188246	-	891002	891002	0.7498	1117047	747602	106011	853613	0.7642
Xushu18S1-075	2003355	1231046	275161	1506207	0.7518	1263203	-	972948	972948	0.7702	2203545	1572264	162083	1734347	0.7871
Xushu18S1-076	1768358	1095080	241668	1336748	0.7559	1141922	-	884592	884592	0.7747	1781632	1266924	143426	1410350	0.7916
Xushu18S1-077	1743211	1018574	247882	1266456	0.7265	1198425	-	893002	893002	0.7451	1722369	1160354	140058	1300412	0.755
Xushu18S1-078	1840898	1089104	277455	1366559	0.7423	1083129	-	829657	829657	0.766	2059381	1523450	136699	1660149	0.8061
Xushu18S1-079	6895	3714	1274	4988	0.7234	5226	-	4068	4068	0.7784	1289472	901054	109426	1010480	0.7836
Xushu18S1-080	1895544	1127594	297527	1425121	0.7518	1150582	-	893908	893908	0.7769	1783168	1329692	127134	1456826	0.817
Xushu18S1-081	1887163	1090038	298459	1388497	0.7358	1149083	-	877649	877649	0.7638	1093770	759114	103647	862761	0.7888
Xushu18S1-083	1854415	1065980	290867	1356847	0.7317	1165050	-	882266	882266	0.7573	931777	643452	92011	735463	0.7893
Xushu18S1-084	2025758	1250096	281594	1531690	0.7561	1243071	-	962957	962957	0.7747	2411938	1730812	180433	1911245	0.7924
Xushu18S1-085	1672466	1023788	240912	1264700	0.7562	1089921	-	843355	843355	0.7738	2126481	1528188	164164	1692352	0.7958
Xushu18S1-086	1779118	1062666	277601	1340267	0.7533	1190495	-	925048	925048	0.777	1973393	1446714	145612	1592326	0.8069
Xushu18S1-087	1812466	1033096	294396	1327492	0.7324	1065412	-	805898	805898	0.7564	2538693	1867630	184231	2051861	0.8082
Xushu18S1-088	1828511	1028990	286038	1315028	0.7192	1097555	-	812078	812078	0.7399	808094	531550	81333	612883	0.7584
Xushu18S1-089	1770514	975758	268105	1243863	0.7025	1081666	-	779433	779433	0.7206	2220093	1520622	153432	1674054	0.754
Xushu18S1-091	1816906	1024048	289501	1313549	0.723	1129327	-	842395	842395	0.7459	2137341	1527782	153026	1680808	0.7864
Xushu18S1-092	1923168	1124364	295553	1419917	0.7383	1190494	-	906409	906409	0.7614	2050349	1468192	155193	1623385	0.7918
Xushu18S1-093	1916238	1142728	275020	1417748	0.7399	1244283	-	943749	943749	0.7585	2156412	1503246	156155	1659401	0.7695
Xushu18S1-094	1722408	1034722	253773	1288495	0.7481	1130001	-	868789	868789	0.7688	2091317	1519598	149213	1668811	0.798
Xushu18S1-095	1502099	839880	223804	1063684	0.7081	1063427	-	770131	770131	0.7242	2345799	1600184	165707	1765891	0.7528
Xushu18S1-096	1677758	982968	252012	1234980	0.7361	1030191	-	780224	780224	0.7574	2161117	1525348	171475	1696823	0.7852
Xushu18S1-097	1950470	1126898	290913	1417811	0.7269	1206500	-	901719	901719	0.7474	620537	404152	61258	465410	0.75
Xushu18S1-098	1761838	1076438	254367	1330805	0.7554	1098642	-	852995	852995	0.7764	1403902	1018802	108358	1127160	0.8029
Xushu18S1-099	1921816	1098522	302773	1401295	0.7292	1214885	-	914333	914333	0.7526	1085009	724348	114563	838911	0.7732
Xushu18S1-100	1794514	1075886	272862	1348748	0.7516	1170054	-	907233	907233	0.7754	1878440	1352656	153339	1505995	0.8017
Xushu18S1-101	2075208	1268428	301328	1569756	0.7564	1281056	-	997832	997832	0.7789	2810489	2095088	182828	2277916	0.8105
Xushu18S1-102	1834661	1112432	254404	1366836	0.745	1197643	-	911979	911979	0.7615	2332516	1673130	156652	1829782	0.7845
Xushu18S1-103	1819069	1080886	260062	1340948	0.7372	1237453	-	936562	936562	0.7568	2068779	1414764	173521	1588285	0.7677
Xushu18S1-104	1974547	1205796	281722	1487518	0.7533	1162645	-	898418	898418	0.7727	2087241	1507382	169961	1677343	0.8036
Xushu18S1-105	2298092	1393472	319219	1712691	0.7453	1376798	-	1051683	1051683	0.7639	1974563	1375370	162069	1537439	0.7786
Xushu18S1-106	1731119	930036	270047	1200083	0.6932	1055317	-	753691	753691	0.7142	2236546	1508128	161074	1669202	0.7463
Xushu18S1-107	1986112	1165972	300867	1466839	0.7385	1220154	-	929243	929243	0.7616	1719657	1207744	144265	1352009	0.7862
Xushu18S1-109	2862531	1631768	432335	2064103	0.7211	1795325	-	1331829	1331829	0.7418	2592213	1784842	176275	1961117	0.7565
Xushu18S1-110	31407	20808	4249	25057	0.7978	1121756	-	868545	868545	0.7743	2240496	1610820	168153	1778973	0.794
Xushu18S1-111	22725	15270	3024	18294	0.805	945555	-	714656	714656	0.7558	2182637	1517786	191525	1709311	0.7831
Xushu18S1-112	26183	16714	3890	20604	0.7869	975719	-	752703	752703	0.7714	2198292	1612804	156708	1769512	0.8049
Xushu18S1-113	33342	20608	5009	25617	0.7683	1142303	-	859321	859321	0.7523	1829308	1379768	93996	1473764	0.8056
Xushu18S1-114	38286	26922	4597	31519	0.8233	1218204	-	890400	890400	0.7309	1611717	1087428	134771	1222199	0.7583
Xushu18S1-117	29371	18498	4345	22843	0.7777	1088814	-	818523	818523	0.7518	1790059	1292542	132965	1425507	0.7963
Xushu18S1-118	32601	20852	4604	25456	0.7808	1211139	-	887730	887730	0.733	1958237	1334632	150949	1485581	0.7586
Xushu18S1-119	27401	17300	3975	21275	0.7764	1069641	-	775847	775847	0.7253	2183871	1475144	162805	1637949	0.75
Xushu18S1-120	1693184	971340	256991	1228331	0.7255	1112291	-	830234	830234	0.7464	2582349	1798034	210703	2008737	0.7779
Xushu18S1-121	1657002	964478	253496	1217974	0.735	1086106	-	823636	823636	0.7583	2188379	1577936	164245	1742181	0.7961
Xushu18S1-122	1579054	924048	245946	1169994	0.7409	1107155	-	846811	846811	0.7649	2161892	1580192	168569	1748761	0.8089
Xushu18S1-123	1836003	1119708	261810	1381518	0.7525	1097358	-	847760	847760	0.7725	1674378	1178136	156889	1335025	0.7973
Xushu18S1-124	1936570	1147792	270405	1418197	0.7323	1219359	-	913740	913740	0.7494	1364461	907352	135705	1043057	0.7644
Xushu18S1-125	1647324	916916	255744	1172660	0.7119	1030104	-	754550	754550	0.7325	1852870	1268726	155984	1424710	0.7689
Xushu18S1-126	1893057	1099720	285643	1385363	0.7318	1183402	-	890624	890624	0.7526	2130119	1521382	170685	1692067	0.7944
Xushu18S1-127	1707924	990442	267653	1258095	0.7366	1112385	-	846596	846596	0.7611	2520179	1850478	173918	2024396	0.8033
Xushu18S1-128	1957640	1217946	274068	1492014	0.7621	1232220	-	960191	960191	0.7792	2324073	1705750	171759	1877509	0.8079
Xushu18S1-129	1616294	939316	246304	1185620	0.7335	1044977	-	790199	790199	0.7562	1916048	1368424	148207	1516631	0.7915
Xushu18S1-130	1622369	933144	261851	1194995	0.7366	1110967	-	845776	845776	0.7613	1964376	1426170	145785	1571955	0.8002
Xushu18S1-131	1668498	983568	259715	1243283	0.7452	1000602	-	770385	770385	0.7699	2395544	1796734	161635	1958369	0.8175
Xushu18S1-132	2010768	1190980	307760	1498740	0.7454	1186410	-	909038	909038	0.7662	1533324	1073488	134849	1208337	0.7881
Xushu18S1-133	1789823	986184	300501	1286685	0.7189	1098727	-	818900	818900	0.7453	2052496	1494606	140136	1634742	0.7965
Xushu18S1-134	1861298	1134740	269696	1404436	0.7545	1157655	-	896987	896987	0.7748	1974648	1437356	154177	1591533	0.806
Xushu18S1-135	1805000	1066458	260224	1326682	0.735	1156700	-	871706	871706	0.7536	1897885	1309900	161063	1470963	0.7751
Xushu18S1-137	1868147	1047136	302902	1350038	0.7227	1213179	-	907741	907741	0.7482	2755520	2024862	197818	2222680	0.8066
Xushu18S1-138	1697858	969590	264667	1234257	0.7269	1110319	-	832662	832662	0.7499	2181132	1544084	170596	1714680	0.7861
Xushu18S1-139	1615379	999878	222945	1222823	0.757	1166397	-	904240	904240	0.7752	2035614	1455106	166063	1621169	0.7964
Xushu18S1-140	1884692	1134924	275293	1410217	0.7482	1166057	-	896884	896884	0.7692	1066366	753450	100831	854281	0.8011
Xushu18S1-142	2029499	1169602	307155	1476757	0.7276	1269428	-	949545	949545	0.748	2461837	1729514	185058	1914572	0.7777
Xushu18S1-143	1816832	1026282	286165	1312447	0.7224	1139924	-	848717	848717	0.7445	1963002	1400488	144731	1545219	0.7872
Xushu18S1-145	1961700	1084234	314516	1398750	0.713	1218682	-	899003	899003	0.7377	2459926	1728332	191702	1920034	0.7805
Xushu18S1-146	1628933	987140	226191	1213331	0.7449	1068718	-	816215	816215	0.7637	2313968	1662582	174913	1837495	0.7941
Xushu18S1-147	2092972	1245798	309649	1555447	0.7432	1271227	-	972126	972126	0.7647	2109468	1535314	153539	1688853	0.8006
Xushu18S1-148	1714934	939042	279954	1218996	0.7108	1101388	-	808932	808932	0.7345	2305798	1637094	172722	1809816	0.7849
Xushu18S1-149	1668579	904022	266418	1170440	0.7015	1112554	-	806275	806275	0.7247	2592368	1770678	189088	1959766	0.756
Xushu18S1-150	1890686	1061596	308148	1369744	0.7245	1071791	-	801482	801482	0.7478	1919245	1378976	139335	1518311	0.7911
Xushu18S1-151	2124240	1187702	338123	1525825	0.7183	1238517	-	915915	915915	0.7395	1780505	1244518	135034	1379552	0.7748
Xushu18S1-153	1749555	973466	269097	1242563	0.7102	1058395	-	773379	773379	0.7307	2035410	1414588	149590	1564178	0.7685
Xushu18S1-156	2106123	1176660	334694	1511354	0.7176	1250940	-	928591	928591	0.7423	2092217	1470770	160367	1631137	0.7796
Xushu18S1-157	1976573	1177790	273330	1451120	0.7342	1228902	-	922355	922355	0.7506	1929471	1352738	152393	1505131	0.7801
Xushu18S1-158	1962314	1139554	289753	1429307	0.7284	1299077	-	969726	969726	0.7465	2156289	1482354	169291	1651645	0.766
Xushu18S1-159	1853752	984990	304971	1289961	0.6959	1222389	-	878468	878468	0.7186	2178508	1498136	160162	1658298	0.7612
Xushu18S1-161	1633379	961012	257873	1218885	0.7462	1185408	-	913485	913485	0.7706	2139461	1573070	154356	1727426	0.8074
Xushu18S1-162	1766749	1007228	282581	1289809	0.73	1088911	-	818163	818163	0.7514	2461895	1808400	155888	1964288	0.7979
Xushu18S1-163	1931190	1046448	315396	1361844	0.7052	1209239	-	881715	881715	0.7291	2355624	1621268	173046	1794314	0.7617
Xushu18S1-164	1845869	1008542	302058	1310600	0.71	1157808	-	847747	847747	0.7322	1950021	1353492	145808	1499300	0.7689
Average	1783408	1040604	268073	1308677	0.7338	1185887		895188	895188	0.7549	1931451	1372569	144707	1517276	0.7856

## Sheet: TableS3
Supplementary Table S3 Genetic map based on the Xushu18 S1 population
SNP ID	Linkage group	Map position (cM)	Scaffold (Itr_r1.0)	Scaffold position (bp)
Itr_sc000310.1_237861	Ib01-1	0	Itr_sc000310.1	237861
Itr_sc000024.1_4974	Ib01-1	3.9	Itr_sc000024.1	4974
Itr_sc000312.1_18192	Ib01-1	12.29	Itr_sc000312.1	18192
Itr_sc000159.1_113095	Ib01-1	13.73	Itr_sc000159.1	113095
Itr_sc000312.1_7792	Ib01-1	15.16	Itr_sc000312.1	7792
Itr_sc000024.1_182250	Ib01-1	17.28	Itr_sc000024.1	182250
Itr_sc000024.1_182276	Ib01-1	17.28	Itr_sc000024.1	182276
Itr_sc000024.1_182278	Ib01-1	17.28	Itr_sc000024.1	182278
Itr_sc000024.1_48456	Ib01-1	19.39	Itr_sc000024.1	48456
Itr_sc000024.1_239518	Ib01-1	19.39	Itr_sc000024.1	239518
Itr_sc000159.1_46375	Ib01-1	19.39	Itr_sc000159.1	46375
Itr_sc000159.1_201797	Ib01-1	19.39	Itr_sc000159.1	201797
Itr_sc000312.1_5449	Ib01-1	19.39	Itr_sc000312.1	5449
Itr_sc000312.1_193646	Ib01-1	19.39	Itr_sc000312.1	193646
Itr_sc000312.1_270290	Ib01-1	19.39	Itr_sc000312.1	270290
Itr_sc002338.1_10163	Ib01-1	19.39	Itr_sc002338.1	10163
Itr_sc000312.1_195573	Ib01-1	21.53	Itr_sc000312.1	195573
Itr_sc000312.1_195536	Ib01-1	22.24	Itr_sc000312.1	195536
Itr_sc000024.1_113136	Ib01-1	22.95	Itr_sc000024.1	113136
Itr_sc000024.1_134673	Ib01-1	22.95	Itr_sc000024.1	134673
Itr_sc000024.1_186045	Ib01-1	22.95	Itr_sc000024.1	186045
Itr_sc000024.1_225193	Ib01-1	22.95	Itr_sc000024.1	225193
Itr_sc000159.1_46309	Ib01-1	22.95	Itr_sc000159.1	46309
Itr_sc000159.1_102565	Ib01-1	22.95	Itr_sc000159.1	102565
Itr_sc000159.1_113165	Ib01-1	22.95	Itr_sc000159.1	113165
Itr_sc000159.1_147275	Ib01-1	22.95	Itr_sc000159.1	147275
Itr_sc000159.1_147308	Ib01-1	22.95	Itr_sc000159.1	147308
Itr_sc000159.1_147333	Ib01-1	22.95	Itr_sc000159.1	147333
Itr_sc000159.1_201742	Ib01-1	22.95	Itr_sc000159.1	201742
Itr_sc000312.1_5472	Ib01-1	22.95	Itr_sc000312.1	5472
Itr_sc000312.1_6604	Ib01-1	22.95	Itr_sc000312.1	6604
Itr_sc000312.1_6638	Ib01-1	22.95	Itr_sc000312.1	6638
Itr_sc000312.1_6640	Ib01-1	22.95	Itr_sc000312.1	6640
Itr_sc000312.1_7183	Ib01-1	22.95	Itr_sc000312.1	7183
Itr_sc000312.1_7191	Ib01-1	22.95	Itr_sc000312.1	7191
Itr_sc000312.1_7226	Ib01-1	22.95	Itr_sc000312.1	7226
Itr_sc002338.1_10174	Ib01-1	22.95	Itr_sc002338.1	10174
Itr_sc000312.1_6518	Ib01-1	23.66	Itr_sc000312.1	6518
Itr_sc000312.1_6533	Ib01-1	23.66	Itr_sc000312.1	6533
Itr_sc000024.1_206743	Ib01-1	25.09	Itr_sc000024.1	206743
Itr_sc000024.1_206747	Ib01-1	25.09	Itr_sc000024.1	206747
Itr_sc000312.1_6805	Ib01-1	27.26	Itr_sc000312.1	6805
Itr_sc000312.1_6811	Ib01-1	27.26	Itr_sc000312.1	6811
Itr_sc000024.1_98056	Ib01-1	28.69	Itr_sc000024.1	98056
Itr_sc000024.1_98098	Ib01-1	28.69	Itr_sc000024.1	98098
Itr_sc000312.1_6759	Ib01-1	29.4	Itr_sc000312.1	6759
Itr_sc000312.1_6869	Ib01-1	29.4	Itr_sc000312.1	6869
Itr_sc000312.1_243376	Ib01-1	30.12	Itr_sc000312.1	243376
Itr_sc000312.1_19249	Ib01-1	31.56	Itr_sc000312.1	19249
Itr_sc000312.1_19266	Ib01-1	31.56	Itr_sc000312.1	19266
Itr_sc000312.1_6844	Ib01-1	33.73	Itr_sc000312.1	6844
Itr_sc000312.1_24471	Ib01-1	34.45	Itr_sc000312.1	24471
Itr_sc000159.1_102589	Ib01-1	36.62	Itr_sc000159.1	102589
Itr_sc000312.1_191375	Ib01-1	36.62	Itr_sc000312.1	191375
Itr_sc020874.1_67	Ib01-1	36.62	Itr_sc020874.1	67
Itr_sc020874.1_96	Ib01-1	36.62	Itr_sc020874.1	96
Itr_sc000024.1_134801	Ib01-1	38.06	Itr_sc000024.1	134801
Itr_sc000159.1_201856	Ib01-1	39.49	Itr_sc000159.1	201856
Itr_sc000312.1_243412	Ib01-1	39.49	Itr_sc000312.1	243412
Itr_sc000312.1_6700	Ib01-1	40.21	Itr_sc000312.1	6700
Itr_sc000312.1_6758	Ib01-1	40.93	Itr_sc000312.1	6758
Itr_sc000312.1_81630	Ib01-1	41.65	Itr_sc000312.1	81630
Itr_sc000312.1_5545	Ib01-1	44.55	Itr_sc000312.1	5545
Itr_sc000159.1_42434	Ib01-1	45.26	Itr_sc000159.1	42434
Itr_sc000312.1_5533	Ib01-1	45.26	Itr_sc000312.1	5533
Itr_sc000312.1_5542	Ib01-1	46.7	Itr_sc000312.1	5542
Itr_sc002840.1_35028	Ib01-1	46.7	Itr_sc002840.1	35028
Itr_sc000159.1_201712	Ib01-1	48.14	Itr_sc000159.1	201712
Itr_sc000312.1_24486	Ib01-1	50.3	Itr_sc000312.1	24486
Itr_sc000312.1_24487	Ib01-1	51.73	Itr_sc000312.1	24487
Itr_sc000159.1_201802	Ib01-1	53.88	Itr_sc000159.1	201802
Itr_sc000159.1_168389	Ib01-1	56.03	Itr_sc000159.1	168389
Itr_sc000312.1_6659	Ib01-1	56.74	Itr_sc000312.1	6659
Itr_sc000312.1_18115	Ib01-1	58.17	Itr_sc000312.1	18115
Itr_sc000024.1_97767	Ib01-1	59.6	Itr_sc000024.1	97767
Itr_sc000024.1_239528	Ib01-1	61.03	Itr_sc000024.1	239528
Itr_sc000312.1_7803	Ib01-1	61.03	Itr_sc000312.1	7803
Itr_sc000312.1_6894	Ib01-1	61.75	Itr_sc000312.1	6894
Itr_sc000312.1_164340	Ib01-1	62.46	Itr_sc000312.1	164340
Itr_sc000312.1_18171	Ib01-1	65.32	Itr_sc000312.1	18171
Itr_sc000312.1_18191	Ib01-1	65.32	Itr_sc000312.1	18191
Itr_sc000312.1_18203	Ib01-1	65.32	Itr_sc000312.1	18203
Itr_sc000312.1_18228	Ib01-1	67.43	Itr_sc000312.1	18228
Itr_sc000312.1_18248	Ib01-1	67.43	Itr_sc000312.1	18248
Itr_sc000159.1_159628	Ib01-1	74.6	Itr_sc000159.1	159628
Itr_sc000159.1_159611	Ib01-1	75.3	Itr_sc000159.1	159611
Itr_sc000312.1_6545	Ib01-1	81.1	Itr_sc000312.1	6545
Itr_sc000310.1_22112	Ib01-1	82.54	Itr_sc000310.1	22112
Itr_sc000312.1_7456	Ib01-1	85.43	Itr_sc000312.1	7456
Itr_sc000312.1_245851	Ib01-1	85.43	Itr_sc000312.1	245851
Itr_sc000312.1_292282	Ib01-1	86.86	Itr_sc000312.1	292282
Itr_sc000312.1_292291	Ib01-1	86.86	Itr_sc000312.1	292291
Itr_sc000024.1_97625	Ib01-1	87.57	Itr_sc000024.1	97625
Itr_sc000312.1_283273	Ib01-1	88.28	Itr_sc000312.1	283273
Itr_sc000159.1_416849	Ib01-1	92.58	Itr_sc000159.1	416849
Itr_sc000159.1_285398	Ib01-1	96.12	Itr_sc000159.1	285398
Itr_sc002830.1_6656	Ib01-1	99.65	Itr_sc002830.1	6656
Itr_sc000159.1_388307	Ib01-1	107.43	Itr_sc000159.1	388307
Itr_sc000159.1_388569	Ib01-1	107.43	Itr_sc000159.1	388569
Itr_sc000024.1_106182	Ib01-1	109.49	Itr_sc000024.1	106182
Itr_sc000159.1_285419	Ib01-1	110.17	Itr_sc000159.1	285419
Itr_sc000159.1_286804	Ib01-1	110.17	Itr_sc000159.1	286804
Itr_sc000159.1_311323	Ib01-1	110.17	Itr_sc000159.1	311323
Itr_sc000159.1_388700	Ib01-1	110.17	Itr_sc000159.1	388700
Itr_sc000159.1_401655	Ib01-1	110.17	Itr_sc000159.1	401655
Itr_sc000159.1_401672	Ib01-1	110.17	Itr_sc000159.1	401672
Itr_sc000159.1_401685	Ib01-1	110.17	Itr_sc000159.1	401685
Itr_sc000159.1_285581	Ib01-1	110.86	Itr_sc000159.1	285581
Itr_sc000310.1_237753	Ib01-1	112.24	Itr_sc000310.1	237753
Itr_sc000310.1_22125	Ib01-1	114.29	Itr_sc000310.1	22125
Itr_sc000310.1_22113	Ib01-1	114.97	Itr_sc000310.1	22113
Itr_sc000310.1_62617	Ib01-1	116.32	Itr_sc000310.1	62617
Itr_sc000310.1_65726	Ib01-1	118.36	Itr_sc000310.1	65726
Itr_sc000310.1_65742	Ib01-1	118.36	Itr_sc000310.1	65742
Itr_sc000310.1_59495	Ib01-1	119.03	Itr_sc000310.1	59495
Itr_sc000022.1_202945	Ib01-1	120.38	Itr_sc000022.1	202945
Itr_sc000022.1_203152	Ib01-1	120.38	Itr_sc000022.1	203152
Itr_sc000022.1_203160	Ib01-1	120.38	Itr_sc000022.1	203160
Itr_sc000310.1_204898	Ib01-1	120.38	Itr_sc000310.1	204898
Itr_sc000310.1_211425	Ib01-1	120.38	Itr_sc000310.1	211425
Itr_sc000310.1_232921	Ib01-1	120.38	Itr_sc000310.1	232921
Itr_sc000310.1_237789	Ib01-1	120.38	Itr_sc000310.1	237789
Itr_sc000310.1_255502	Ib01-1	120.38	Itr_sc000310.1	255502
Itr_sc000022.1_34726	Ib01-1	121.05	Itr_sc000022.1	34726
Itr_sc000022.1_42916	Ib01-1	121.05	Itr_sc000022.1	42916
Itr_sc000022.1_49763	Ib01-1	121.05	Itr_sc000022.1	49763
Itr_sc000022.1_49804	Ib01-1	121.05	Itr_sc000022.1	49804
Itr_sc000022.1_96038	Ib01-1	121.05	Itr_sc000022.1	96038
Itr_sc000022.1_203169	Ib01-1	121.05	Itr_sc000022.1	203169
Itr_sc000265.1_178789	Ib01-1	121.73	Itr_sc000265.1	178789
Itr_sc000265.1_199937	Ib01-1	121.73	Itr_sc000265.1	199937
Itr_sc000265.1_200114	Ib01-1	121.73	Itr_sc000265.1	200114
Itr_sc000265.1_265556	Ib01-1	121.73	Itr_sc000265.1	265556
Itr_sc001089.1_16296	Ib01-1	121.73	Itr_sc001089.1	16296
Itr_sc001089.1_22920	Ib01-1	121.73	Itr_sc001089.1	22920
Itr_sc000265.1_262650	Ib01-1	122.41	Itr_sc000265.1	262650
Itr_sc000022.1_34727	Ib01-1	123.09	Itr_sc000022.1	34727
Itr_sc000265.1_189436	Ib01-1	126.49	Itr_sc000265.1	189436
Itr_sc000265.1_189479	Ib01-1	126.49	Itr_sc000265.1	189479
Itr_sc000265.1_62506	Ib01-1	131.31	Itr_sc000265.1	62506
Itr_sc000265.1_63171	Ib01-1	131.31	Itr_sc000265.1	63171
Itr_sc002830.1_6120	Ib01-1	133.4	Itr_sc002830.1	6120
Itr_sc002830.1_6159	Ib01-1	133.4	Itr_sc002830.1	6159
Itr_sc000142.1_22256	Ib01-1	134.79	Itr_sc000142.1	22256
Itr_sc000142.1_62596	Ib01-1	135.48	Itr_sc000142.1	62596
Itr_sc000142.1_62597	Ib01-1	135.48	Itr_sc000142.1	62597
Itr_sc000142.1_62604	Ib01-1	135.48	Itr_sc000142.1	62604
Itr_sc000142.1_62631	Ib01-1	135.48	Itr_sc000142.1	62631
Itr_sc000142.1_62637	Ib01-1	135.48	Itr_sc000142.1	62637
Itr_sc000142.1_162199	Ib01-1	136.85	Itr_sc000142.1	162199
Itr_sc000142.1_162258	Ib01-1	136.85	Itr_sc000142.1	162258
Itr_sc000142.1_162266	Ib01-1	136.85	Itr_sc000142.1	162266
Itr_sc000142.1_162271	Ib01-1	136.85	Itr_sc000142.1	162271
Itr_sc000142.1_162272	Ib01-1	136.85	Itr_sc000142.1	162272
Itr_sc000142.1_162273	Ib01-1	136.85	Itr_sc000142.1	162273
Itr_sc000142.1_181507	Ib01-1	136.85	Itr_sc000142.1	181507
Itr_sc000142.1_209583	Ib01-1	136.85	Itr_sc000142.1	209583
Itr_sc000142.1_249214	Ib01-1	136.85	Itr_sc000142.1	249214
Itr_sc000142.1_249411	Ib01-1	136.85	Itr_sc000142.1	249411
Itr_sc000142.1_276083	Ib01-1	136.85	Itr_sc000142.1	276083
Itr_sc000232.1_1301	Ib01-1	136.85	Itr_sc000232.1	1301
Itr_sc000142.1_249387	Ib01-1	137.53	Itr_sc000142.1	249387
Itr_sc000292.1_108872	Ib01-1	140.99	Itr_sc000292.1	108872
Itr_sc003213.1_9629	Ib01-1	142.36	Itr_sc003213.1	9629
Itr_sc000232.1_132284	Ib01-1	145.13	Itr_sc000232.1	132284
Itr_sc000232.1_132572	Ib01-1	146.52	Itr_sc000232.1	132572
Itr_sc000232.1_1421	Ib01-1	147.21	Itr_sc000232.1	1421
Itr_sc000232.1_1525	Ib01-1	149.27	Itr_sc000232.1	1525
Itr_sc000211.1_129649	Ib01-1	151.35	Itr_sc000211.1	129649
Itr_sc000292.1_36016	Ib01-1	154.84	Itr_sc000292.1	36016
Itr_sc007454.1_2980	Ib01-1	155.52	Itr_sc007454.1	2980
Itr_sc000142.1_268141	Ib01-1	156.91	Itr_sc000142.1	268141
Itr_sc000232.1_59225	Ib01-1	156.91	Itr_sc000232.1	59225
Itr_sc000232.1_64603	Ib01-1	156.91	Itr_sc000232.1	64603
Itr_sc000232.1_101048	Ib01-1	156.91	Itr_sc000232.1	101048
Itr_sc003522.1_53014	Ib01-1	156.91	Itr_sc003522.1	53014
Itr_sc001931.1_42297	Ib01-1	159.01	Itr_sc001931.1	42297
Itr_sc000211.1_125053	Ib01-1	160.42	Itr_sc000211.1	125053
Itr_sc000211.1_107755	Ib01-1	161.83	Itr_sc000211.1	107755
Itr_sc000211.1_99739	Ib01-1	164.67	Itr_sc000211.1	99739
Itr_sc000211.1_99753	Ib01-1	164.67	Itr_sc000211.1	99753
Itr_sc000211.1_56040	Ib01-1	166.81	Itr_sc000211.1	56040
Itr_sc000211.1_56041	Ib01-1	166.81	Itr_sc000211.1	56041
Itr_sc000211.1_56049	Ib01-1	166.81	Itr_sc000211.1	56049
Itr_sc000795.1_94942	Ib01-1	172.55	Itr_sc000795.1	94942
Itr_sc000795.1_94944	Ib01-1	178.32	Itr_sc000795.1	94944
Itr_sc000795.1_94946	Ib01-1	179.04	Itr_sc000795.1	94946
Itr_sc000795.1_94954	Ib01-1	179.04	Itr_sc000795.1	94954
Itr_sc000795.1_94974	Ib01-1	179.04	Itr_sc000795.1	94974
Itr_sc000211.1_74755	Ib01-1	185.07	Itr_sc000211.1	74755
Itr_sc000312.1_164129	Ib01-1	201.92	Itr_sc000312.1	164129
Itr_sc000111.1_518387	Ib01-1	206.7	Itr_sc000111.1	518387
Itr_sc000111.1_485341	Ib01-1	216.9	Itr_sc000111.1	485341
Itr_sc000111.1_447412	Ib01-1	261.36	Itr_sc000111.1	447412
Itr_sc000682.1_25504	Ib01-1	261.36	Itr_sc000682.1	25504
Itr_sc000516.1_62566	Ib01-1	306.6	Itr_sc000516.1	62566
Itr_sc000224.1_127886	Ib01-1	307.31	Itr_sc000224.1	127886
Itr_sc000224.1_14593	Ib01-1	308.75	Itr_sc000224.1	14593
Itr_sc000184.1_63428	Ib01-1	310.95	Itr_sc000184.1	63428
Itr_sc000745.1_156458	Ib01-1	318.36	Itr_sc000745.1	156458
Itr_sc000745.1_156388	Ib01-1	319.05	Itr_sc000745.1	156388
Itr_sc000745.1_156416	Ib01-1	319.05	Itr_sc000745.1	156416
Itr_sc000745.1_117276	Ib01-1	321.88	Itr_sc000745.1	117276
Itr_sc000745.1_117344	Ib01-1	321.88	Itr_sc000745.1	117344
Itr_sc000745.1_117345	Ib01-1	321.88	Itr_sc000745.1	117345
Itr_sc003213.1_18282	Ib01-1	322.59	Itr_sc003213.1	18282
Itr_sc000111.1_553314	Ib01-1	324.01	Itr_sc000111.1	553314
Itr_sc000111.1_142467	Ib01-1	324.72	Itr_sc000111.1	142467
Itr_sc000111.1_142511	Ib01-1	324.72	Itr_sc000111.1	142511
Itr_sc000111.1_142526	Ib01-1	325.43	Itr_sc000111.1	142526
Itr_sc000111.1_219973	Ib01-1	325.43	Itr_sc000111.1	219973
Itr_sc001035.1_25816	Ib01-1	328.29	Itr_sc001035.1	25816
Itr_sc001035.1_25837	Ib01-1	328.29	Itr_sc001035.1	25837
Itr_sc000211.1_38045	Ib01-1	329.7	Itr_sc000211.1	38045
Itr_sc000211.1_26353	Ib01-1	330.4	Itr_sc000211.1	26353
Itr_sc004196.1_11901	Ib01-1	330.4	Itr_sc004196.1	11901
Itr_sc000211.1_26485	Ib01-1	331.11	Itr_sc000211.1	26485
Itr_sc000211.1_107815	Ib01-1	333.23	Itr_sc000211.1	107815
Itr_sc000211.1_107824	Ib01-1	334.62	Itr_sc000211.1	107824
Itr_sc000211.1_107825	Ib01-1	334.62	Itr_sc000211.1	107825
Itr_sc000211.1_107938	Ib01-1	336.02	Itr_sc000211.1	107938
Itr_sc000211.1_125036	Ib01-1	336.02	Itr_sc000211.1	125036
Itr_sc000211.1_47231	Ib01-1	336.72	Itr_sc000211.1	47231
Itr_sc000211.1_95326	Ib01-1	336.72	Itr_sc000211.1	95326
Itr_sc001035.1_88478	Ib01-1	337.43	Itr_sc001035.1	88478
Itr_sc001035.1_88493	Ib01-1	337.43	Itr_sc001035.1	88493
Itr_sc001035.1_109124	Ib01-1	337.43	Itr_sc001035.1	109124
Itr_sc000111.1_162398	Ib01-1	340.28	Itr_sc000111.1	162398
Itr_sc000111.1_162531	Ib01-1	340.99	Itr_sc000111.1	162531
Itr_sc000111.1_162554	Ib01-1	341.71	Itr_sc000111.1	162554
Itr_sc000111.1_35952	Ib01-1	343.13	Itr_sc000111.1	35952
Itr_sc000111.1_459663	Ib01-1	343.84	Itr_sc000111.1	459663
Itr_sc000184.1_254330	Ib01-1	343.84	Itr_sc000184.1	254330
Itr_sc000111.1_400246	Ib01-1	344.55	Itr_sc000111.1	400246
Itr_sc000186.1_110963	Ib01-1	344.55	Itr_sc000186.1	110963
Itr_sc000111.1_41884	Ib01-1	345.26	Itr_sc000111.1	41884
Itr_sc003213.1_18310	Ib01-1	346.69	Itr_sc003213.1	18310
Itr_sc000111.1_347583	Ib01-1	350.99	Itr_sc000111.1	347583
Itr_sc000111.1_347586	Ib01-1	350.99	Itr_sc000111.1	347586
Itr_sc000111.1_347637	Ib01-1	350.99	Itr_sc000111.1	347637
Itr_sc000111.1_400442	Ib01-1	353.12	Itr_sc000111.1	400442
Itr_sc001923.1_21821	Ib01-1	354.54	Itr_sc001923.1	21821
Itr_sc001923.1_21830	Ib01-1	354.54	Itr_sc001923.1	21830
Itr_sc000111.1_301911	Ib01-1	355.24	Itr_sc000111.1	301911
Itr_sc000111.1_490331	Ib01-1	355.24	Itr_sc000111.1	490331
Itr_sc000186.1_110738	Ib01-1	355.24	Itr_sc000186.1	110738
Itr_sc000186.1_111493	Ib01-1	355.24	Itr_sc000186.1	111493
Itr_sc001923.1_21708	Ib01-1	355.24	Itr_sc001923.1	21708
Itr_sc001923.1_21824	Ib01-1	355.24	Itr_sc001923.1	21824
Itr_sc000111.1_272438	Ib01-1	355.95	Itr_sc000111.1	272438
Itr_sc000111.1_272453	Ib01-1	355.95	Itr_sc000111.1	272453
Itr_sc000111.1_272740	Ib01-1	355.95	Itr_sc000111.1	272740
Itr_sc000111.1_346366	Ib01-1	357.36	Itr_sc000111.1	346366
Itr_sc000111.1_485001	Ib01-1	357.36	Itr_sc000111.1	485001
Itr_sc000111.1_548635	Ib01-1	357.36	Itr_sc000111.1	548635
Itr_sc000111.1_548675	Ib01-1	357.36	Itr_sc000111.1	548675
Itr_sc000111.1_548929	Ib01-1	357.36	Itr_sc000111.1	548929
Itr_sc000111.1_424644	Ib01-1	358.07	Itr_sc000111.1	424644
Itr_sc003842.1_24789	Ib01-1	360.19	Itr_sc003842.1	24789
Itr_sc003842.1_24829	Ib01-1	360.19	Itr_sc003842.1	24829
Itr_sc000111.1_370754	Ib01-1	361.6	Itr_sc000111.1	370754
Itr_sc000111.1_370834	Ib01-1	361.6	Itr_sc000111.1	370834
Itr_sc000186.1_19541	Ib01-1	363.72	Itr_sc000186.1	19541
Itr_sc000186.1_19550	Ib01-1	363.72	Itr_sc000186.1	19550
Itr_sc000186.1_19556	Ib01-1	365.83	Itr_sc000186.1	19556
Itr_sc000186.1_19572	Ib01-1	365.83	Itr_sc000186.1	19572
Itr_sc000745.1_106987	Ib01-1	367.95	Itr_sc000745.1	106987
Itr_sc001335.1_6102	Ib01-1	369.36	Itr_sc001335.1	6102
Itr_sc001335.1_6103	Ib01-1	369.36	Itr_sc001335.1	6103
Itr_sc000669.1_913	Ib01-1	371.52	Itr_sc000669.1	913
Itr_sc000669.1_70164	Ib01-1	372.24	Itr_sc000669.1	70164
Itr_sc000669.1_57770	Ib01-1	372.97	Itr_sc000669.1	57770
Itr_sc000184.1_80181	Ib01-1	374.44	Itr_sc000184.1	80181
Itr_sc000184.1_22629	Ib01-1	375.17	Itr_sc000184.1	22629
Itr_sc000184.1_63275	Ib01-1	375.17	Itr_sc000184.1	63275
Itr_sc000184.1_79979	Ib01-1	375.17	Itr_sc000184.1	79979
Itr_sc000184.1_80168	Ib01-1	375.17	Itr_sc000184.1	80168
Itr_sc000184.1_177462	Ib01-1	375.17	Itr_sc000184.1	177462
Itr_sc000184.1_179214	Ib01-1	375.17	Itr_sc000184.1	179214
Itr_sc000184.1_407126	Ib01-1	375.17	Itr_sc000184.1	407126
Itr_sc000184.1_79944	Ib01-1	375.89	Itr_sc000184.1	79944
Itr_sc000184.1_20833	Ib01-1	376.61	Itr_sc000184.1	20833
Itr_sc000184.1_21829	Ib01-1	378.76	Itr_sc000184.1	21829
Itr_sc000184.1_21830	Ib01-1	378.76	Itr_sc000184.1	21830
Itr_sc000184.1_21874	Ib01-1	378.76	Itr_sc000184.1	21874
Itr_sc000697.1_90155	Ib01-1	383.87	Itr_sc000697.1	90155
Itr_sc001043.1_44026	Ib01-1	383.87	Itr_sc001043.1	44026
Itr_sc000516.1_36508	Ib01-1	384.59	Itr_sc000516.1	36508
Itr_sc001043.1_62067	Ib01-1	384.59	Itr_sc001043.1	62067
Itr_sc001043.1_62259	Ib01-1	384.59	Itr_sc001043.1	62259
Itr_sc000224.1_78709	Ib01-1	385.31	Itr_sc000224.1	78709
Itr_sc000224.1_92060	Ib01-1	385.31	Itr_sc000224.1	92060
Itr_sc000224.1_79899	Ib01-1	386.74	Itr_sc000224.1	79899
Itr_sc001850.1_28188	Ib01-1	388.91	Itr_sc001850.1	28188
Itr_sc000351.1_74575	Ib01-1	390.36	Itr_sc000351.1	74575
Itr_sc000351.1_74606	Ib01-1	390.36	Itr_sc000351.1	74606
Itr_sc000351.1_62640	Ib01-1	391.07	Itr_sc000351.1	62640
Itr_sc001527.1_20042	Ib01-1	391.07	Itr_sc001527.1	20042
Itr_sc001527.1_49102	Ib01-1	393.23	Itr_sc001527.1	49102
Itr_sc000319.1_71502	Ib01-1	395.38	Itr_sc000319.1	71502
Itr_sc000527.1_42039	Ib01-1	398.33	Itr_sc000527.1	42039
Itr_sc000527.1_44415	Ib01-1	399.07	Itr_sc000527.1	44415
Itr_sc000527.1_44461	Ib01-1	399.07	Itr_sc000527.1	44461
Itr_sc000527.1_44373	Ib01-1	399.83	Itr_sc000527.1	44373
Itr_sc000527.1_41995	Ib01-1	401.34	Itr_sc000527.1	41995
Itr_sc000249.1_96639	Ib01-1	403.61	Itr_sc000249.1	96639
Itr_sc000249.1_96518	Ib01-1	404.36	Itr_sc000249.1	96518
Itr_sc000249.1_96522	Ib01-1	404.36	Itr_sc000249.1	96522
Itr_sc000249.1_16022	Ib01-1	405.85	Itr_sc000249.1	16022
Itr_sc000350.1_23725	Ib01-1	407.34	Itr_sc000350.1	23725
Itr_sc002322.1_14414	Ib01-1	408.08	Itr_sc002322.1	14414
Itr_sc003425.1_11348	Ib01-1	408.08	Itr_sc003425.1	11348
Itr_sc005158.1_844	Ib01-1	408.08	Itr_sc005158.1	844
Itr_sc032127.1_1310	Ib01-1	408.83	Itr_sc032127.1	1310
Itr_sc032127.1_1308	Ib01-1	409.58	Itr_sc032127.1	1308
Itr_sc002125.1_20172	Ib01-1	414.16	Itr_sc002125.1	20172
Itr_sc002125.1_10602	Ib01-1	416.4	Itr_sc002125.1	10602
Itr_sc001677.1_114218	Ib01-1	417.14	Itr_sc001677.1	114218
Itr_sc000186.1_36881	Ib01-1	417.88	Itr_sc000186.1	36881
Itr_sc000231.1_81047	Ib01-1	417.88	Itr_sc000231.1	81047
Itr_sc000389.1_89090	Ib01-1	417.88	Itr_sc000389.1	89090
Itr_sc001677.1_114188	Ib01-1	417.88	Itr_sc001677.1	114188
Itr_sc002125.1_10597	Ib01-1	417.88	Itr_sc002125.1	10597
Itr_sc000389.1_89086	Ib01-1	418.61	Itr_sc000389.1	89086
Itr_sc000389.1_33875	Ib01-1	419.34	Itr_sc000389.1	33875
Itr_sc001571.1_39463	Ib01-1	422.27	Itr_sc001571.1	39463
Itr_sc001677.1_109931	Ib01-1	422.99	Itr_sc001677.1	109931
Itr_sc000141.1_526737	Ib01-1	424.44	Itr_sc000141.1	526737
Itr_sc000141.1_526770	Ib01-1	424.44	Itr_sc000141.1	526770
Itr_sc000141.1_526493	Ib01-1	427.34	Itr_sc000141.1	526493
Itr_sc000141.1_526522	Ib01-1	427.34	Itr_sc000141.1	526522
Itr_sc000141.1_526497	Ib01-1	430.22	Itr_sc000141.1	526497
Itr_sc000141.1_526502	Ib01-1	430.22	Itr_sc000141.1	526502
Itr_sc000141.1_526523	Ib01-1	430.22	Itr_sc000141.1	526523
Itr_sc003965.1_27930	Ib01-1	435.36	Itr_sc003965.1	27930
Itr_sc001571.1_114098	Ib01-1	437.56	Itr_sc001571.1	114098
Itr_sc001571.1_114141	Ib01-1	437.56	Itr_sc001571.1	114141
Itr_sc032486.1_588	Ib01-1	439.03	Itr_sc032486.1	588
Itr_sc032486.1_598	Ib01-1	439.03	Itr_sc032486.1	598
Itr_sc001729.1_48347	Ib01-1	444.89	Itr_sc001729.1	48347
Itr_sc000682.1_25512	Ib01-1	445.59	Itr_sc000682.1	25512
Itr_sc002036.1_15911	Ib01-1	446.98	Itr_sc002036.1	15911
Itr_sc001440.1_76626	Ib01-1	448.38	Itr_sc001440.1	76626
Itr_sc004453.1_2631	Ib01-1	449.08	Itr_sc004453.1	2631
Itr_sc004453.1_2715	Ib01-1	449.78	Itr_sc004453.1	2715
Itr_sc003393.1_6380	Ib01-1	454.76	Itr_sc003393.1	6380
Itr_sc003393.1_6379	Ib01-1	455.45	Itr_sc003393.1	6379
Itr_sc003393.1_6381	Ib01-1	455.45	Itr_sc003393.1	6381
Itr_sc003393.1_6382	Ib01-1	455.45	Itr_sc003393.1	6382
Itr_sc001172.1_53713	Ib01-1	458.99	Itr_sc001172.1	53713
Itr_sc001172.1_53754	Ib01-1	458.99	Itr_sc001172.1	53754
Itr_sc000682.1_25540	Ib01-1	463.36	Itr_sc000682.1	25540
Itr_sc005451.1_16446	Ib01-1	466.3	Itr_sc005451.1	16446
Itr_sc005451.1_16445	Ib01-1	467.03	Itr_sc005451.1	16445
Itr_sc005451.1_16474	Ib01-1	467.76	Itr_sc005451.1	16474
Itr_sc001729.1_48342	Ib01-1	470.7	Itr_sc001729.1	48342
Itr_sc005451.1_16428	Ib01-1	470.7	Itr_sc005451.1	16428
Itr_sc001440.1_9779	Ib01-1	471.43	Itr_sc001440.1	9779
Itr_sc001414.1_4898	Ib01-1	472.15	Itr_sc001414.1	4898
Itr_sc001440.1_27358	Ib01-1	472.15	Itr_sc001440.1	27358
Itr_sc001440.1_91596	Ib01-1	472.88	Itr_sc001440.1	91596
Itr_sc003393.1_6665	Ib01-1	474.33	Itr_sc003393.1	6665
Itr_sc001879.1_36411	Ib01-1	475.06	Itr_sc001879.1	36411
Itr_sc001677.1_114587	Ib01-1	477.95	Itr_sc001677.1	114587
Itr_sc001677.1_114581	Ib01-1	477.96	Itr_sc001677.1	114581
Itr_sc001677.1_114589	Ib01-1	477.96	Itr_sc001677.1	114589
Itr_sc000472.1_53032	Ib01-1	479.4	Itr_sc000472.1	53032
Itr_sc000931.1_39390	Ib01-1	483.84	Itr_sc000931.1	39390
Itr_sc000931.1_39484	Ib01-1	483.84	Itr_sc000931.1	39484
Itr_sc003317.1_41913	Ib01-1	484.57	Itr_sc003317.1	41913
Itr_sc002650.1_55416	Ib01-1	488.26	Itr_sc002650.1	55416
Itr_sc002650.1_55422	Ib01-1	488.98	Itr_sc002650.1	55422
Itr_sc001888.1_10913	Ib01-1	490.43	Itr_sc001888.1	10913
Itr_sc001374.1_67832	Ib01-1	492.58	Itr_sc001374.1	67832
Itr_sc002142.1_68923	Ib01-1	494.01	Itr_sc002142.1	68923
Itr_sc002142.1_26355	Ib01-1	495.45	Itr_sc002142.1	26355
Itr_sc002142.1_68865	Ib01-1	495.45	Itr_sc002142.1	68865
Itr_sc002213.1_13014	Ib01-1	497.61	Itr_sc002213.1	13014
Itr_sc000896.1_52143	Ib01-1	501.99	Itr_sc000896.1	52143
Itr_sc000896.1_51924	Ib01-1	503.42	Itr_sc000896.1	51924
Itr_sc000896.1_51933	Ib01-1	503.42	Itr_sc000896.1	51933
Itr_sc005251.1_4352	Ib01-1	504.84	Itr_sc005251.1	4352
Itr_sc003173.1_8001	Ib01-1	506.97	Itr_sc003173.1	8001
Itr_sc001539.1_32009	Ib01-1	509.82	Itr_sc001539.1	32009
Itr_sc002434.1_34561	Ib01-1	509.82	Itr_sc002434.1	34561
Itr_sc004661.1_3994	Ib01-1	511.96	Itr_sc004661.1	3994
Itr_sc004661.1_3947	Ib01-1	512.67	Itr_sc004661.1	3947
Itr_sc001368.1_72277	Ib01-1	515.54	Itr_sc001368.1	72277
Itr_sc002434.1_19443	Ib01-1	517.69	Itr_sc002434.1	19443
Itr_sc002434.1_19464	Ib01-1	517.69	Itr_sc002434.1	19464
Itr_sc002043.1_109552	Ib01-1	518.39	Itr_sc002043.1	109552
Itr_sc002428.1_8702	Ib01-1	519.82	Itr_sc002428.1	8702
Itr_sc002428.1_6565	Ib01-1	520.53	Itr_sc002428.1	6565
Itr_sc006160.1_6223	Ib01-1	521.24	Itr_sc006160.1	6223
Itr_sc003715.1_7479	Ib01-1	521.95	Itr_sc003715.1	7479
Itr_sc003715.1_7045	Ib01-1	526.23	Itr_sc003715.1	7045
Itr_sc002428.1_10563	Ib01-1	527.62	Itr_sc002428.1	10563
Itr_sc000896.1_76574	Ib01-1	529.72	Itr_sc000896.1	76574
Itr_sc003715.1_6745	Ib01-1	531.12	Itr_sc003715.1	6745
Itr_sc002226.1_5558	Ib01-1	531.83	Itr_sc002226.1	5558
Itr_sc002434.1_19519	Ib01-1	531.83	Itr_sc002434.1	19519
Itr_sc002520.1_38601	Ib01-1	531.83	Itr_sc002520.1	38601
Itr_sc003189.1_30361	Ib01-1	531.83	Itr_sc003189.1	30361
Itr_sc003189.1_30413	Ib01-1	531.83	Itr_sc003189.1	30413
Itr_sc003715.1_7369	Ib01-1	531.83	Itr_sc003715.1	7369
Itr_sc004307.1_11233	Ib01-1	531.83	Itr_sc004307.1	11233
Itr_sc004307.1_11255	Ib01-1	531.83	Itr_sc004307.1	11255
Itr_sc005180.1_17762	Ib01-1	531.83	Itr_sc005180.1	17762
Itr_sc011831.1_3283	Ib01-1	531.83	Itr_sc011831.1	3283
Itr_sc008000.1_1791	Ib01-1	532.55	Itr_sc008000.1	1791
Itr_sc013399.1_2590	Ib01-1	533.25	Itr_sc013399.1	2590
Itr_sc000426.1_70919	Ib01-1	533.96	Itr_sc000426.1	70919
Itr_sc002441.1_20630	Ib01-1	536.06	Itr_sc002441.1	20630
Itr_sc002980.1_8701	Ib01-1	539.56	Itr_sc002980.1	8701
Itr_sc002980.1_8708	Ib01-1	540.94	Itr_sc002980.1	8708
Itr_sc034284.1_815	Ib01-1	551.04	Itr_sc034284.1	815
Itr_sc034284.1_814	Ib01-1	551.73	Itr_sc034284.1	814
Itr_sc034284.1_824	Ib01-1	553.81	Itr_sc034284.1	824
Itr_sc001458.1_15279	Ib01-1	557.41	Itr_sc001458.1	15279
Itr_sc001458.1_14899	Ib01-1	559.59	Itr_sc001458.1	14899
Itr_sc001458.1_15453	Ib01-1	559.59	Itr_sc001458.1	15453
Itr_sc006686.1_3788	Ib01-1	560.32	Itr_sc006686.1	3788
Itr_sc004307.1_11119	Ib01-1	564.02	Itr_sc004307.1	11119
Itr_sc000896.1_51919	Ib01-1	567.79	Itr_sc000896.1	51919
Itr_sc001034.1_62668	Ib01-1	573.9	Itr_sc001034.1	62668
Itr_sc004041.1_5400	Ib01-1	576.11	Itr_sc004041.1	5400
Itr_sc001724.1_27857	Ib01-1	579.04	Itr_sc001724.1	27857
Itr_sc000885.1_11027	Ib01-1	580.5	Itr_sc000885.1	11027
Itr_sc000885.1_19638	Ib01-1	580.5	Itr_sc000885.1	19638
Itr_sc004041.1_9222	Ib01-1	580.5	Itr_sc004041.1	9222
Itr_sc002382.1_21705	Ib01-1	581.23	Itr_sc002382.1	21705
Itr_sc004045.1_9302	Ib01-1	581.96	Itr_sc004045.1	9302
Itr_sc004045.1_10666	Ib01-1	582.68	Itr_sc004045.1	10666
Itr_sc004045.1_10633	Ib01-1	584.12	Itr_sc004045.1	10633
Itr_sc002855.1_52001	Ib01-1	587.81	Itr_sc002855.1	52001
Itr_sc002855.1_52033	Ib01-1	587.81	Itr_sc002855.1	52033
Itr_sc002855.1_52049	Ib01-1	587.81	Itr_sc002855.1	52049
Itr_sc001308.1_15417	Ib01-1	590.03	Itr_sc001308.1	15417
Itr_sc001308.1_15658	Ib01-1	590.03	Itr_sc001308.1	15658
Itr_sc001862.1_14973	Ib01-1	590.03	Itr_sc001862.1	14973
Itr_sc001862.1_14975	Ib01-1	590.03	Itr_sc001862.1	14975
Itr_sc001862.1_14981	Ib01-1	590.03	Itr_sc001862.1	14981
Itr_sc001862.1_14992	Ib01-1	590.03	Itr_sc001862.1	14992
Itr_sc001862.1_31394	Ib01-1	590.03	Itr_sc001862.1	31394
Itr_sc000158.1_25504	Ib01-1	591.5	Itr_sc000158.1	25504
Itr_sc001304.1_47306	Ib01-1	591.5	Itr_sc001304.1	47306
Itr_sc000158.1_116800	Ib01-1	592.23	Itr_sc000158.1	116800
Itr_sc000085.1_49974	Ib01-1	593.68	Itr_sc000085.1	49974
Itr_sc001881.1_59341	Ib01-1	593.68	Itr_sc001881.1	59341
Itr_sc000085.1_21384	Ib01-1	595.85	Itr_sc000085.1	21384
Itr_sc000085.1_21390	Ib01-1	595.85	Itr_sc000085.1	21390
Itr_sc000085.1_20826	Ib01-1	598.01	Itr_sc000085.1	20826
Itr_sc001286.1_31443	Ib01-1	600.93	Itr_sc001286.1	31443
Itr_sc001862.1_14983	Ib01-1	602.38	Itr_sc001862.1	14983
Itr_sc000158.1_116950	Ib01-1	609.78	Itr_sc000158.1	116950
Itr_sc000158.1_117025	Ib01-1	610.48	Itr_sc000158.1	117025
Itr_sc000541.1_29047	Ib01-1	614.06	Itr_sc000541.1	29047
Itr_sc000158.1_55335	Ib01-1	620.87	Itr_sc000158.1	55335
Itr_sc000085.1_86212	Ib01-1	624.71	Itr_sc000085.1	86212
Itr_sc000030.1_41325	Ib01-1	632.78	Itr_sc000030.1	41325
Itr_sc000015.1_85896	Ib01-1	637.48	Itr_sc000015.1	85896
Itr_sc000088.1_117125	Ib01-1	640.52	Itr_sc000088.1	117125
Itr_sc000088.1_161546	Ib01-1	641.27	Itr_sc000088.1	161546
Itr_sc000030.1_281415	Ib01-1	642.76	Itr_sc000030.1	281415
Itr_sc000088.1_117086	Ib01-1	643.5	Itr_sc000088.1	117086
Itr_sc000088.1_117093	Ib01-1	644.25	Itr_sc000088.1	117093
Itr_sc000088.1_141749	Ib01-1	644.25	Itr_sc000088.1	141749
Itr_sc000088.1_141778	Ib01-1	644.25	Itr_sc000088.1	141778
Itr_sc000088.1_155230	Ib01-1	644.25	Itr_sc000088.1	155230
Itr_sc000088.1_156417	Ib01-1	644.25	Itr_sc000088.1	156417
Itr_sc000261.1_31141	Ib01-1	644.25	Itr_sc000261.1	31141
Itr_sc000504.1_56762	Ib01-1	644.25	Itr_sc000504.1	56762
Itr_sc000819.1_177129	Ib01-1	644.25	Itr_sc000819.1	177129
Itr_sc017971.1_2641	Ib01-1	644.25	Itr_sc017971.1	2641
Itr_sc000088.1_156237	Ib01-1	645.72	Itr_sc000088.1	156237
Itr_sc000088.1_103358	Ib01-1	647.92	Itr_sc000088.1	103358
Itr_sc000088.1_155999	Ib01-1	647.92	Itr_sc000088.1	155999
Itr_sc000088.1_156001	Ib01-1	647.92	Itr_sc000088.1	156001
Itr_sc000344.1_104063	Ib01-1	650.13	Itr_sc000344.1	104063
Itr_sc001327.1_110516	Ib01-1	650.87	Itr_sc001327.1	110516
Itr_sc000819.1_116197	Ib01-1	652.33	Itr_sc000819.1	116197
Itr_sc000819.1_116360	Ib01-1	653.07	Itr_sc000819.1	116360
Itr_sc001289.1_75090	Ib01-1	653.07	Itr_sc001289.1	75090
Itr_sc001327.1_98773	Ib01-1	653.07	Itr_sc001327.1	98773
Itr_sc000344.1_106974	Ib01-1	653.81	Itr_sc000344.1	106974
Itr_sc000344.1_107772	Ib01-1	653.81	Itr_sc000344.1	107772
Itr_sc000819.1_68465	Ib01-1	653.81	Itr_sc000819.1	68465
Itr_sc000819.1_136163	Ib01-1	653.81	Itr_sc000819.1	136163
Itr_sc001327.1_116836	Ib01-1	653.81	Itr_sc001327.1	116836
Itr_sc000819.1_117686	Ib01-1	654.54	Itr_sc000819.1	117686
Itr_sc000030.1_41324	Ib01-1	656.01	Itr_sc000030.1	41324
Itr_sc000030.1_41363	Ib01-1	656.01	Itr_sc000030.1	41363
Itr_sc000030.1_41385	Ib01-1	656.01	Itr_sc000030.1	41385
Itr_sc000030.1_45743	Ib01-1	656.01	Itr_sc000030.1	45743
Itr_sc000030.1_89799	Ib01-1	656.01	Itr_sc000030.1	89799
Itr_sc000030.1_108876	Ib01-1	656.01	Itr_sc000030.1	108876
Itr_sc000030.1_262364	Ib01-1	656.01	Itr_sc000030.1	262364
Itr_sc000030.1_262775	Ib01-1	656.01	Itr_sc000030.1	262775
Itr_sc000030.1_281388	Ib01-1	656.01	Itr_sc000030.1	281388
Itr_sc000030.1_151209	Ib01-1	656.75	Itr_sc000030.1	151209
Itr_sc000030.1_151239	Ib01-1	656.75	Itr_sc000030.1	151239
Itr_sc000030.1_41375	Ib01-1	658.98	Itr_sc000030.1	41375
Itr_sc000661.1_31019	Ib01-1	661.9	Itr_sc000661.1	31019
Itr_sc000661.1_31064	Ib01-1	663.33	Itr_sc000661.1	31064
Itr_sc000030.1_45625	Ib01-1	668.51	Itr_sc000030.1	45625
Itr_sc000658.1_24247	Ib01-1	672.24	Itr_sc000658.1	24247
Itr_sc000552.1_39899	Ib01-1	673.71	Itr_sc000552.1	39899
Itr_sc000261.1_6745	Ib01-1	677.42	Itr_sc000261.1	6745
Itr_sc000552.1_39639	Ib01-1	678.88	Itr_sc000552.1	39639
Itr_sc000552.1_54607	Ib01-1	678.88	Itr_sc000552.1	54607
Itr_sc011784.1_2690	Ib01-1	679.61	Itr_sc011784.1	2690
Itr_sc000088.1_161563	Ib01-1	681.07	Itr_sc000088.1	161563
Itr_sc000261.1_7357	Ib01-1	687.62	Itr_sc000261.1	7357
Itr_sc000261.1_7379	Ib01-1	688.98	Itr_sc000261.1	7379
Itr_sc000819.1_136517	Ib01-1	702.22	Itr_sc000819.1	136517
Itr_sc000819.1_136532	Ib01-1	702.22	Itr_sc000819.1	136532
Itr_sc000819.1_176954	Ib01-1	709.35	Itr_sc000819.1	176954
Itr_sc000819.1_182976	Ib01-1	712.18	Itr_sc000819.1	182976
Itr_sc000088.1_101250	Ib01-1	717.22	Itr_sc000088.1	101250
Itr_sc000088.1_101267	Ib01-1	717.22	Itr_sc000088.1	101267
Itr_sc000088.1_161471	Ib01-1	720.07	Itr_sc000088.1	161471
Itr_sc000030.1_107153	Ib01-1	722.19	Itr_sc000030.1	107153
Itr_sc000030.1_107200	Ib01-1	722.89	Itr_sc000030.1	107200
Itr_sc000030.1_262409	Ib01-1	728.75	Itr_sc000030.1	262409
Itr_sc000030.1_220868	Ib01-1	729.47	Itr_sc000030.1	220868
Itr_sc000015.1_26616	Ib01-1	733.76	Itr_sc000015.1	26616
Itr_sc000015.1_26638	Ib01-1	733.76	Itr_sc000015.1	26638
Itr_sc000015.1_117684	Ib01-1	737.26	Itr_sc000015.1	117684
Itr_sc000661.1_29013	Ib01-1	738.66	Itr_sc000661.1	29013
Itr_sc000661.1_22550	Ib01-1	739.37	Itr_sc000661.1	22550
Itr_sc000661.1_27632	Ib01-1	739.37	Itr_sc000661.1	27632
Itr_sc000661.1_29096	Ib01-1	739.37	Itr_sc000661.1	29096
Itr_sc000661.1_29164	Ib01-1	739.37	Itr_sc000661.1	29164
Itr_sc000661.1_29253	Ib01-1	739.37	Itr_sc000661.1	29253
Itr_sc000015.1_148276	Ib01-1	740.8	Itr_sc000015.1	148276
Itr_sc000015.1_148321	Ib01-1	740.8	Itr_sc000015.1	148321
Itr_sc000015.1_60171	Ib01-1	741.51	Itr_sc000015.1	60171
Itr_sc000015.1_60176	Ib01-1	741.51	Itr_sc000015.1	60176
Itr_sc000015.1_60204	Ib01-1	741.51	Itr_sc000015.1	60204
Itr_sc000015.1_60651	Ib01-1	741.51	Itr_sc000015.1	60651
Itr_sc000015.1_85899	Ib01-1	741.51	Itr_sc000015.1	85899
Itr_sc000015.1_85942	Ib01-1	741.51	Itr_sc000015.1	85942
Itr_sc000015.1_85686	Ib01-1	742.22	Itr_sc000015.1	85686
Itr_sc000015.1_146602	Ib01-1	742.22	Itr_sc000015.1	146602
Itr_sc000380.1_41744	Ib01-1	743.63	Itr_sc000380.1	41744
Itr_sc000015.1_16923	Ib01-1	745.05	Itr_sc000015.1	16923
Itr_sc000380.1_41770	Ib01-1	745.75	Itr_sc000380.1	41770
Itr_sc000380.1_67985	Ib01-1	745.75	Itr_sc000380.1	67985
Itr_sc000380.1_98819	Ib01-1	745.75	Itr_sc000380.1	98819
Itr_sc000380.1_50225	Ib01-1	747.15	Itr_sc000380.1	50225
Itr_sc000380.1_50263	Ib01-1	747.15	Itr_sc000380.1	50263
Itr_sc000380.1_184967	Ib01-1	748.56	Itr_sc000380.1	184967
Itr_sc000900.1_28964	Ib01-1	750.67	Itr_sc000900.1	28964
Itr_sc000900.1_28966	Ib01-1	750.67	Itr_sc000900.1	28966
Itr_sc002673.1_3795	Ib01-1	752.79	Itr_sc002673.1	3795
Itr_sc002673.1_3947	Ib01-1	752.79	Itr_sc002673.1	3947
Itr_sc002673.1_3959	Ib01-1	752.79	Itr_sc002673.1	3959
Itr_sc002673.1_3963	Ib01-1	752.79	Itr_sc002673.1	3963
Itr_sc002673.1_3971	Ib01-1	752.79	Itr_sc002673.1	3971
Itr_sc002673.1_3976	Ib01-1	752.79	Itr_sc002673.1	3976
Itr_sc002673.1_4011	Ib01-1	752.79	Itr_sc002673.1	4011
Itr_sc002673.1_4103	Ib01-1	752.79	Itr_sc002673.1	4103
Itr_sc003583.1_10448	Ib01-1	752.79	Itr_sc003583.1	10448
Itr_sc002673.1_3946	Ib01-1	753.5	Itr_sc002673.1	3946
Itr_sc003583.1_10475	Ib01-1	753.5	Itr_sc003583.1	10475
Itr_sc000483.1_35261	Ib01-1	754.92	Itr_sc000483.1	35261
Itr_sc000483.1_87327	Ib01-1	754.92	Itr_sc000483.1	87327
Itr_sc000483.1_136831	Ib01-1	754.92	Itr_sc000483.1	136831
Itr_sc000483.1_148475	Ib01-1	754.92	Itr_sc000483.1	148475
Itr_sc000483.1_156452	Ib01-1	754.92	Itr_sc000483.1	156452
Itr_sc000483.1_156692	Ib01-1	754.92	Itr_sc000483.1	156692
Itr_sc002282.1_42835	Ib01-1	754.92	Itr_sc002282.1	42835
Itr_sc002282.1_42840	Ib01-1	754.92	Itr_sc002282.1	42840
Itr_sc003145.1_8345	Ib01-1	755.63	Itr_sc003145.1	8345
Itr_sc003145.1_8406	Ib01-1	755.63	Itr_sc003145.1	8406
Itr_sc000549.1_44387	Ib01-1	758.48	Itr_sc000549.1	44387
Itr_sc000483.1_154110	Ib01-1	763.38	Itr_sc000483.1	154110
Itr_sc000483.1_154113	Ib01-1	763.38	Itr_sc000483.1	154113
Itr_sc000284.1_253013	Ib01-1	779.6	Itr_sc000284.1	253013
Itr_sc000284.1_253089	Ib01-1	779.6	Itr_sc000284.1	253089
Itr_sc000284.1_213585	Ib01-1	788.44	Itr_sc000284.1	213585
Itr_sc000549.1_65147	Ib01-1	789.18	Itr_sc000549.1	65147
Itr_sc000549.1_29092	Ib01-1	790.67	Itr_sc000549.1	29092
Itr_sc000549.1_65134	Ib01-1	791.41	Itr_sc000549.1	65134
Itr_sc000284.1_191762	Ib01-1	792.9	Itr_sc000284.1	191762
Itr_sc000284.1_107100	Ib01-1	793.64	Itr_sc000284.1	107100
Itr_sc000284.1_107103	Ib01-1	793.64	Itr_sc000284.1	107103
Itr_sc000284.1_107117	Ib01-1	793.64	Itr_sc000284.1	107117
Itr_sc000284.1_169126	Ib01-1	798.84	Itr_sc000284.1	169126
Itr_sc000284.1_169161	Ib01-1	798.84	Itr_sc000284.1	169161
Itr_sc000284.1_168983	Ib01-1	799.55	Itr_sc000284.1	168983
Itr_sc000284.1_192328	Ib01-1	802.52	Itr_sc000284.1	192328
Itr_sc000284.1_199144	Ib01-1	802.52	Itr_sc000284.1	199144
Itr_sc000284.1_213666	Ib01-1	802.52	Itr_sc000284.1	213666
Itr_sc000284.1_213672	Ib01-1	802.52	Itr_sc000284.1	213672
Itr_sc000284.1_222651	Ib01-1	802.52	Itr_sc000284.1	222651
Itr_sc000284.1_223408	Ib01-1	802.52	Itr_sc000284.1	223408
Itr_sc000284.1_252779	Ib01-1	802.52	Itr_sc000284.1	252779
Itr_sc000284.1_22164	Ib01-1	803.26	Itr_sc000284.1	22164
Itr_sc000284.1_109225	Ib01-1	803.26	Itr_sc000284.1	109225
Itr_sc000284.1_110319	Ib01-1	803.26	Itr_sc000284.1	110319
Itr_sc000284.1_118984	Ib01-1	804.77	Itr_sc000284.1	118984
Itr_sc002342.1_32536	Ib01-1	805.52	Itr_sc002342.1	32536
Itr_sc000847.1_58959	Ib01-1	807.8	Itr_sc000847.1	58959
Itr_sc000847.1_58974	Ib01-1	807.8	Itr_sc000847.1	58974
Itr_sc000847.1_58981	Ib01-1	807.8	Itr_sc000847.1	58981
Itr_sc000847.1_58989	Ib01-1	807.8	Itr_sc000847.1	58989
Itr_sc000847.1_58992	Ib01-1	807.8	Itr_sc000847.1	58992
Itr_sc000847.1_59012	Ib01-1	807.8	Itr_sc000847.1	59012
Itr_sc000847.1_59014	Ib01-1	807.8	Itr_sc000847.1	59014
Itr_sc000847.1_59121	Ib01-1	807.8	Itr_sc000847.1	59121
Itr_sc000847.1_59125	Ib01-1	807.8	Itr_sc000847.1	59125
Itr_sc000588.1_23848	Ib01-1	809.31	Itr_sc000588.1	23848
Itr_sc000588.1_23875	Ib01-1	809.31	Itr_sc000588.1	23875
Itr_sc000336.1_194573	Ib01-1	810.06	Itr_sc000336.1	194573
Itr_sc000336.1_194606	Ib01-1	810.06	Itr_sc000336.1	194606
Itr_sc000588.1_23874	Ib01-1	810.06	Itr_sc000588.1	23874
Itr_sc000847.1_96380	Ib01-1	810.06	Itr_sc000847.1	96380
Itr_sc000847.1_126229	Ib01-1	810.06	Itr_sc000847.1	126229
Itr_sc002342.1_9971	Ib01-1	810.06	Itr_sc002342.1	9971
Itr_sc002342.1_17254	Ib01-1	810.06	Itr_sc002342.1	17254
Itr_sc002342.1_17287	Ib01-1	810.06	Itr_sc002342.1	17287
Itr_sc000336.1_123933	Ib01-1	810.81	Itr_sc000336.1	123933
Itr_sc000588.1_23850	Ib01-1	811.56	Itr_sc000588.1	23850
Itr_sc000588.1_51644	Ib01-1	812.31	Itr_sc000588.1	51644
Itr_sc003619.1_12466	Ib01-1	815.34	Itr_sc003619.1	12466
Itr_sc003619.1_12479	Ib01-1	815.34	Itr_sc003619.1	12479
Itr_sc003619.1_12674	Ib01-1	815.34	Itr_sc003619.1	12674
Itr_sc003619.1_14150	Ib01-1	816.09	Itr_sc003619.1	14150
Itr_sc003619.1_14157	Ib01-1	816.09	Itr_sc003619.1	14157
Itr_sc000048.1_148217	Ib01-1	816.84	Itr_sc000048.1	148217
Itr_sc000964.1_19196	Ib01-1	816.84	Itr_sc000964.1	19196
Itr_sc000048.1_79667	Ib01-1	817.59	Itr_sc000048.1	79667
Itr_sc003619.1_11728	Ib01-1	817.59	Itr_sc003619.1	11728
Itr_sc001947.1_66594	Ib01-1	818.34	Itr_sc001947.1	66594
Itr_sc002687.1_16048	Ib01-1	818.34	Itr_sc002687.1	16048
Itr_sc000458.1_64767	Ib01-1	819.09	Itr_sc000458.1	64767
Itr_sc000753.1_71924	Ib01-1	819.09	Itr_sc000753.1	71924
Itr_sc001947.1_29106	Ib01-1	819.09	Itr_sc001947.1	29106
Itr_sc001947.1_31736	Ib01-1	819.09	Itr_sc001947.1	31736
Itr_sc001947.1_31760	Ib01-1	819.09	Itr_sc001947.1	31760
Itr_sc000048.1_27930	Ib01-1	822.1	Itr_sc000048.1	27930
Itr_sc001947.1_33992	Ib01-1	824.3	Itr_sc001947.1	33992
Itr_sc000588.1_48887	Ib01-1	827.2	Itr_sc000588.1	48887
Itr_sc000336.1_82443	Ib01-1	829.34	Itr_sc000336.1	82443
Itr_sc000588.1_52523	Ib01-1	831.48	Itr_sc000588.1	52523
Itr_sc000588.1_52526	Ib01-1	831.48	Itr_sc000588.1	52526
Itr_sc000588.1_52547	Ib01-1	831.48	Itr_sc000588.1	52547
Itr_sc000588.1_51638	Ib01-1	832.19	Itr_sc000588.1	51638
Itr_sc002342.1_32372	Ib01-1	832.19	Itr_sc002342.1	32372
Itr_sc002342.1_32374	Ib01-1	832.19	Itr_sc002342.1	32374
Itr_sc000588.1_24012	Ib01-1	833.6	Itr_sc000588.1	24012
Itr_sc001947.1_44862	Ib01-1	835.02	Itr_sc001947.1	44862
Itr_sc001947.1_29099	Ib01-1	837.18	Itr_sc001947.1	29099
Itr_sc013363.1_938	Ib01-1	838.63	Itr_sc013363.1	938
Itr_sc000312.1_280614	Ib01-1	840.82	Itr_sc000312.1	280614
Itr_sc000753.1_70593	Ib01-1	845.33	Itr_sc000753.1	70593
Itr_sc000054.1_79622	Ib01-1	852.07	Itr_sc000054.1	79622
Itr_sc000054.1_79639	Ib01-1	852.07	Itr_sc000054.1	79639
Itr_sc000054.1_145161	Ib01-1	857.26	Itr_sc000054.1	145161
Itr_sc000054.1_57909	Ib01-1	858	Itr_sc000054.1	57909
Itr_sc000054.1_57911	Ib01-1	858	Itr_sc000054.1	57911
Itr_sc000054.1_79740	Ib01-1	858	Itr_sc000054.1	79740
Itr_sc000054.1_116511	Ib01-1	858	Itr_sc000054.1	116511
Itr_sc000054.1_186570	Ib01-1	858.75	Itr_sc000054.1	186570
Itr_sc000054.1_44527	Ib01-1	860.27	Itr_sc000054.1	44527
Itr_sc000054.1_44645	Ib01-1	861.02	Itr_sc000054.1	44645
Itr_sc000226.1_283455	Ib01-1	863.3	Itr_sc000226.1	283455
Itr_sc000864.1_11251	Ib01-1	870.25	Itr_sc000864.1	11251
Itr_sc000864.1_11098	Ib01-1	873.96	Itr_sc000864.1	11098
Itr_sc000864.1_66272	Ib01-1	873.96	Itr_sc000864.1	66272
Itr_sc000864.1_11147	Ib01-1	874.68	Itr_sc000864.1	11147
Itr_sc000165.1_164291	Ib01-1	876.14	Itr_sc000165.1	164291
Itr_sc000322.1_73579	Ib01-1	876.14	Itr_sc000322.1	73579
Itr_sc000165.1_47764	Ib01-1	876.86	Itr_sc000165.1	47764
Itr_sc000165.1_125010	Ib01-1	876.86	Itr_sc000165.1	125010
Itr_sc000165.1_125053	Ib01-1	876.86	Itr_sc000165.1	125053
Itr_sc000358.1_98595	Ib01-1	876.86	Itr_sc000358.1	98595
Itr_sc000358.1_104540	Ib01-1	876.86	Itr_sc000358.1	104540
Itr_sc000497.1_83805	Ib01-1	876.86	Itr_sc000497.1	83805
Itr_sc001050.1_5975	Ib01-1	876.86	Itr_sc001050.1	5975
Itr_sc000165.1_47754	Ib01-1	876.87	Itr_sc000165.1	47754
Itr_sc000165.1_125178	Ib01-1	876.87	Itr_sc000165.1	125178
Itr_sc000322.1_25950	Ib01-1	876.87	Itr_sc000322.1	25950
Itr_sc000497.1_17384	Ib01-1	876.87	Itr_sc000497.1	17384
Itr_sc000497.1_84127	Ib01-1	876.87	Itr_sc000497.1	84127
Itr_sc000497.1_83966	Ib01-1	877.59	Itr_sc000497.1	83966
Itr_sc000497.1_84004	Ib01-1	878.31	Itr_sc000497.1	84004
Itr_sc000497.1_82708	Ib01-1	879.76	Itr_sc000497.1	82708
Itr_sc000864.1_66254	Ib01-1	879.76	Itr_sc000864.1	66254
Itr_sc000358.1_57888	Ib01-1	887.9	Itr_sc000358.1	57888
Itr_sc000753.1_59192	Ib01-1	904.5	Itr_sc000753.1	59192
Itr_sc000292.1_107590	Ib01-2	0	Itr_sc000292.1	107590
Itr_sc000292.1_107562	Ib01-2	0.73	Itr_sc000292.1	107562
Itr_sc000292.1_91206	Ib01-2	4.54	Itr_sc000292.1	91206
Itr_sc000292.1_91265	Ib01-2	4.54	Itr_sc000292.1	91265
Itr_sc000292.1_27227	Ib01-2	8.41	Itr_sc000292.1	27227
Itr_sc000292.1_27285	Ib01-2	8.41	Itr_sc000292.1	27285
Itr_sc000292.1_27297	Ib01-2	8.41	Itr_sc000292.1	27297
Itr_sc001931.1_42240	Ib01-2	9.94	Itr_sc001931.1	42240
Itr_sc000292.1_36086	Ib01-2	11.49	Itr_sc000292.1	36086
Itr_sc000211.1_207392	Ib01-2	12.26	Itr_sc000211.1	207392
Itr_sc000211.1_168731	Ib01-2	13.03	Itr_sc000211.1	168731
Itr_sc000292.1_68331	Ib01-2	13.8	Itr_sc000292.1	68331
Itr_sc000292.1_91316	Ib01-2	13.8	Itr_sc000292.1	91316
Itr_sc000292.1_75573	Ib01-2	15.35	Itr_sc000292.1	75573
Itr_sc000292.1_91315	Ib01-2	15.35	Itr_sc000292.1	91315
Itr_sc000292.1_91360	Ib01-2	15.35	Itr_sc000292.1	91360
Itr_sc000292.1_103115	Ib01-2	15.35	Itr_sc000292.1	103115
Itr_sc000292.1_109766	Ib01-2	15.35	Itr_sc000292.1	109766
Itr_sc000292.1_55242	Ib01-2	16.12	Itr_sc000292.1	55242
Itr_sc000292.1_91322	Ib01-2	16.12	Itr_sc000292.1	91322
Itr_sc000292.1_103121	Ib01-2	16.12	Itr_sc000292.1	103121
Itr_sc000232.1_114800	Ib01-2	17.66	Itr_sc000232.1	114800
Itr_sc000232.1_132010	Ib01-2	17.66	Itr_sc000232.1	132010
Itr_sc000142.1_181515	Ib01-2	22.37	Itr_sc000142.1	181515
Itr_sc000142.1_156266	Ib01-2	23.14	Itr_sc000142.1	156266
Itr_sc000142.1_158716	Ib01-2	23.14	Itr_sc000142.1	158716
Itr_sc000142.1_181168	Ib01-2	23.14	Itr_sc000142.1	181168
Itr_sc000142.1_186548	Ib01-2	23.14	Itr_sc000142.1	186548
Itr_sc000142.1_208813	Ib01-2	23.14	Itr_sc000142.1	208813
Itr_sc000265.1_65551	Ib01-2	24.7	Itr_sc000265.1	65551
Itr_sc000265.1_69657	Ib01-2	24.7	Itr_sc000265.1	69657
Itr_sc002830.1_6607	Ib01-2	24.7	Itr_sc002830.1	6607
Itr_sc001089.1_22932	Ib01-2	26.25	Itr_sc001089.1	22932
Itr_sc000265.1_210967	Ib01-2	26.26	Itr_sc000265.1	210967
Itr_sc000265.1_211117	Ib01-2	26.26	Itr_sc000265.1	211117
Itr_sc000022.1_34720	Ib01-2	27.03	Itr_sc000022.1	34720
Itr_sc000022.1_34728	Ib01-2	27.03	Itr_sc000022.1	34728
Itr_sc000022.1_49792	Ib01-2	27.03	Itr_sc000022.1	49792
Itr_sc000022.1_50580	Ib01-2	27.03	Itr_sc000022.1	50580
Itr_sc000022.1_50622	Ib01-2	27.03	Itr_sc000022.1	50622
Itr_sc000310.1_82909	Ib01-2	29.33	Itr_sc000310.1	82909
Itr_sc000310.1_82965	Ib01-2	29.33	Itr_sc000310.1	82965
Itr_sc000310.1_77316	Ib01-2	30.08	Itr_sc000310.1	77316
Itr_sc000310.1_113897	Ib01-2	30.08	Itr_sc000310.1	113897
Itr_sc000159.1_338723	Ib01-2	30.83	Itr_sc000159.1	338723
Itr_sc000159.1_388643	Ib01-2	31.57	Itr_sc000159.1	388643
Itr_sc000159.1_388619	Ib01-2	33.8	Itr_sc000159.1	388619
Itr_sc000159.1_388774	Ib01-2	37.42	Itr_sc000159.1	388774
Itr_sc000310.1_56405	Ib01-2	37.42	Itr_sc000310.1	56405
Itr_sc000226.1_253634	Ib01-2	107.61	Itr_sc000226.1	253634
Itr_sc000165.1_122541	Ib01-2	116.22	Itr_sc000165.1	122541
Itr_sc000358.1_57603	Ib01-2	120.66	Itr_sc000358.1	57603
Itr_sc036566.1_250	Ib01-2	122.14	Itr_sc036566.1	250
Itr_sc000165.1_147335	Ib01-2	124.39	Itr_sc000165.1	147335
Itr_sc000165.1_147336	Ib01-2	124.39	Itr_sc000165.1	147336
Itr_sc000497.1_30328	Ib01-2	125.14	Itr_sc000497.1	30328
Itr_sc000165.1_85857	Ib01-2	125.89	Itr_sc000165.1	85857
Itr_sc000322.1_28223	Ib01-2	126.65	Itr_sc000322.1	28223
Itr_sc000497.1_84089	Ib01-2	127.41	Itr_sc000497.1	84089
Itr_sc000864.1_11026	Ib01-2	127.41	Itr_sc000864.1	11026
Itr_sc000497.1_84083	Ib01-2	128.16	Itr_sc000497.1	84083
Itr_sc000497.1_84088	Ib01-2	128.16	Itr_sc000497.1	84088
Itr_sc000497.1_84149	Ib01-2	128.16	Itr_sc000497.1	84149
Itr_sc000358.1_57813	Ib01-2	129.69	Itr_sc000358.1	57813
Itr_sc000165.1_18137	Ib01-2	132.79	Itr_sc000165.1	18137
Itr_sc000497.1_82665	Ib01-2	133.56	Itr_sc000497.1	82665
Itr_sc000226.1_58095	Ib01-2	135.11	Itr_sc000226.1	58095
Itr_sc000864.1_11092	Ib01-2	135.88	Itr_sc000864.1	11092
Itr_sc000322.1_99502	Ib01-2	136.66	Itr_sc000322.1	99502
Itr_sc000054.1_248466	Ib01-2	138.97	Itr_sc000054.1	248466
Itr_sc000226.1_170907	Ib01-2	140.5	Itr_sc000226.1	170907
Itr_sc000256.1_37939	Ib01-2	141.26	Itr_sc000256.1	37939
Itr_sc000473.1_51006	Ib01-2	149.69	Itr_sc000473.1	51006
Itr_sc000473.1_51060	Ib01-2	149.69	Itr_sc000473.1	51060
Itr_sc000473.1_117530	Ib01-2	156.39	Itr_sc000473.1	117530
Itr_sc000473.1_117505	Ib01-2	157.13	Itr_sc000473.1	117505
Itr_sc000473.1_117509	Ib01-2	157.86	Itr_sc000473.1	117509
Itr_sc000473.1_117472	Ib01-2	158.59	Itr_sc000473.1	117472
Itr_sc000473.1_117490	Ib01-2	158.59	Itr_sc000473.1	117490
Itr_sc000473.1_17996	Ib01-2	162.31	Itr_sc000473.1	17996
Itr_sc000473.1_18117	Ib01-2	162.31	Itr_sc000473.1	18117
Itr_sc000473.1_18225	Ib01-2	165.29	Itr_sc000473.1	18225
Itr_sc000473.1_18254	Ib01-2	165.29	Itr_sc000473.1	18254
Itr_sc000473.1_18222	Ib01-2	166.03	Itr_sc000473.1	18222
Itr_sc000473.1_21330	Ib01-2	166.77	Itr_sc000473.1	21330
Itr_sc000473.1_51437	Ib01-2	166.77	Itr_sc000473.1	51437
Itr_sc000473.1_69741	Ib01-2	166.77	Itr_sc000473.1	69741
Itr_sc000473.1_69835	Ib01-2	166.77	Itr_sc000473.1	69835
Itr_sc001375.1_17544	Ib01-2	167.51	Itr_sc001375.1	17544
Itr_sc001375.1_17550	Ib01-2	167.51	Itr_sc001375.1	17550
Itr_sc000473.1_117253	Ib01-2	169.02	Itr_sc000473.1	117253
Itr_sc003599.1_14516	Ib01-2	170.53	Itr_sc003599.1	14516
Itr_sc000964.1_29991	Ib01-2	172.8	Itr_sc000964.1	29991
Itr_sc005592.1_1260	Ib01-2	174.28	Itr_sc005592.1	1260
Itr_sc005592.1_1263	Ib01-2	174.28	Itr_sc005592.1	1263
Itr_sc005592.1_1287	Ib01-2	174.28	Itr_sc005592.1	1287
Itr_sc000964.1_5902	Ib01-2	175.02	Itr_sc000964.1	5902
Itr_sc000964.1_30057	Ib01-2	175.02	Itr_sc000964.1	30057
Itr_sc000054.1_186460	Ib01-2	175.76	Itr_sc000054.1	186460
Itr_sc000054.1_162694	Ib01-2	178.03	Itr_sc000054.1	162694
Itr_sc001947.1_29164	Ib01-2	180.31	Itr_sc001947.1	29164
Itr_sc000753.1_71160	Ib01-2	181.06	Itr_sc000753.1	71160
Itr_sc001947.1_31777	Ib01-2	181.06	Itr_sc001947.1	31777
Itr_sc001947.1_31825	Ib01-2	181.06	Itr_sc001947.1	31825
Itr_sc000753.1_70587	Ib01-2	184.05	Itr_sc000753.1	70587
Itr_sc000753.1_70590	Ib01-2	184.05	Itr_sc000753.1	70590
Itr_sc000458.1_64468	Ib01-2	196.01	Itr_sc000458.1	64468
Itr_sc000458.1_64510	Ib01-2	196.01	Itr_sc000458.1	64510
Itr_sc000284.1_192048	Ib01-2	204.07	Itr_sc000284.1	192048
Itr_sc000458.1_66126	Ib01-2	207	Itr_sc000458.1	66126
Itr_sc000284.1_168997	Ib01-2	209.92	Itr_sc000284.1	168997
Itr_sc000847.1_58984	Ib01-2	212.12	Itr_sc000847.1	58984
Itr_sc000847.1_59131	Ib01-2	212.12	Itr_sc000847.1	59131
Itr_sc000847.1_59132	Ib01-2	212.12	Itr_sc000847.1	59132
Itr_sc000284.1_222676	Ib01-2	215.89	Itr_sc000284.1	222676
Itr_sc000549.1_36560	Ib01-2	216.63	Itr_sc000549.1	36560
Itr_sc000549.1_43817	Ib01-2	216.63	Itr_sc000549.1	43817
Itr_sc000549.1_65017	Ib01-2	216.63	Itr_sc000549.1	65017
Itr_sc000549.1_44405	Ib01-2	217.38	Itr_sc000549.1	44405
Itr_sc000549.1_44579	Ib01-2	217.38	Itr_sc000549.1	44579
Itr_sc000549.1_44430	Ib01-2	218.12	Itr_sc000549.1	44430
Itr_sc000549.1_43694	Ib01-2	219.61	Itr_sc000549.1	43694
Itr_sc000549.1_43724	Ib01-2	219.61	Itr_sc000549.1	43724
Itr_sc000549.1_42851	Ib01-2	222.63	Itr_sc000549.1	42851
Itr_sc000549.1_42827	Ib01-2	223.38	Itr_sc000549.1	42827
Itr_sc000549.1_42833	Ib01-2	223.38	Itr_sc000549.1	42833
Itr_sc000549.1_43978	Ib01-2	230.16	Itr_sc000549.1	43978
Itr_sc000549.1_43986	Ib01-2	230.16	Itr_sc000549.1	43986
Itr_sc000284.1_58316	Ib01-2	235.32	Itr_sc000284.1	58316
Itr_sc000284.1_58379	Ib01-2	235.32	Itr_sc000284.1	58379
Itr_sc000284.1_58380	Ib01-2	235.32	Itr_sc000284.1	58380
Itr_sc000336.1_187333	Ib01-2	237.55	Itr_sc000336.1	187333
Itr_sc000336.1_75422	Ib01-2	239.06	Itr_sc000336.1	75422
Itr_sc000336.1_104598	Ib01-2	239.06	Itr_sc000336.1	104598
Itr_sc000588.1_82545	Ib01-2	240.58	Itr_sc000588.1	82545
Itr_sc001479.1_56614	Ib01-2	243.63	Itr_sc001479.1	56614
Itr_sc001479.1_56570	Ib01-2	244.38	Itr_sc001479.1	56570
Itr_sc000458.1_48031	Ib01-2	248.22	Itr_sc000458.1	48031
Itr_sc000336.1_34153	Ib01-2	250.51	Itr_sc000336.1	34153
Itr_sc002687.1_11731	Ib01-2	250.51	Itr_sc002687.1	11731
Itr_sc000336.1_151962	Ib01-2	251.27	Itr_sc000336.1	151962
Itr_sc000458.1_64778	Ib01-2	251.27	Itr_sc000458.1	64778
Itr_sc001479.1_29434	Ib01-2	251.27	Itr_sc001479.1	29434
Itr_sc001479.1_45693	Ib01-2	251.27	Itr_sc001479.1	45693
Itr_sc001479.1_56973	Ib01-2	251.27	Itr_sc001479.1	56973
Itr_sc001479.1_56977	Ib01-2	251.27	Itr_sc001479.1	56977
Itr_sc001479.1_112306	Ib01-2	251.27	Itr_sc001479.1	112306
Itr_sc001479.1_112313	Ib01-2	251.27	Itr_sc001479.1	112313
Itr_sc001479.1_112383	Ib01-2	251.27	Itr_sc001479.1	112383
Itr_sc006673.1_2284	Ib01-2	252.03	Itr_sc006673.1	2284
Itr_sc000588.1_17139	Ib01-2	254.34	Itr_sc000588.1	17139
Itr_sc000847.1_96407	Ib01-2	255.11	Itr_sc000847.1	96407
Itr_sc000847.1_96369	Ib01-2	256.64	Itr_sc000847.1	96369
Itr_sc000588.1_68798	Ib01-2	257.4	Itr_sc000588.1	68798
Itr_sc001261.1_109881	Ib01-2	258.95	Itr_sc001261.1	109881
Itr_sc000588.1_23755	Ib01-2	260.49	Itr_sc000588.1	23755
Itr_sc000588.1_52481	Ib01-2	262.03	Itr_sc000588.1	52481
Itr_sc000588.1_52538	Ib01-2	262.03	Itr_sc000588.1	52538
Itr_sc000588.1_48604	Ib01-2	262.79	Itr_sc000588.1	48604
Itr_sc000588.1_52385	Ib01-2	262.79	Itr_sc000588.1	52385
Itr_sc002342.1_32538	Ib01-2	262.79	Itr_sc002342.1	32538
Itr_sc002687.1_15974	Ib01-2	262.79	Itr_sc002687.1	15974
Itr_sc000284.1_14228	Ib01-2	263.56	Itr_sc000284.1	14228
Itr_sc000284.1_142234	Ib01-2	264.32	Itr_sc000284.1	142234
Itr_sc000284.1_142384	Ib01-2	264.32	Itr_sc000284.1	142384
Itr_sc000284.1_171927	Ib01-2	264.32	Itr_sc000284.1	171927
Itr_sc000284.1_191865	Ib01-2	264.32	Itr_sc000284.1	191865
Itr_sc000284.1_191867	Ib01-2	264.32	Itr_sc000284.1	191867
Itr_sc000284.1_199057	Ib01-2	264.32	Itr_sc000284.1	199057
Itr_sc000284.1_171925	Ib01-2	265.86	Itr_sc000284.1	171925
Itr_sc000284.1_222957	Ib01-2	267.42	Itr_sc000284.1	222957
Itr_sc002282.1_25949	Ib01-2	268.97	Itr_sc002282.1	25949
Itr_sc002282.1_25942	Ib01-2	269.74	Itr_sc002282.1	25942
Itr_sc002282.1_25947	Ib01-2	269.74	Itr_sc002282.1	25947
Itr_sc000483.1_95309	Ib01-2	270.5	Itr_sc000483.1	95309
Itr_sc000483.1_119249	Ib01-2	270.5	Itr_sc000483.1	119249
Itr_sc000483.1_119452	Ib01-2	270.5	Itr_sc000483.1	119452
Itr_sc000483.1_119458	Ib01-2	270.5	Itr_sc000483.1	119458
Itr_sc000483.1_120885	Ib01-2	270.5	Itr_sc000483.1	120885
Itr_sc000483.1_120897	Ib01-2	270.5	Itr_sc000483.1	120897
Itr_sc002282.1_37694	Ib01-2	270.5	Itr_sc002282.1	37694
Itr_sc003145.1_8868	Ib01-2	270.5	Itr_sc003145.1	8868
Itr_sc003145.1_24037	Ib01-2	270.5	Itr_sc003145.1	24037
Itr_sc000483.1_69652	Ib01-2	271.27	Itr_sc000483.1	69652
Itr_sc000483.1_42907	Ib01-2	272.02	Itr_sc000483.1	42907
Itr_sc000483.1_92656	Ib01-2	272.78	Itr_sc000483.1	92656
Itr_sc000483.1_156705	Ib01-2	274.31	Itr_sc000483.1	156705
Itr_sc000900.1_43922	Ib01-2	275.07	Itr_sc000900.1	43922
Itr_sc000483.1_43550	Ib01-2	275.84	Itr_sc000483.1	43550
Itr_sc000900.1_43985	Ib01-2	275.84	Itr_sc000900.1	43985
Itr_sc000015.1_1059	Ib01-2	278.12	Itr_sc000015.1	1059
Itr_sc000380.1_50260	Ib01-2	278.12	Itr_sc000380.1	50260
Itr_sc000380.1_112575	Ib01-2	278.87	Itr_sc000380.1	112575
Itr_sc000380.1_68013	Ib01-2	281.09	Itr_sc000380.1	68013
Itr_sc000380.1_68041	Ib01-2	281.09	Itr_sc000380.1	68041
Itr_sc000380.1_68042	Ib01-2	281.09	Itr_sc000380.1	68042
Itr_sc000380.1_68130	Ib01-2	281.09	Itr_sc000380.1	68130
Itr_sc000015.1_18068	Ib01-2	283.28	Itr_sc000015.1	18068
Itr_sc000015.1_18107	Ib01-2	283.28	Itr_sc000015.1	18107
Itr_sc000015.1_18117	Ib01-2	283.28	Itr_sc000015.1	18117
Itr_sc000015.1_26430	Ib01-2	283.28	Itr_sc000015.1	26430
Itr_sc000015.1_18080	Ib01-2	284.01	Itr_sc000015.1	18080
Itr_sc000661.1_99004	Ib01-2	286.92	Itr_sc000661.1	99004
Itr_sc000661.1_27866	Ib01-2	288.36	Itr_sc000661.1	27866
Itr_sc000015.1_148361	Ib01-2	290.54	Itr_sc000015.1	148361
Itr_sc000015.1_148366	Ib01-2	290.54	Itr_sc000015.1	148366
Itr_sc000030.1_281371	Ib01-2	292.74	Itr_sc000030.1	281371
Itr_sc000661.1_29108	Ib01-2	292.74	Itr_sc000661.1	29108
Itr_sc000030.1_45818	Ib01-2	296.47	Itr_sc000030.1	45818
Itr_sc001327.1_39079	Ib01-2	297.21	Itr_sc001327.1	39079
Itr_sc004512.1_4207	Ib01-2	299.41	Itr_sc004512.1	4207
Itr_sc004512.1_4221	Ib01-2	299.41	Itr_sc004512.1	4221
Itr_sc000819.1_162235	Ib01-2	302.26	Itr_sc000819.1	162235
Itr_sc000819.1_162274	Ib01-2	302.26	Itr_sc000819.1	162274
Itr_sc000658.1_24278	Ib01-2	305.13	Itr_sc000658.1	24278
Itr_sc000819.1_162322	Ib01-2	308.05	Itr_sc000819.1	162322
Itr_sc000819.1_162424	Ib01-2	308.77	Itr_sc000819.1	162424
Itr_sc000819.1_162426	Ib01-2	308.77	Itr_sc000819.1	162426
Itr_sc000819.1_162388	Ib01-2	309.49	Itr_sc000819.1	162388
Itr_sc000819.1_116207	Ib01-2	310.21	Itr_sc000819.1	116207
Itr_sc000819.1_184704	Ib01-2	311.67	Itr_sc000819.1	184704
Itr_sc001327.1_39117	Ib01-2	311.67	Itr_sc001327.1	39117
Itr_sc000819.1_162003	Ib01-2	312.4	Itr_sc000819.1	162003
Itr_sc000819.1_162005	Ib01-2	312.4	Itr_sc000819.1	162005
Itr_sc000819.1_162007	Ib01-2	312.4	Itr_sc000819.1	162007
Itr_sc001327.1_38992	Ib01-2	312.4	Itr_sc001327.1	38992
Itr_sc001327.1_39106	Ib01-2	312.4	Itr_sc001327.1	39106
Itr_sc001327.1_74389	Ib01-2	312.4	Itr_sc001327.1	74389
Itr_sc000819.1_117383	Ib01-2	313.13	Itr_sc000819.1	117383
Itr_sc000819.1_117378	Ib01-2	313.85	Itr_sc000819.1	117378
Itr_sc000819.1_117405	Ib01-2	313.85	Itr_sc000819.1	117405
Itr_sc000088.1_113843	Ib01-2	321.16	Itr_sc000088.1	113843
Itr_sc000088.1_113858	Ib01-2	321.16	Itr_sc000088.1	113858
Itr_sc000088.1_113822	Ib01-2	323.28	Itr_sc000088.1	113822
Itr_sc000261.1_33068	Ib01-2	327.68	Itr_sc000261.1	33068
Itr_sc000261.1_33069	Ib01-2	327.68	Itr_sc000261.1	33069
Itr_sc000261.1_33070	Ib01-2	327.68	Itr_sc000261.1	33070
Itr_sc000261.1_33090	Ib01-2	327.68	Itr_sc000261.1	33090
Itr_sc001327.1_116817	Ib01-2	328.41	Itr_sc001327.1	116817
Itr_sc000261.1_86543	Ib01-2	329.14	Itr_sc000261.1	86543
Itr_sc000088.1_120798	Ib01-2	329.87	Itr_sc000088.1	120798
Itr_sc000088.1_156434	Ib01-2	330.61	Itr_sc000088.1	156434
Itr_sc000261.1_86540	Ib01-2	330.61	Itr_sc000261.1	86540
Itr_sc000261.1_86547	Ib01-2	330.61	Itr_sc000261.1	86547
Itr_sc000261.1_86548	Ib01-2	330.61	Itr_sc000261.1	86548
Itr_sc000261.1_86556	Ib01-2	330.61	Itr_sc000261.1	86556
Itr_sc000088.1_114305	Ib01-2	332.08	Itr_sc000088.1	114305
Itr_sc000088.1_11350	Ib01-2	334.34	Itr_sc000088.1	11350
Itr_sc000327.1_271832	Ib01-2	334.34	Itr_sc000327.1	271832
Itr_sc000552.1_95716	Ib01-2	334.34	Itr_sc000552.1	95716
Itr_sc000552.1_104404	Ib01-2	335.84	Itr_sc000552.1	104404
Itr_sc000088.1_11310	Ib01-2	336.58	Itr_sc000088.1	11310
Itr_sc000552.1_95717	Ib01-2	339.63	Itr_sc000552.1	95717
Itr_sc000552.1_22315	Ib01-2	340.39	Itr_sc000552.1	22315
Itr_sc000085.1_55287	Ib01-2	345.13	Itr_sc000085.1	55287
Itr_sc000085.1_21261	Ib01-2	345.92	Itr_sc000085.1	21261
Itr_sc000261.1_39778	Ib01-2	347.49	Itr_sc000261.1	39778
Itr_sc000085.1_21252	Ib01-2	348.27	Itr_sc000085.1	21252
Itr_sc000327.1_43716	Ib01-2	350.64	Itr_sc000327.1	43716
Itr_sc000327.1_43709	Ib01-2	351.42	Itr_sc000327.1	43709
Itr_sc000327.1_43732	Ib01-2	352.2	Itr_sc000327.1	43732
Itr_sc000327.1_43711	Ib01-2	352.99	Itr_sc000327.1	43711
Itr_sc001881.1_19842	Ib01-2	354.56	Itr_sc001881.1	19842
Itr_sc001881.1_19891	Ib01-2	354.56	Itr_sc001881.1	19891
Itr_sc000158.1_52442	Ib01-2	358.49	Itr_sc000158.1	52442
Itr_sc000158.1_25532	Ib01-2	360.81	Itr_sc000158.1	25532
Itr_sc000541.1_39659	Ib01-2	361.58	Itr_sc000541.1	39659
Itr_sc000541.1_39638	Ib01-2	362.35	Itr_sc000541.1	39638
Itr_sc000541.1_39687	Ib01-2	362.35	Itr_sc000541.1	39687
Itr_sc000327.1_64355	Ib01-2	365.46	Itr_sc000327.1	64355
Itr_sc000715.1_48351	Ib01-2	365.46	Itr_sc000715.1	48351
Itr_sc000158.1_104583	Ib01-2	366.23	Itr_sc000158.1	104583
Itr_sc000085.1_50550	Ib01-2	367	Itr_sc000085.1	50550
Itr_sc000158.1_88303	Ib01-2	367	Itr_sc000158.1	88303
Itr_sc000158.1_100565	Ib01-2	367	Itr_sc000158.1	100565
Itr_sc000158.1_104622	Ib01-2	367	Itr_sc000158.1	104622
Itr_sc000541.1_39832	Ib01-2	367	Itr_sc000541.1	39832
Itr_sc000085.1_42204	Ib01-2	367.77	Itr_sc000085.1	42204
Itr_sc000085.1_80459	Ib01-2	367.77	Itr_sc000085.1	80459
Itr_sc000327.1_42823	Ib01-2	367.77	Itr_sc000327.1	42823
Itr_sc000715.1_31262	Ib01-2	367.77	Itr_sc000715.1	31262
Itr_sc001063.1_30830	Ib01-2	367.77	Itr_sc001063.1	30830
Itr_sc002608.1_2120	Ib01-2	367.77	Itr_sc002608.1	2120
Itr_sc043979.1_333	Ib01-2	367.77	Itr_sc043979.1	333
Itr_sc000327.1_37591	Ib01-2	368.54	Itr_sc000327.1	37591
Itr_sc000327.1_37593	Ib01-2	368.54	Itr_sc000327.1	37593
Itr_sc000327.1_37601	Ib01-2	368.54	Itr_sc000327.1	37601
Itr_sc000327.1_115727	Ib01-2	370.85	Itr_sc000327.1	115727
Itr_sc000327.1_115728	Ib01-2	370.85	Itr_sc000327.1	115728
Itr_sc000327.1_123865	Ib01-2	373.16	Itr_sc000327.1	123865
Itr_sc000327.1_180917	Ib01-2	373.16	Itr_sc000327.1	180917
Itr_sc000327.1_181035	Ib01-2	373.16	Itr_sc000327.1	181035
Itr_sc000327.1_181238	Ib01-2	373.16	Itr_sc000327.1	181238
Itr_sc000327.1_224134	Ib01-2	373.16	Itr_sc000327.1	224134
Itr_sc000327.1_224177	Ib01-2	373.16	Itr_sc000327.1	224177
Itr_sc000327.1_123783	Ib01-2	373.92	Itr_sc000327.1	123783
Itr_sc000327.1_223120	Ib01-2	373.92	Itr_sc000327.1	223120
Itr_sc000327.1_181007	Ib01-2	374.69	Itr_sc000327.1	181007
Itr_sc000158.1_104589	Ib01-2	377.02	Itr_sc000158.1	104589
Itr_sc000158.1_51449	Ib01-2	379.38	Itr_sc000158.1	51449
Itr_sc000156.1_3717	Ib01-2	380.94	Itr_sc000156.1	3717
Itr_sc001262.1_46681	Ib01-2	381.71	Itr_sc001262.1	46681
Itr_sc001304.1_24078	Ib01-2	382.49	Itr_sc001304.1	24078
Itr_sc001304.1_24081	Ib01-2	382.49	Itr_sc001304.1	24081
Itr_sc001862.1_24538	Ib01-2	384.87	Itr_sc001862.1	24538
Itr_sc001308.1_40455	Ib01-2	386.44	Itr_sc001308.1	40455
Itr_sc001308.1_40626	Ib01-2	386.44	Itr_sc001308.1	40626
Itr_sc001308.1_125093	Ib01-2	387.23	Itr_sc001308.1	125093
Itr_sc003904.1_29265	Ib01-2	388.01	Itr_sc003904.1	29265
Itr_sc011369.1_3058	Ib01-2	388.01	Itr_sc011369.1	3058
Itr_sc001337.1_3210	Ib01-2	388.79	Itr_sc001337.1	3210
Itr_sc001951.1_694	Ib01-2	388.79	Itr_sc001951.1	694
Itr_sc001951.1_837	Ib01-2	388.79	Itr_sc001951.1	837
Itr_sc003904.1_28879	Ib01-2	388.79	Itr_sc003904.1	28879
Itr_sc001951.1_722	Ib01-2	389.57	Itr_sc001951.1	722
Itr_sc001337.1_3197	Ib01-2	390.35	Itr_sc001337.1	3197
Itr_sc002634.1_8685	Ib01-2	391.13	Itr_sc002634.1	8685
Itr_sc003904.1_28891	Ib01-2	391.13	Itr_sc003904.1	28891
Itr_sc001007.1_10226	Ib01-2	394.28	Itr_sc001007.1	10226
Itr_sc001607.1_18401	Ib01-2	396.65	Itr_sc001607.1	18401
Itr_sc001951.1_732	Ib01-2	397.43	Itr_sc001951.1	732
Itr_sc001286.1_2828	Ib01-2	399.79	Itr_sc001286.1	2828
Itr_sc001341.1_8295	Ib01-2	399.79	Itr_sc001341.1	8295
Itr_sc000805.1_26081	Ib01-2	400.56	Itr_sc000805.1	26081
Itr_sc000805.1_26209	Ib01-2	400.56	Itr_sc000805.1	26209
Itr_sc000805.1_26229	Ib01-2	400.56	Itr_sc000805.1	26229
Itr_sc001341.1_8422	Ib01-2	400.56	Itr_sc001341.1	8422
Itr_sc001682.1_6089	Ib01-2	400.56	Itr_sc001682.1	6089
Itr_sc000994.1_41658	Ib01-2	402.11	Itr_sc000994.1	41658
Itr_sc004045.1_10480	Ib01-2	403.62	Itr_sc004045.1	10480
Itr_sc000158.1_37346	Ib01-2	405.11	Itr_sc000158.1	37346
Itr_sc000885.1_6513	Ib01-2	413.18	Itr_sc000885.1	6513
Itr_sc000885.1_6549	Ib01-2	413.18	Itr_sc000885.1	6549
Itr_sc000885.1_73627	Ib01-2	421.31	Itr_sc000885.1	73627
Itr_sc000885.1_73628	Ib01-2	421.31	Itr_sc000885.1	73628
Itr_sc000885.1_73713	Ib01-2	421.31	Itr_sc000885.1	73713
Itr_sc000885.1_16466	Ib01-2	422.06	Itr_sc000885.1	16466
Itr_sc001131.1_54228	Ib01-2	422.06	Itr_sc001131.1	54228
Itr_sc001724.1_27834	Ib01-2	423.56	Itr_sc001724.1	27834
Itr_sc001724.1_27853	Ib01-2	423.56	Itr_sc001724.1	27853
Itr_sc001724.1_33543	Ib01-2	423.56	Itr_sc001724.1	33543
Itr_sc003896.1_1125	Ib01-2	425.86	Itr_sc003896.1	1125
Itr_sc003998.1_8002	Ib01-2	428.18	Itr_sc003998.1	8002
Itr_sc002980.1_8640	Ib01-2	430.48	Itr_sc002980.1	8640
Itr_sc002713.1_2840	Ib01-2	431.25	Itr_sc002713.1	2840
Itr_sc002265.1_7307	Ib01-2	432.02	Itr_sc002265.1	7307
Itr_sc002713.1_2588	Ib01-2	432.02	Itr_sc002713.1	2588
Itr_sc003189.1_30407	Ib01-2	432.02	Itr_sc003189.1	30407
Itr_sc004399.1_4066	Ib01-2	432.02	Itr_sc004399.1	4066
Itr_sc004399.1_4212	Ib01-2	432.02	Itr_sc004399.1	4212
Itr_sc013399.1_2608	Ib01-2	432.79	Itr_sc013399.1	2608
Itr_sc002217.1_9424	Ib01-2	433.56	Itr_sc002217.1	9424
Itr_sc001732.1_8410	Ib01-2	436.61	Itr_sc001732.1	8410
Itr_sc001732.1_8596	Ib01-2	438.1	Itr_sc001732.1	8596
Itr_sc001411.1_59395	Ib01-2	439.62	Itr_sc001411.1	59395
Itr_sc001411.1_59509	Ib01-2	439.62	Itr_sc001411.1	59509
Itr_sc002142.1_26228	Ib01-2	439.62	Itr_sc002142.1	26228
Itr_sc003317.1_41843	Ib01-2	441.15	Itr_sc003317.1	41843
Itr_sc000931.1_36661	Ib01-2	442.67	Itr_sc000931.1	36661
Itr_sc000931.1_36287	Ib01-2	444.16	Itr_sc000931.1	36287
Itr_sc000931.1_36313	Ib01-2	444.16	Itr_sc000931.1	36313
Itr_sc000931.1_39433	Ib01-2	448.75	Itr_sc000931.1	39433
Itr_sc000931.1_39450	Ib01-2	448.75	Itr_sc000931.1	39450
Itr_sc000931.1_39363	Ib01-2	450.28	Itr_sc000931.1	39363
Itr_sc001440.1_27406	Ib01-2	454.22	Itr_sc001440.1	27406
Itr_sc003393.1_6608	Ib01-2	454.99	Itr_sc003393.1	6608
Itr_sc000978.1_42407	Ib01-2	455.76	Itr_sc000978.1	42407
Itr_sc001440.1_27366	Ib01-2	455.76	Itr_sc001440.1	27366
Itr_sc001677.1_59344	Ib01-2	455.76	Itr_sc001677.1	59344
Itr_sc000611.1_18990	Ib01-2	456.53	Itr_sc000611.1	18990
Itr_sc001677.1_114308	Ib01-2	457.29	Itr_sc001677.1	114308
Itr_sc001677.1_59553	Ib01-2	458.05	Itr_sc001677.1	59553
Itr_sc000231.1_46584	Ib01-2	458.81	Itr_sc000231.1	46584
Itr_sc000231.1_46580	Ib01-2	460.34	Itr_sc000231.1	46580
Itr_sc000472.1_144799	Ib01-2	461.86	Itr_sc000472.1	144799
Itr_sc000472.1_144811	Ib01-2	461.86	Itr_sc000472.1	144811
Itr_sc000472.1_144815	Ib01-2	461.86	Itr_sc000472.1	144815
Itr_sc000231.1_46660	Ib01-2	462.61	Itr_sc000231.1	46660
Itr_sc000472.1_145981	Ib01-2	462.61	Itr_sc000472.1	145981
Itr_sc001037.1_42001	Ib01-2	462.61	Itr_sc001037.1	42001
Itr_sc002666.1_12387	Ib01-2	462.61	Itr_sc002666.1	12387
Itr_sc003965.1_49087	Ib01-2	462.61	Itr_sc003965.1	49087
Itr_sc000321.1_65476	Ib01-2	462.62	Itr_sc000321.1	65476
Itr_sc000350.1_103678	Ib01-2	462.62	Itr_sc000350.1	103678
Itr_sc000350.1_119345	Ib01-2	462.62	Itr_sc000350.1	119345
Itr_sc000472.1_145855	Ib01-2	462.62	Itr_sc000472.1	145855
Itr_sc000472.1_146044	Ib01-2	462.62	Itr_sc000472.1	146044
Itr_sc003013.1_33353	Ib01-2	462.62	Itr_sc003013.1	33353
Itr_sc003425.1_9618	Ib01-2	462.62	Itr_sc003425.1	9618
Itr_sc014078.1_57	Ib01-2	463.37	Itr_sc014078.1	57
Itr_sc001440.1_10665	Ib01-2	467.17	Itr_sc001440.1	10665
Itr_sc001729.1_48318	Ib01-2	479.07	Itr_sc001729.1	48318
Itr_sc001729.1_48389	Ib01-2	479.07	Itr_sc001729.1	48389
Itr_sc005451.1_1232	Ib01-2	493.82	Itr_sc005451.1	1232
Itr_sc005451.1_1224	Ib01-2	495.24	Itr_sc005451.1	1224
Itr_sc000350.1_104889	Ib01-2	500.41	Itr_sc000350.1	104889
Itr_sc000931.1_39301	Ib01-2	507.12	Itr_sc000931.1	39301
Itr_sc000931.1_39336	Ib01-2	507.12	Itr_sc000931.1	39336
Itr_sc000231.1_46717	Ib01-2	515.21	Itr_sc000231.1	46717
Itr_sc000697.1_229320	Ib01-2	519.42	Itr_sc000697.1	229320
Itr_sc000321.1_70557	Ib01-2	528.39	Itr_sc000321.1	70557
Itr_sc003308.1_2499	Ib01-2	532.92	Itr_sc003308.1	2499
Itr_sc000231.1_81148	Ib01-2	533.64	Itr_sc000231.1	81148
Itr_sc000231.1_81151	Ib01-2	533.64	Itr_sc000231.1	81151
Itr_sc000350.1_104041	Ib01-2	536.55	Itr_sc000350.1	104041
Itr_sc000350.1_104047	Ib01-2	536.55	Itr_sc000350.1	104047
Itr_sc000231.1_43823	Ib01-2	539.47	Itr_sc000231.1	43823
Itr_sc000249.1_16152	Ib01-2	543.19	Itr_sc000249.1	16152
Itr_sc001729.1_95232	Ib01-2	546.96	Itr_sc001729.1	95232
Itr_sc004301.1_30416	Ib01-2	550	Itr_sc004301.1	30416
Itr_sc001037.1_23177	Ib01-2	551.53	Itr_sc001037.1	23177
Itr_sc003654.1_18097	Ib01-2	552.3	Itr_sc003654.1	18097
Itr_sc000472.1_146045	Ib01-2	553.84	Itr_sc000472.1	146045
Itr_sc003654.1_18122	Ib01-2	553.84	Itr_sc003654.1	18122
Itr_sc000350.1_23701	Ib01-2	555.39	Itr_sc000350.1	23701
Itr_sc000472.1_145861	Ib01-2	555.39	Itr_sc000472.1	145861
Itr_sc001883.1_89138	Ib01-2	557.71	Itr_sc001883.1	89138
Itr_sc001883.1_89169	Ib01-2	557.71	Itr_sc001883.1	89169
Itr_sc000249.1_233762	Ib01-2	562.52	Itr_sc000249.1	233762
Itr_sc000249.1_239930	Ib01-2	564.94	Itr_sc000249.1	239930
Itr_sc000351.1_74632	Ib01-2	565.74	Itr_sc000351.1	74632
Itr_sc000319.1_41176	Ib01-2	567.35	Itr_sc000319.1	41176
Itr_sc000319.1_71244	Ib01-2	567.35	Itr_sc000319.1	71244
Itr_sc000351.1_16618	Ib01-2	567.35	Itr_sc000351.1	16618
Itr_sc000527.1_39482	Ib01-2	567.35	Itr_sc000527.1	39482
Itr_sc001527.1_48927	Ib01-2	567.35	Itr_sc001527.1	48927
Itr_sc000527.1_44419	Ib01-2	568.16	Itr_sc000527.1	44419
Itr_sc001850.1_54276	Ib01-2	569.78	Itr_sc001850.1	54276
Itr_sc001850.1_19242	Ib01-2	570.58	Itr_sc001850.1	19242
Itr_sc001850.1_28225	Ib01-2	571.38	Itr_sc001850.1	28225
Itr_sc000351.1_62752	Ib01-2	572.99	Itr_sc000351.1	62752
Itr_sc000516.1_6850	Ib01-2	576.21	Itr_sc000516.1	6850
Itr_sc001043.1_20373	Ib01-2	580.19	Itr_sc001043.1	20373
Itr_sc001043.1_20388	Ib01-2	580.19	Itr_sc001043.1	20388
Itr_sc002994.1_9917	Ib01-2	580.97	Itr_sc002994.1	9917
Itr_sc001043.1_18088	Ib01-2	581.76	Itr_sc001043.1	18088
Itr_sc000184.1_365430	Ib01-2	584.11	Itr_sc000184.1	365430
Itr_sc000184.1_407073	Ib01-2	584.11	Itr_sc000184.1	407073
Itr_sc001043.1_3420	Ib01-2	588.01	Itr_sc001043.1	3420
Itr_sc000184.1_179570	Ib01-2	592.65	Itr_sc000184.1	179570
Itr_sc000184.1_179605	Ib01-2	592.65	Itr_sc000184.1	179605
Itr_sc000184.1_256750	Ib01-2	600.62	Itr_sc000184.1	256750
Itr_sc000184.1_256772	Ib01-2	600.62	Itr_sc000184.1	256772
Itr_sc000184.1_79131	Ib01-2	602.98	Itr_sc000184.1	79131
Itr_sc000184.1_177446	Ib01-2	606.22	Itr_sc000184.1	177446
Itr_sc000184.1_177464	Ib01-2	606.22	Itr_sc000184.1	177464
Itr_sc000184.1_177465	Ib01-2	606.22	Itr_sc000184.1	177465
Itr_sc000184.1_177466	Ib01-2	606.22	Itr_sc000184.1	177466
Itr_sc000184.1_188938	Ib01-2	607.03	Itr_sc000184.1	188938
Itr_sc000184.1_169051	Ib01-2	608.67	Itr_sc000184.1	169051
Itr_sc000184.1_188885	Ib01-2	608.67	Itr_sc000184.1	188885
Itr_sc000184.1_188681	Ib01-2	609.48	Itr_sc000184.1	188681
Itr_sc000184.1_188702	Ib01-2	609.48	Itr_sc000184.1	188702
Itr_sc000184.1_188716	Ib01-2	609.48	Itr_sc000184.1	188716
Itr_sc000184.1_188836	Ib01-2	609.48	Itr_sc000184.1	188836
Itr_sc000184.1_169015	Ib01-2	610.29	Itr_sc000184.1	169015
Itr_sc000184.1_169017	Ib01-2	610.29	Itr_sc000184.1	169017
Itr_sc000184.1_63710	Ib01-2	613.56	Itr_sc000184.1	63710
Itr_sc000411.1_39468	Ib01-2	616.83	Itr_sc000411.1	39468
Itr_sc000211.1_73024	Ib01-2	625.17	Itr_sc000211.1	73024
Itr_sc000211.1_73007	Ib01-2	625.95	Itr_sc000211.1	73007
Itr_sc000211.1_107863	Ib01-2	625.95	Itr_sc000211.1	107863
Itr_sc004196.1_3865	Ib01-2	625.95	Itr_sc004196.1	3865
Itr_sc000211.1_119597	Ib01-2	626.72	Itr_sc000211.1	119597
Itr_sc000211.1_121069	Ib01-2	626.72	Itr_sc000211.1	121069
Itr_sc001035.1_109055	Ib01-2	629.07	Itr_sc001035.1	109055
Itr_sc000186.1_113277	Ib01-2	631.42	Itr_sc000186.1	113277
Itr_sc000186.1_71243	Ib01-2	632.99	Itr_sc000186.1	71243
Itr_sc000186.1_71288	Ib01-2	632.99	Itr_sc000186.1	71288
Itr_sc000186.1_71302	Ib01-2	632.99	Itr_sc000186.1	71302
Itr_sc002959.1_44803	Ib01-3	0	Itr_sc002959.1	44803
Itr_sc000473.1_117318	Ib01-3	44.77	Itr_sc000473.1	117318
Itr_sc002482.1_48797	Ib01-3	46.95	Itr_sc002482.1	48797
Itr_sc000358.1_57633	Ib01-3	52.68	Itr_sc000358.1	57633
Itr_sc000358.1_57636	Ib01-3	52.68	Itr_sc000358.1	57636
Itr_sc000358.1_57639	Ib01-3	52.68	Itr_sc000358.1	57639
Itr_sc000358.1_57660	Ib01-3	52.68	Itr_sc000358.1	57660
Itr_sc000497.1_83851	Ib01-3	54.76	Itr_sc000497.1	83851
Itr_sc000165.1_47671	Ib01-3	57.57	Itr_sc000165.1	47671
Itr_sc000165.1_47685	Ib01-3	57.57	Itr_sc000165.1	47685
Itr_sc000322.1_28441	Ib01-3	60.35	Itr_sc000322.1	28441
Itr_sc000165.1_47647	Ib01-3	62.43	Itr_sc000165.1	47647
Itr_sc000165.1_47823	Ib01-3	63.13	Itr_sc000165.1	47823
Itr_sc000358.1_98616	Ib01-3	63.82	Itr_sc000358.1	98616
Itr_sc000497.1_82680	Ib01-3	63.82	Itr_sc000497.1	82680
Itr_sc000497.1_83610	Ib01-3	63.82	Itr_sc000497.1	83610
Itr_sc000864.1_19823	Ib01-3	63.82	Itr_sc000864.1	19823
Itr_sc000864.1_47908	Ib01-3	63.82	Itr_sc000864.1	47908
Itr_sc000864.1_66237	Ib01-3	63.82	Itr_sc000864.1	66237
Itr_sc000165.1_17431	Ib01-3	63.83	Itr_sc000165.1	17431
Itr_sc000165.1_39416	Ib01-3	63.83	Itr_sc000165.1	39416
Itr_sc000165.1_39481	Ib01-3	63.83	Itr_sc000165.1	39481
Itr_sc000358.1_59233	Ib01-3	63.83	Itr_sc000358.1	59233
Itr_sc000358.1_104602	Ib01-3	63.83	Itr_sc000358.1	104602
Itr_sc000497.1_73783	Ib01-3	63.83	Itr_sc000497.1	73783
Itr_sc000497.1_82681	Ib01-3	64.52	Itr_sc000497.1	82681
Itr_sc000322.1_25948	Ib01-3	65.22	Itr_sc000322.1	25948
Itr_sc000165.1_43275	Ib01-3	65.92	Itr_sc000165.1	43275
Itr_sc000226.1_271066	Ib01-3	68.03	Itr_sc000226.1	271066
Itr_sc000226.1_271062	Ib01-3	68.73	Itr_sc000226.1	271062
Itr_sc000226.1_271064	Ib01-3	68.73	Itr_sc000226.1	271064
Itr_sc000226.1_271067	Ib01-3	68.73	Itr_sc000226.1	271067
Itr_sc002482.1_48824	Ib01-3	70.13	Itr_sc002482.1	48824
Itr_sc000226.1_15938	Ib01-3	70.83	Itr_sc000226.1	15938
Itr_sc000226.1_35286	Ib01-3	70.83	Itr_sc000226.1	35286
Itr_sc000473.1_18160	Ib01-3	70.83	Itr_sc000473.1	18160
Itr_sc000473.1_18261	Ib01-3	70.83	Itr_sc000473.1	18261
Itr_sc002482.1_49587	Ib01-3	70.83	Itr_sc002482.1	49587
Itr_sc000473.1_29368	Ib01-3	71.53	Itr_sc000473.1	29368
Itr_sc000473.1_18238	Ib01-3	72.94	Itr_sc000473.1	18238
Itr_sc002482.1_48868	Ib01-3	73.64	Itr_sc002482.1	48868
Itr_sc000473.1_18246	Ib01-3	76.51	Itr_sc000473.1	18246
Itr_sc000473.1_51377	Ib01-3	77.22	Itr_sc000473.1	51377
Itr_sc000226.1_52809	Ib01-3	79.37	Itr_sc000226.1	52809
Itr_sc000473.1_21342	Ib01-3	80.08	Itr_sc000473.1	21342
Itr_sc000473.1_21293	Ib01-3	81.51	Itr_sc000473.1	21293
Itr_sc000226.1_35220	Ib01-3	82.94	Itr_sc000226.1	35220
Itr_sc000473.1_71280	Ib01-3	83.66	Itr_sc000473.1	71280
Itr_sc000473.1_71298	Ib01-3	83.66	Itr_sc000473.1	71298
Itr_sc000473.1_17961	Ib01-3	84.37	Itr_sc000473.1	17961
Itr_sc000473.1_117249	Ib01-3	87.24	Itr_sc000473.1	117249
Itr_sc000734.1_25118	Ib01-3	89.41	Itr_sc000734.1	25118
Itr_sc000734.1_25124	Ib01-3	89.41	Itr_sc000734.1	25124
Itr_sc000734.1_16399	Ib01-3	91.61	Itr_sc000734.1	16399
Itr_sc000734.1_16400	Ib01-3	91.61	Itr_sc000734.1	16400
Itr_sc000734.1_16401	Ib01-3	91.61	Itr_sc000734.1	16401
Itr_sc000734.1_16397	Ib01-3	91.62	Itr_sc000734.1	16397
Itr_sc000734.1_48619	Ib01-3	93.08	Itr_sc000734.1	48619
Itr_sc000734.1_48667	Ib01-3	93.08	Itr_sc000734.1	48667
Itr_sc000054.1_27348	Ib01-3	96.71	Itr_sc000054.1	27348
Itr_sc000054.1_10075	Ib01-3	97.42	Itr_sc000054.1	10075
Itr_sc000964.1_34596	Ib01-3	100.29	Itr_sc000964.1	34596
Itr_sc000964.1_34877	Ib01-3	100.29	Itr_sc000964.1	34877
Itr_sc000964.1_34878	Ib01-3	100.29	Itr_sc000964.1	34878
Itr_sc000964.1_34883	Ib01-3	100.29	Itr_sc000964.1	34883
Itr_sc000256.1_37848	Ib01-3	102.42	Itr_sc000256.1	37848
Itr_sc006673.1_2257	Ib01-3	106.73	Itr_sc006673.1	2257
Itr_sc000336.1_82050	Ib01-3	108.16	Itr_sc000336.1	82050
Itr_sc000336.1_151975	Ib01-3	109.59	Itr_sc000336.1	151975
Itr_sc000336.1_187327	Ib01-3	111.02	Itr_sc000336.1	187327
Itr_sc002342.1_32052	Ib01-3	111.74	Itr_sc002342.1	32052
Itr_sc000588.1_51764	Ib01-3	117.55	Itr_sc000588.1	51764
Itr_sc000588.1_51809	Ib01-3	117.55	Itr_sc000588.1	51809
Itr_sc000588.1_68764	Ib01-3	122.56	Itr_sc000588.1	68764
Itr_sc000588.1_68768	Ib01-3	122.56	Itr_sc000588.1	68768
Itr_sc000588.1_68801	Ib01-3	122.56	Itr_sc000588.1	68801
Itr_sc000588.1_82503	Ib01-3	123.99	Itr_sc000588.1	82503
Itr_sc000588.1_82587	Ib01-3	123.99	Itr_sc000588.1	82587
Itr_sc000588.1_82591	Ib01-3	123.99	Itr_sc000588.1	82591
Itr_sc000588.1_48814	Ib01-3	124.72	Itr_sc000588.1	48814
Itr_sc000284.1_110454	Ib01-3	126.16	Itr_sc000284.1	110454
Itr_sc000847.1_160767	Ib01-3	127.62	Itr_sc000847.1	160767
Itr_sc000847.1_178799	Ib01-3	128.35	Itr_sc000847.1	178799
Itr_sc002342.1_32358	Ib01-3	131.3	Itr_sc002342.1	32358
Itr_sc002342.1_32354	Ib01-3	132.03	Itr_sc002342.1	32354
Itr_sc002342.1_32359	Ib01-3	134.25	Itr_sc002342.1	32359
Itr_sc000284.1_110341	Ib01-3	138.82	Itr_sc000284.1	110341
Itr_sc000284.1_171877	Ib01-3	141.85	Itr_sc000284.1	171877
Itr_sc002282.1_37494	Ib01-3	145.62	Itr_sc002282.1	37494
Itr_sc000284.1_142225	Ib01-3	151.66	Itr_sc000284.1	142225
Itr_sc000284.1_142252	Ib01-3	151.66	Itr_sc000284.1	142252
Itr_sc000284.1_142258	Ib01-3	151.66	Itr_sc000284.1	142258
Itr_sc000284.1_166866	Ib01-3	152.4	Itr_sc000284.1	166866
Itr_sc000284.1_107058	Ib01-3	153.14	Itr_sc000284.1	107058
Itr_sc000284.1_107116	Ib01-3	153.14	Itr_sc000284.1	107116
Itr_sc000284.1_169145	Ib01-3	153.14	Itr_sc000284.1	169145
Itr_sc000284.1_171999	Ib01-3	153.14	Itr_sc000284.1	171999
Itr_sc000284.1_192067	Ib01-3	153.14	Itr_sc000284.1	192067
Itr_sc000588.1_23409	Ib01-3	153.88	Itr_sc000588.1	23409
Itr_sc000588.1_51683	Ib01-3	153.88	Itr_sc000588.1	51683
Itr_sc000284.1_192210	Ib01-3	159.26	Itr_sc000284.1	192210
Itr_sc002282.1_42570	Ib01-3	161.54	Itr_sc002282.1	42570
Itr_sc003145.1_8410	Ib01-3	161.54	Itr_sc003145.1	8410
Itr_sc002282.1_37713	Ib01-3	163.02	Itr_sc002282.1	37713
Itr_sc000483.1_88540	Ib01-3	163.76	Itr_sc000483.1	88540
Itr_sc002282.1_37204	Ib01-3	168.26	Itr_sc002282.1	37204
Itr_sc002282.1_37190	Ib01-3	169	Itr_sc002282.1	37190
Itr_sc000284.1_192333	Ib01-3	172	Itr_sc000284.1	192333
Itr_sc000284.1_220842	Ib01-3	173.5	Itr_sc000284.1	220842
Itr_sc000483.1_43154	Ib01-3	175.01	Itr_sc000483.1	43154
Itr_sc000549.1_29277	Ib01-3	176.53	Itr_sc000549.1	29277
Itr_sc000483.1_18805	Ib01-3	177.28	Itr_sc000483.1	18805
Itr_sc000483.1_18906	Ib01-3	177.28	Itr_sc000483.1	18906
Itr_sc000483.1_19010	Ib01-3	177.28	Itr_sc000483.1	19010
Itr_sc000483.1_61227	Ib01-3	177.28	Itr_sc000483.1	61227
Itr_sc000483.1_18982	Ib01-3	177.29	Itr_sc000483.1	18982
Itr_sc000483.1_19054	Ib01-3	177.29	Itr_sc000483.1	19054
Itr_sc000483.1_136832	Ib01-3	177.29	Itr_sc000483.1	136832
Itr_sc002282.1_37514	Ib01-3	177.29	Itr_sc002282.1	37514
Itr_sc000284.1_213752	Ib01-3	178.04	Itr_sc000284.1	213752
Itr_sc003583.1_10451	Ib01-3	178.04	Itr_sc003583.1	10451
Itr_sc027117.1_2509	Ib01-3	178.04	Itr_sc027117.1	2509
Itr_sc027117.1_2510	Ib01-3	178.04	Itr_sc027117.1	2510
Itr_sc000900.1_35370	Ib01-3	180.32	Itr_sc000900.1	35370
Itr_sc000900.1_35398	Ib01-3	180.32	Itr_sc000900.1	35398
Itr_sc000900.1_34501	Ib01-3	181.83	Itr_sc000900.1	34501
Itr_sc000900.1_34550	Ib01-3	181.83	Itr_sc000900.1	34550
Itr_sc000900.1_34488	Ib01-3	185.66	Itr_sc000900.1	34488
Itr_sc000900.1_34500	Ib01-3	185.66	Itr_sc000900.1	34500
Itr_sc000900.1_34508	Ib01-3	185.66	Itr_sc000900.1	34508
Itr_sc000900.1_28888	Ib01-3	189.54	Itr_sc000900.1	28888
Itr_sc001462.1_14549	Ib01-3	191.09	Itr_sc001462.1	14549
Itr_sc000380.1_185023	Ib01-3	193.4	Itr_sc000380.1	185023
Itr_sc001462.1_14567	Ib01-3	194.15	Itr_sc001462.1	14567
Itr_sc001462.1_14651	Ib01-3	194.15	Itr_sc001462.1	14651
Itr_sc000380.1_50230	Ib01-3	195.66	Itr_sc000380.1	50230
Itr_sc000380.1_20395	Ib01-3	197.16	Itr_sc000380.1	20395
Itr_sc000380.1_20419	Ib01-3	197.16	Itr_sc000380.1	20419
Itr_sc000380.1_65428	Ib01-3	197.16	Itr_sc000380.1	65428
Itr_sc000380.1_65493	Ib01-3	197.16	Itr_sc000380.1	65493
Itr_sc000380.1_112563	Ib01-3	197.16	Itr_sc000380.1	112563
Itr_sc000380.1_113086	Ib01-3	197.16	Itr_sc000380.1	113086
Itr_sc000380.1_149907	Ib01-3	197.16	Itr_sc000380.1	149907
Itr_sc000380.1_20389	Ib01-3	197.91	Itr_sc000380.1	20389
Itr_sc000015.1_903	Ib01-3	198.66	Itr_sc000015.1	903
Itr_sc000380.1_27587	Ib01-3	200.16	Itr_sc000380.1	27587
Itr_sc000380.1_41759	Ib01-3	201.66	Itr_sc000380.1	41759
Itr_sc001462.1_14555	Ib01-3	201.66	Itr_sc001462.1	14555
Itr_sc001462.1_15610	Ib01-3	201.66	Itr_sc001462.1	15610
Itr_sc074002.1_144	Ib01-3	202.41	Itr_sc074002.1	144
Itr_sc074002.1_173	Ib01-3	202.41	Itr_sc074002.1	173
Itr_sc000380.1_170817	Ib01-3	204.64	Itr_sc000380.1	170817
Itr_sc000380.1_170843	Ib01-3	205.37	Itr_sc000380.1	170843
Itr_sc001462.1_14501	Ib01-3	212.84	Itr_sc001462.1	14501
Itr_sc001462.1_14506	Ib01-3	212.84	Itr_sc001462.1	14506
Itr_sc001462.1_14485	Ib01-3	213.56	Itr_sc001462.1	14485
Itr_sc000015.1_26637	Ib01-3	217.99	Itr_sc000015.1	26637
Itr_sc000015.1_26361	Ib01-3	219.47	Itr_sc000015.1	26361
Itr_sc000015.1_26415	Ib01-3	219.47	Itr_sc000015.1	26415
Itr_sc000380.1_113097	Ib01-3	220.97	Itr_sc000380.1	113097
Itr_sc000015.1_60255	Ib01-3	221.72	Itr_sc000015.1	60255
Itr_sc000030.1_305793	Ib01-3	222.47	Itr_sc000030.1	305793
Itr_sc000030.1_303531	Ib01-3	223.23	Itr_sc000030.1	303531
Itr_sc000030.1_303564	Ib01-3	223.23	Itr_sc000030.1	303564
Itr_sc000030.1_151221	Ib01-3	224.75	Itr_sc000030.1	151221
Itr_sc000030.1_43758	Ib01-3	227.01	Itr_sc000030.1	43758
Itr_sc000030.1_45819	Ib01-3	228.49	Itr_sc000030.1	45819
Itr_sc000030.1_45821	Ib01-3	228.49	Itr_sc000030.1	45821
Itr_sc000030.1_35757	Ib01-3	229.23	Itr_sc000030.1	35757
Itr_sc000030.1_44140	Ib01-3	229.23	Itr_sc000030.1	44140
Itr_sc000030.1_45739	Ib01-3	229.23	Itr_sc000030.1	45739
Itr_sc000030.1_45826	Ib01-3	229.23	Itr_sc000030.1	45826
Itr_sc000030.1_107217	Ib01-3	229.23	Itr_sc000030.1	107217
Itr_sc001238.1_15738	Ib01-3	229.23	Itr_sc001238.1	15738
Itr_sc000030.1_35770	Ib01-3	229.97	Itr_sc000030.1	35770
Itr_sc000344.1_104084	Ib01-3	231.45	Itr_sc000344.1	104084
Itr_sc000344.1_104150	Ib01-3	231.45	Itr_sc000344.1	104150
Itr_sc000344.1_107758	Ib01-3	232.19	Itr_sc000344.1	107758
Itr_sc004512.1_4252	Ib01-3	232.19	Itr_sc004512.1	4252
Itr_sc000658.1_53339	Ib01-3	232.93	Itr_sc000658.1	53339
Itr_sc000658.1_53254	Ib01-3	233.67	Itr_sc000658.1	53254
Itr_sc000658.1_53286	Ib01-3	233.67	Itr_sc000658.1	53286
Itr_sc000658.1_53287	Ib01-3	233.67	Itr_sc000658.1	53287
Itr_sc000658.1_53306	Ib01-3	233.67	Itr_sc000658.1	53306
Itr_sc000658.1_53285	Ib01-3	235.17	Itr_sc000658.1	53285
Itr_sc001327.1_109499	Ib01-3	235.17	Itr_sc001327.1	109499
Itr_sc000658.1_53207	Ib01-3	235.92	Itr_sc000658.1	53207
Itr_sc001289.1_23683	Ib01-3	236.66	Itr_sc001289.1	23683
Itr_sc000261.1_39739	Ib01-3	240.41	Itr_sc000261.1	39739
Itr_sc001327.1_42037	Ib01-3	241.14	Itr_sc001327.1	42037
Itr_sc001327.1_110585	Ib01-3	242.62	Itr_sc001327.1	110585
Itr_sc000819.1_47249	Ib01-3	244.09	Itr_sc000819.1	47249
Itr_sc000819.1_47391	Ib01-3	244.83	Itr_sc000819.1	47391
Itr_sc000819.1_47252	Ib01-3	245.57	Itr_sc000819.1	47252
Itr_sc001327.1_42330	Ib01-3	246.3	Itr_sc001327.1	42330
Itr_sc001327.1_110776	Ib01-3	246.3	Itr_sc001327.1	110776
Itr_sc000261.1_19893	Ib01-3	247.04	Itr_sc000261.1	19893
Itr_sc000261.1_19914	Ib01-3	247.04	Itr_sc000261.1	19914
Itr_sc000261.1_40573	Ib01-3	247.04	Itr_sc000261.1	40573
Itr_sc001327.1_39052	Ib01-3	247.04	Itr_sc001327.1	39052
Itr_sc001327.1_42307	Ib01-3	247.04	Itr_sc001327.1	42307
Itr_sc001327.1_42390	Ib01-3	247.04	Itr_sc001327.1	42390
Itr_sc001327.1_45668	Ib01-3	247.04	Itr_sc001327.1	45668
Itr_sc001327.1_45699	Ib01-3	247.04	Itr_sc001327.1	45699
Itr_sc001327.1_72513	Ib01-3	247.04	Itr_sc001327.1	72513
Itr_sc001327.1_114992	Ib01-3	247.04	Itr_sc001327.1	114992
Itr_sc000088.1_155980	Ib01-3	247.78	Itr_sc000088.1	155980
Itr_sc001327.1_45909	Ib01-3	247.78	Itr_sc001327.1	45909
Itr_sc001327.1_110728	Ib01-3	248.52	Itr_sc001327.1	110728
Itr_sc000552.1_95763	Ib01-3	250.76	Itr_sc000552.1	95763
Itr_sc000088.1_11395	Ib01-3	251.49	Itr_sc000088.1	11395
Itr_sc000088.1_11570	Ib01-3	251.49	Itr_sc000088.1	11570
Itr_sc011784.1_2684	Ib01-3	252.23	Itr_sc011784.1	2684
Itr_sc011784.1_2687	Ib01-3	252.23	Itr_sc011784.1	2687
Itr_sc000327.1_170061	Ib01-3	252.96	Itr_sc000327.1	170061
Itr_sc000088.1_103452	Ib01-3	253.7	Itr_sc000088.1	103452
Itr_sc000327.1_203960	Ib01-3	253.7	Itr_sc000327.1	203960
Itr_sc000327.1_203980	Ib01-3	253.7	Itr_sc000327.1	203980
Itr_sc000327.1_203984	Ib01-3	253.7	Itr_sc000327.1	203984
Itr_sc000327.1_236740	Ib01-3	253.7	Itr_sc000327.1	236740
Itr_sc000327.1_185642	Ib01-3	254.44	Itr_sc000327.1	185642
Itr_sc000552.1_54569	Ib01-3	254.44	Itr_sc000552.1	54569
Itr_sc000552.1_54568	Ib01-3	255.18	Itr_sc000552.1	54568
Itr_sc000327.1_260749	Ib01-3	257.42	Itr_sc000327.1	260749
Itr_sc001881.1_59262	Ib01-3	258.9	Itr_sc001881.1	59262
Itr_sc001881.1_59278	Ib01-3	258.9	Itr_sc001881.1	59278
Itr_sc000327.1_249201	Ib01-3	260.4	Itr_sc000327.1	249201
Itr_sc001881.1_59101	Ib01-3	260.4	Itr_sc001881.1	59101
Itr_sc002713.1_2130	Ib01-3	260.4	Itr_sc002713.1	2130
Itr_sc002713.1_4453	Ib01-3	260.4	Itr_sc002713.1	4453
Itr_sc002713.1_4491	Ib01-3	260.4	Itr_sc002713.1	4491
Itr_sc063459.1_245	Ib01-3	261.91	Itr_sc063459.1	245
Itr_sc001862.1_31472	Ib01-3	262.67	Itr_sc001862.1	31472
Itr_sc001304.1_122201	Ib01-3	264.99	Itr_sc001304.1	122201
Itr_sc004041.1_5444	Ib01-3	265.76	Itr_sc004041.1	5444
Itr_sc000158.1_60079	Ib01-3	266.53	Itr_sc000158.1	60079
Itr_sc000158.1_60117	Ib01-3	266.53	Itr_sc000158.1	60117
Itr_sc001308.1_67312	Ib01-3	266.53	Itr_sc001308.1	67312
Itr_sc000885.1_10952	Ib01-3	267.3	Itr_sc000885.1	10952
Itr_sc002382.1_21671	Ib01-3	267.3	Itr_sc002382.1	21671
Itr_sc002382.1_21752	Ib01-3	267.3	Itr_sc002382.1	21752
Itr_sc000885.1_11029	Ib01-3	268.07	Itr_sc000885.1	11029
Itr_sc001682.1_5716	Ib01-3	269.62	Itr_sc001682.1	5716
Itr_sc001682.1_5689	Ib01-3	270.39	Itr_sc001682.1	5689
Itr_sc001682.1_5728	Ib01-3	270.39	Itr_sc001682.1	5728
Itr_sc000885.1_73676	Ib01-3	271.16	Itr_sc000885.1	73676
Itr_sc000995.1_173881	Ib01-3	271.16	Itr_sc000995.1	173881
Itr_sc001682.1_5350	Ib01-3	271.16	Itr_sc001682.1	5350
Itr_sc002382.1_21792	Ib01-3	271.16	Itr_sc002382.1	21792
Itr_sc003328.1_12305	Ib01-3	271.16	Itr_sc003328.1	12305
Itr_sc004041.1_4512	Ib01-3	271.16	Itr_sc004041.1	4512
Itr_sc004041.1_9045	Ib01-3	271.16	Itr_sc004041.1	9045
Itr_sc004045.1_9362	Ib01-3	271.16	Itr_sc004045.1	9362
Itr_sc004045.1_9402	Ib01-3	271.16	Itr_sc004045.1	9402
Itr_sc010179.1_2003	Ib01-3	271.16	Itr_sc010179.1	2003
Itr_sc004041.1_4624	Ib01-3	271.94	Itr_sc004041.1	4624
Itr_sc004041.1_4660	Ib01-3	271.94	Itr_sc004041.1	4660
Itr_sc000994.1_68855	Ib01-3	272.7	Itr_sc000994.1	68855
Itr_sc010178.1_2479	Ib01-3	274.24	Itr_sc010178.1	2479
Itr_sc010181.1_2003	Ib01-3	275.01	Itr_sc010181.1	2003
Itr_sc000995.1_157901	Ib01-3	276.57	Itr_sc000995.1	157901
Itr_sc001131.1_69516	Ib01-3	277.35	Itr_sc001131.1	69516
Itr_sc001131.1_69659	Ib01-3	278.13	Itr_sc001131.1	69659
Itr_sc000885.1_19948	Ib01-3	282.02	Itr_sc000885.1	19948
Itr_sc000885.1_19997	Ib01-3	282.02	Itr_sc000885.1	19997
Itr_sc002855.1_49295	Ib01-3	285.07	Itr_sc002855.1	49295
Itr_sc001007.1_10183	Ib01-3	287.36	Itr_sc001007.1	10183
Itr_sc001007.1_10199	Ib01-3	287.36	Itr_sc001007.1	10199
Itr_sc001308.1_15567	Ib01-3	289.66	Itr_sc001308.1	15567
Itr_sc011369.1_3033	Ib01-3	289.66	Itr_sc011369.1	3033
Itr_sc011369.1_3055	Ib01-3	289.66	Itr_sc011369.1	3055
Itr_sc000541.1_44333	Ib01-3	290.43	Itr_sc000541.1	44333
Itr_sc000541.1_44339	Ib01-3	290.43	Itr_sc000541.1	44339
Itr_sc001304.1_40693	Ib01-3	290.43	Itr_sc001304.1	40693
Itr_sc001304.1_122090	Ib01-3	290.43	Itr_sc001304.1	122090
Itr_sc001304.1_122117	Ib01-3	290.43	Itr_sc001304.1	122117
Itr_sc001304.1_122123	Ib01-3	290.43	Itr_sc001304.1	122123
Itr_sc001308.1_15513	Ib01-3	290.43	Itr_sc001308.1	15513
Itr_sc001308.1_15672	Ib01-3	290.43	Itr_sc001308.1	15672
Itr_sc001304.1_63325	Ib01-3	291.2	Itr_sc001304.1	63325
Itr_sc002634.1_10901	Ib01-3	292.71	Itr_sc002634.1	10901
Itr_sc000541.1_29483	Ib01-3	293.45	Itr_sc000541.1	29483
Itr_sc001063.1_29238	Ib01-3	295.72	Itr_sc001063.1	29238
Itr_sc002428.1_6590	Ib01-3	302.82	Itr_sc002428.1	6590
Itr_sc051437.1_30	Ib01-3	309.14	Itr_sc051437.1	30
Itr_sc015054.1_10149	Ib01-3	311.42	Itr_sc015054.1	10149
Itr_sc015054.1_10171	Ib01-3	312.17	Itr_sc015054.1	10171
Itr_sc002308.1_23444	Ib01-3	312.92	Itr_sc002308.1	23444
Itr_sc003990.1_20347	Ib01-3	314.41	Itr_sc003990.1	20347
Itr_sc002641.1_14769	Ib01-3	315.88	Itr_sc002641.1	14769
Itr_sc002641.1_14791	Ib01-3	315.88	Itr_sc002641.1	14791
Itr_sc002901.1_8825	Ib01-3	318.1	Itr_sc002901.1	8825
Itr_sc002901.1_9068	Ib01-3	318.1	Itr_sc002901.1	9068
Itr_sc003077.1_30207	Ib01-3	319.57	Itr_sc003077.1	30207
Itr_sc004451.1_23430	Ib01-3	319.57	Itr_sc004451.1	23430
Itr_sc001539.1_21857	Ib01-3	320.3	Itr_sc001539.1	21857
Itr_sc001539.1_31853	Ib01-3	320.3	Itr_sc001539.1	31853
Itr_sc002423.1_74941	Ib01-3	320.3	Itr_sc002423.1	74941
Itr_sc003189.1_30258	Ib01-3	320.3	Itr_sc003189.1	30258
Itr_sc004399.1_4170	Ib01-3	320.3	Itr_sc004399.1	4170
Itr_sc051437.1_49	Ib01-3	321.77	Itr_sc051437.1	49
Itr_sc051437.1_110	Ib01-3	321.77	Itr_sc051437.1	110
Itr_sc002142.1_147705	Ib01-3	324.73	Itr_sc002142.1	147705
Itr_sc005180.1_17482	Ib01-3	326.92	Itr_sc005180.1	17482
Itr_sc005180.1_17546	Ib01-3	326.92	Itr_sc005180.1	17546
Itr_sc005251.1_4415	Ib01-3	329.11	Itr_sc005251.1	4415
Itr_sc002226.1_5616	Ib01-3	329.85	Itr_sc002226.1	5616
Itr_sc002226.1_24141	Ib01-3	329.85	Itr_sc002226.1	24141
Itr_sc002265.1_15029	Ib01-3	329.85	Itr_sc002265.1	15029
Itr_sc002980.1_8515	Ib01-3	329.85	Itr_sc002980.1	8515
Itr_sc002980.1_8523	Ib01-3	329.85	Itr_sc002980.1	8523
Itr_sc002980.1_8547	Ib01-3	329.85	Itr_sc002980.1	8547
Itr_sc003715.1_7262	Ib01-3	329.85	Itr_sc003715.1	7262
Itr_sc005180.1_17730	Ib01-3	329.85	Itr_sc005180.1	17730
Itr_sc003287.1_13021	Ib01-3	330.59	Itr_sc003287.1	13021
Itr_sc002428.1_6581	Ib01-3	331.33	Itr_sc002428.1	6581
Itr_sc002428.1_6609	Ib01-3	331.33	Itr_sc002428.1	6609
Itr_sc002428.1_6623	Ib01-3	331.33	Itr_sc002428.1	6623
Itr_sc000896.1_51900	Ib01-3	333.57	Itr_sc000896.1	51900
Itr_sc002213.1_15938	Ib01-3	334.32	Itr_sc002213.1	15938
Itr_sc002213.1_15950	Ib01-3	334.32	Itr_sc002213.1	15950
Itr_sc002650.1_55326	Ib01-3	335.06	Itr_sc002650.1	55326
Itr_sc003016.1_8048	Ib01-3	336.54	Itr_sc003016.1	8048
Itr_sc004884.1_15597	Ib01-3	339.48	Itr_sc004884.1	15597
Itr_sc002142.1_148305	Ib01-3	341.65	Itr_sc002142.1	148305
Itr_sc002423.1_74595	Ib01-3	345.28	Itr_sc002423.1	74595
Itr_sc002659.1_19187	Ib01-3	355.88	Itr_sc002659.1	19187
Itr_sc001850.1_28291	Ib01-3	362.36	Itr_sc001850.1	28291
Itr_sc001850.1_28249	Ib01-3	363.04	Itr_sc001850.1	28249
Itr_sc000224.1_95063	Ib01-3	367.97	Itr_sc000224.1	95063
Itr_sc000224.1_95065	Ib01-3	367.97	Itr_sc000224.1	95065
Itr_sc000224.1_134165	Ib01-3	368.66	Itr_sc000224.1	134165
Itr_sc000351.1_16622	Ib01-3	369.36	Itr_sc000351.1	16622
Itr_sc000351.1_74586	Ib01-3	369.36	Itr_sc000351.1	74586
Itr_sc001189.1_26068	Ib01-3	369.36	Itr_sc001189.1	26068
Itr_sc001821.1_11507	Ib01-3	369.36	Itr_sc001821.1	11507
Itr_sc001821.1_15768	Ib01-3	369.36	Itr_sc001821.1	15768
Itr_sc001821.1_15806	Ib01-3	369.36	Itr_sc001821.1	15806
Itr_sc001527.1_48953	Ib01-3	370.06	Itr_sc001527.1	48953
Itr_sc001700.1_604	Ib01-3	370.06	Itr_sc001700.1	604
Itr_sc032127.1_1025	Ib01-3	372.14	Itr_sc032127.1	1025
Itr_sc001850.1_28194	Ib01-3	372.82	Itr_sc001850.1	28194
Itr_sc000697.1_357571	Ib01-3	381.9	Itr_sc000697.1	357571
Itr_sc000697.1_357585	Ib01-3	381.9	Itr_sc000697.1	357585
Itr_sc001448.1_25615	Ib01-3	388.76	Itr_sc001448.1	25615
Itr_sc002427.1_12582	Ib01-3	395.68	Itr_sc002427.1	12582
Itr_sc001440.1_10644	Ib01-3	404.21	Itr_sc001440.1	10644
Itr_sc001006.1_3955	Ib01-3	406.33	Itr_sc001006.1	3955
Itr_sc001879.1_36397	Ib01-3	407.77	Itr_sc001879.1	36397
Itr_sc001879.1_36455	Ib01-3	407.77	Itr_sc001879.1	36455
Itr_sc000576.1_91392	Ib01-3	408.48	Itr_sc000576.1	91392
Itr_sc001006.1_3978	Ib01-3	408.48	Itr_sc001006.1	3978
Itr_sc001006.1_4021	Ib01-3	408.48	Itr_sc001006.1	4021
Itr_sc001172.1_41683	Ib01-3	408.48	Itr_sc001172.1	41683
Itr_sc001172.1_53698	Ib01-3	408.48	Itr_sc001172.1	53698
Itr_sc001440.1_91539	Ib01-3	408.48	Itr_sc001440.1	91539
Itr_sc001440.1_91567	Ib01-3	408.48	Itr_sc001440.1	91567
Itr_sc001249.1_15406	Ib01-3	410.67	Itr_sc001249.1	15406
Itr_sc005451.1_16483	Ib01-3	410.67	Itr_sc005451.1	16483
Itr_sc000978.1_42367	Ib01-3	411.4	Itr_sc000978.1	42367
Itr_sc001571.1_73086	Ib01-3	412.84	Itr_sc001571.1	73086
Itr_sc001729.1_48563	Ib01-3	412.84	Itr_sc001729.1	48563
Itr_sc001729.1_78135	Ib01-3	412.84	Itr_sc001729.1	78135
Itr_sc001729.1_102846	Ib01-3	412.84	Itr_sc001729.1	102846
Itr_sc001729.1_103122	Ib01-3	412.84	Itr_sc001729.1	103122
Itr_sc001729.1_103168	Ib01-3	412.84	Itr_sc001729.1	103168
Itr_sc001729.1_103136	Ib01-3	413.56	Itr_sc001729.1	103136
Itr_sc001249.1_15238	Ib01-3	414.29	Itr_sc001249.1	15238
Itr_sc001249.1_15392	Ib01-3	414.29	Itr_sc001249.1	15392
Itr_sc001249.1_15432	Ib01-3	414.29	Itr_sc001249.1	15432
Itr_sc038658.1_401	Ib01-3	415.02	Itr_sc038658.1	401
Itr_sc000231.1_42048	Ib01-3	415.75	Itr_sc000231.1	42048
Itr_sc000472.1_98205	Ib01-3	415.75	Itr_sc000472.1	98205
Itr_sc000472.1_98338	Ib01-3	415.75	Itr_sc000472.1	98338
Itr_sc001677.1_114383	Ib01-3	415.75	Itr_sc001677.1	114383
Itr_sc002125.1_9204	Ib01-3	415.75	Itr_sc002125.1	9204
Itr_sc000472.1_31517	Ib01-3	416.47	Itr_sc000472.1	31517
Itr_sc001677.1_59334	Ib01-3	416.47	Itr_sc001677.1	59334
Itr_sc004929.1_17791	Ib01-3	417.93	Itr_sc004929.1	17791
Itr_sc000472.1_38099	Ib01-3	418.66	Itr_sc000472.1	38099
Itr_sc001677.1_60838	Ib01-3	419.39	Itr_sc001677.1	60838
Itr_sc000472.1_31563	Ib01-3	420.11	Itr_sc000472.1	31563
Itr_sc000231.1_42108	Ib01-3	420.84	Itr_sc000231.1	42108
Itr_sc000231.1_47981	Ib01-3	420.84	Itr_sc000231.1	47981
Itr_sc000472.1_98120	Ib01-3	420.84	Itr_sc000472.1	98120
Itr_sc000472.1_98131	Ib01-3	420.84	Itr_sc000472.1	98131
Itr_sc000472.1_98135	Ib01-3	420.84	Itr_sc000472.1	98135
Itr_sc001037.1_23034	Ib01-3	421.56	Itr_sc001037.1	23034
Itr_sc003965.1_27805	Ib01-3	421.56	Itr_sc003965.1	27805
Itr_sc003308.1_2391	Ib01-3	422.29	Itr_sc003308.1	2391
Itr_sc003654.1_8763	Ib01-3	422.29	Itr_sc003654.1	8763
Itr_sc003654.1_18087	Ib01-3	422.29	Itr_sc003654.1	18087
Itr_sc051676.1_235	Ib01-3	422.29	Itr_sc051676.1	235
Itr_sc053178.1_227	Ib01-3	422.29	Itr_sc053178.1	227
Itr_sc003654.1_18142	Ib01-3	423.02	Itr_sc003654.1	18142
Itr_sc003654.1_8818	Ib01-3	423.74	Itr_sc003654.1	8818
Itr_sc042900.1_301	Ib01-3	426.63	Itr_sc042900.1	301
Itr_sc042900.1_341	Ib01-3	426.63	Itr_sc042900.1	341
Itr_sc005158.1_887	Ib01-3	427.35	Itr_sc005158.1	887
Itr_sc032127.1_1286	Ib01-3	427.35	Itr_sc032127.1	1286
Itr_sc032127.1_1289	Ib01-3	427.35	Itr_sc032127.1	1289
Itr_sc032127.1_1366	Ib01-3	427.35	Itr_sc032127.1	1366
Itr_sc000237.1_84359	Ib01-3	428.07	Itr_sc000237.1	84359
Itr_sc001037.1_15079	Ib01-3	428.79	Itr_sc001037.1	15079
Itr_sc000350.1_23793	Ib01-3	430.99	Itr_sc000350.1	23793
Itr_sc001189.1_59652	Ib01-3	432.45	Itr_sc001189.1	59652
Itr_sc001189.1_59858	Ib01-3	432.45	Itr_sc001189.1	59858
Itr_sc000319.1_41197	Ib01-3	434.64	Itr_sc000319.1	41197
Itr_sc000249.1_263500	Ib01-3	435.38	Itr_sc000249.1	263500
Itr_sc000527.1_54326	Ib01-3	436.11	Itr_sc000527.1	54326
Itr_sc000224.1_127904	Ib01-3	436.84	Itr_sc000224.1	127904
Itr_sc001043.1_62557	Ib01-3	438.31	Itr_sc001043.1	62557
Itr_sc000697.1_61801	Ib01-3	439.05	Itr_sc000697.1	61801
Itr_sc001043.1_62594	Ib01-3	439.05	Itr_sc001043.1	62594
Itr_sc000697.1_62920	Ib01-3	440.53	Itr_sc000697.1	62920
Itr_sc000697.1_62952	Ib01-3	440.53	Itr_sc000697.1	62952
Itr_sc002994.1_9736	Ib01-3	443.49	Itr_sc002994.1	9736
Itr_sc002994.1_9750	Ib01-3	443.49	Itr_sc002994.1	9750
Itr_sc000224.1_14614	Ib01-3	444.23	Itr_sc000224.1	14614
Itr_sc000224.1_92003	Ib01-3	444.23	Itr_sc000224.1	92003
Itr_sc000697.1_357677	Ib01-3	444.23	Itr_sc000697.1	357677
Itr_sc001043.1_62088	Ib01-3	444.23	Itr_sc001043.1	62088
Itr_sc001043.1_62252	Ib01-3	444.23	Itr_sc001043.1	62252
Itr_sc002994.1_10687	Ib01-3	444.23	Itr_sc002994.1	10687
Itr_sc000224.1_14410	Ib01-3	444.97	Itr_sc000224.1	14410
Itr_sc001043.1_62243	Ib01-3	445.72	Itr_sc001043.1	62243
Itr_sc001043.1_62591	Ib01-3	446.46	Itr_sc001043.1	62591
Itr_sc000184.1_407075	Ib01-3	450.93	Itr_sc000184.1	407075
Itr_sc000184.1_407076	Ib01-3	450.93	Itr_sc000184.1	407076
Itr_sc002656.1_20039	Ib01-3	453.12	Itr_sc002656.1	20039
Itr_sc002656.1_20064	Ib01-3	453.12	Itr_sc002656.1	20064
Itr_sc000184.1_306881	Ib01-3	453.86	Itr_sc000184.1	306881
Itr_sc000184.1_63460	Ib01-3	454.58	Itr_sc000184.1	63460
Itr_sc000184.1_63698	Ib01-3	454.58	Itr_sc000184.1	63698
Itr_sc000184.1_79671	Ib01-3	454.58	Itr_sc000184.1	79671
Itr_sc000184.1_79734	Ib01-3	454.58	Itr_sc000184.1	79734
Itr_sc000184.1_79788	Ib01-3	454.58	Itr_sc000184.1	79788
Itr_sc000184.1_80028	Ib01-3	454.58	Itr_sc000184.1	80028
Itr_sc000184.1_24019	Ib01-3	455.3	Itr_sc000184.1	24019
Itr_sc000184.1_21838	Ib01-3	461.03	Itr_sc000184.1	21838
Itr_sc000184.1_21859	Ib01-3	461.7	Itr_sc000184.1	21859
Itr_sc000745.1_72762	Ib01-3	471.66	Itr_sc000745.1	72762
Itr_sc000745.1_72763	Ib01-3	471.66	Itr_sc000745.1	72763
Itr_sc000111.1_612853	Ib01-3	477.45	Itr_sc000111.1	612853
Itr_sc002994.1_10569	Ib01-3	479.66	Itr_sc002994.1	10569
Itr_sc000111.1_474660	Ib01-3	480.39	Itr_sc000111.1	474660
Itr_sc000111.1_400171	Ib01-3	481.88	Itr_sc000111.1	400171
Itr_sc000111.1_474598	Ib01-3	481.88	Itr_sc000111.1	474598
Itr_sc000111.1_484985	Ib01-3	481.88	Itr_sc000111.1	484985
Itr_sc000111.1_548146	Ib01-3	481.88	Itr_sc000111.1	548146
Itr_sc000111.1_548922	Ib01-3	484.1	Itr_sc000111.1	548922
Itr_sc000111.1_548930	Ib01-3	484.1	Itr_sc000111.1	548930
Itr_sc000111.1_347666	Ib01-3	490.75	Itr_sc000111.1	347666
Itr_sc000186.1_112964	Ib01-3	493.58	Itr_sc000186.1	112964
Itr_sc054935.1_294	Ib01-3	498.51	Itr_sc054935.1	294
Itr_sc054935.1_356	Ib01-3	498.51	Itr_sc054935.1	356
Itr_sc000795.1_95769	Ib01-3	511.5	Itr_sc000795.1	95769
Itr_sc001923.1_21727	Ib01-3	512.17	Itr_sc001923.1	21727
Itr_sc000111.1_301845	Ib01-3	522.34	Itr_sc000111.1	301845
Itr_sc000111.1_301899	Ib01-3	522.34	Itr_sc000111.1	301899
Itr_sc000111.1_347645	Ib01-3	525.26	Itr_sc000111.1	347645
Itr_sc000111.1_370794	Ib01-3	526	Itr_sc000111.1	370794
Itr_sc000111.1_370803	Ib01-3	526.74	Itr_sc000111.1	370803
Itr_sc000186.1_111285	Ib01-3	526.74	Itr_sc000186.1	111285
Itr_sc000111.1_48531	Ib01-3	528.22	Itr_sc000111.1	48531
Itr_sc000111.1_125935	Ib01-3	528.22	Itr_sc000111.1	125935
Itr_sc000111.1_126539	Ib01-3	528.22	Itr_sc000111.1	126539
Itr_sc000111.1_154516	Ib01-3	528.22	Itr_sc000111.1	154516
Itr_sc000111.1_219876	Ib01-3	528.22	Itr_sc000111.1	219876
Itr_sc000186.1_19274	Ib01-3	528.22	Itr_sc000186.1	19274
Itr_sc000186.1_69772	Ib01-3	528.22	Itr_sc000186.1	69772
Itr_sc000111.1_219976	Ib01-3	529.7	Itr_sc000111.1	219976
Itr_sc000111.1_225709	Ib01-3	529.7	Itr_sc000111.1	225709
Itr_sc000186.1_111670	Ib01-3	531.18	Itr_sc000186.1	111670
Itr_sc001035.1_27129	Ib01-3	533.42	Itr_sc001035.1	27129
Itr_sc001035.1_27473	Ib01-3	534.16	Itr_sc001035.1	27473
Itr_sc000211.1_72972	Ib01-3	534.9	Itr_sc000211.1	72972
Itr_sc004196.1_3700	Ib01-3	534.9	Itr_sc004196.1	3700
Itr_sc004196.1_4048	Ib01-3	534.9	Itr_sc004196.1	4048
Itr_sc004196.1_18232	Ib01-3	534.9	Itr_sc004196.1	18232
Itr_sc000211.1_119635	Ib01-3	535.63	Itr_sc000211.1	119635
Itr_sc000211.1_125260	Ib01-3	537.88	Itr_sc000211.1	125260
Itr_sc001035.1_27425	Ib01-3	539.38	Itr_sc001035.1	27425
Itr_sc002830.1_6733	Ib01-3	545.6	Itr_sc002830.1	6733
Itr_sc000232.1_101462	Ib01-3	548.65	Itr_sc000232.1	101462
Itr_sc000142.1_186603	Ib01-3	550.9	Itr_sc000142.1	186603
Itr_sc000142.1_186676	Ib01-3	551.65	Itr_sc000142.1	186676
Itr_sc000232.1_69304	Ib01-3	553.9	Itr_sc000232.1	69304
Itr_sc000232.1_132106	Ib01-3	554.64	Itr_sc000232.1	132106
Itr_sc000292.1_88433	Ib01-3	555.38	Itr_sc000292.1	88433
Itr_sc000292.1_88465	Ib01-3	555.38	Itr_sc000292.1	88465
Itr_sc000292.1_88526	Ib01-3	555.38	Itr_sc000292.1	88526
Itr_sc000292.1_103926	Ib01-3	555.38	Itr_sc000292.1	103926
Itr_sc000142.1_133583	Ib01-3	556.13	Itr_sc000142.1	133583
Itr_sc000142.1_156589	Ib01-3	556.13	Itr_sc000142.1	156589
Itr_sc000142.1_158713	Ib01-3	556.13	Itr_sc000142.1	158713
Itr_sc000142.1_168664	Ib01-3	556.13	Itr_sc000142.1	168664
Itr_sc000232.1_1292	Ib01-3	556.13	Itr_sc000232.1	1292
Itr_sc000142.1_133598	Ib01-3	556.88	Itr_sc000142.1	133598
Itr_sc000142.1_165576	Ib01-3	556.88	Itr_sc000142.1	165576
Itr_sc000142.1_165582	Ib01-3	556.88	Itr_sc000142.1	165582
Itr_sc000292.1_107305	Ib01-3	558.39	Itr_sc000292.1	107305
Itr_sc000142.1_133610	Ib01-3	559.14	Itr_sc000142.1	133610
Itr_sc000232.1_1232	Ib01-3	559.89	Itr_sc000232.1	1232
Itr_sc000142.1_62588	Ib01-3	561.39	Itr_sc000142.1	62588
Itr_sc000142.1_62607	Ib01-3	561.39	Itr_sc000142.1	62607
Itr_sc002830.1_6207	Ib01-3	562.13	Itr_sc002830.1	6207
Itr_sc002830.1_6644	Ib01-3	562.13	Itr_sc002830.1	6644
Itr_sc002830.1_6730	Ib01-3	562.13	Itr_sc002830.1	6730
Itr_sc000265.1_226224	Ib01-3	562.88	Itr_sc000265.1	226224
Itr_sc000265.1_55862	Ib01-3	565.88	Itr_sc000265.1	55862
Itr_sc000310.1_77355	Ib01-3	568.9	Itr_sc000310.1	77355
Itr_sc000159.1_338720	Ib01-3	571.15	Itr_sc000159.1	338720
Itr_sc000159.1_285572	Ib01-3	574.12	Itr_sc000159.1	285572
Itr_sc000159.1_285593	Ib01-3	574.12	Itr_sc000159.1	285593
Itr_sc000159.1_384945	Ib01-3	577.06	Itr_sc000159.1	384945
Itr_sc000310.1_76801	Ib01-3	577.06	Itr_sc000310.1	76801
Itr_sc000310.1_43276	Ib01-3	579.28	Itr_sc000310.1	43276
Itr_sc000159.1_416846	Ib01-3	580.02	Itr_sc000159.1	416846
Itr_sc000159.1_416901	Ib01-3	580.02	Itr_sc000159.1	416901
Itr_sc000310.1_42995	Ib01-3	580.02	Itr_sc000310.1	42995
Itr_sc000310.1_43001	Ib01-3	580.02	Itr_sc000310.1	43001
Itr_sc000310.1_43013	Ib01-3	580.02	Itr_sc000310.1	43013
Itr_sc000310.1_43194	Ib01-3	580.02	Itr_sc000310.1	43194
Itr_sc000310.1_70727	Ib01-3	580.02	Itr_sc000310.1	70727
Itr_sc000310.1_52102	Ib01-3	580.76	Itr_sc000310.1	52102
Itr_sc000310.1_21719	Ib01-3	581.49	Itr_sc000310.1	21719
Itr_sc000310.1_21753	Ib01-3	581.49	Itr_sc000310.1	21753
Itr_sc000310.1_59887	Ib01-3	583.72	Itr_sc000310.1	59887
Itr_sc000310.1_59914	Ib01-3	583.72	Itr_sc000310.1	59914
Itr_sc000159.1_285773	Ib01-3	585.94	Itr_sc000159.1	285773
Itr_sc000022.1_96089	Ib01-3	593.22	Itr_sc000022.1	96089
Itr_sc000022.1_96126	Ib01-3	593.9	Itr_sc000022.1	96126
Itr_sc000022.1_34710	Ib01-3	603.38	Itr_sc000022.1	34710
Itr_sc000022.1_34719	Ib01-3	603.38	Itr_sc000022.1	34719
Itr_sc000022.1_50507	Ib01-3	604.1	Itr_sc000022.1	50507
Itr_sc000265.1_55715	Ib01-3	604.81	Itr_sc000265.1	55715
Itr_sc000265.1_61222	Ib01-3	604.81	Itr_sc000265.1	61222
Itr_sc000265.1_61255	Ib01-3	604.81	Itr_sc000265.1	61255
Itr_sc000265.1_63173	Ib01-3	604.81	Itr_sc000265.1	63173
Itr_sc000265.1_65767	Ib01-3	604.81	Itr_sc000265.1	65767
Itr_sc000265.1_165441	Ib01-3	604.81	Itr_sc000265.1	165441
Itr_sc000265.1_165497	Ib01-3	604.81	Itr_sc000265.1	165497
Itr_sc000265.1_178691	Ib01-3	604.81	Itr_sc000265.1	178691
Itr_sc001089.1_34016	Ib01-3	604.81	Itr_sc001089.1	34016
Itr_sc000265.1_61190	Ib01-3	605.52	Itr_sc000265.1	61190
Itr_sc000265.1_70290	Ib01-3	605.52	Itr_sc000265.1	70290
Itr_sc000022.1_96080	Ib01-3	614.87	Itr_sc000022.1	96080
Itr_sc000265.1_215689	Ib01-3	614.87	Itr_sc000265.1	215689
Itr_sc000232.1_69269	Ib01-4	0	Itr_sc000232.1	69269
Itr_sc000232.1_132574	Ib01-4	1.99	Itr_sc000232.1	132574
Itr_sc000292.1_107262	Ib01-4	3.95	Itr_sc000292.1	107262
Itr_sc000292.1_107268	Ib01-4	4.59	Itr_sc000292.1	107268
Itr_sc000211.1_168508	Ib01-4	5.24	Itr_sc000211.1	168508
Itr_sc000232.1_132271	Ib01-4	5.88	Itr_sc000232.1	132271
Itr_sc000232.1_64588	Ib01-4	6.52	Itr_sc000232.1	64588
Itr_sc000232.1_69206	Ib01-4	7.17	Itr_sc000232.1	69206
Itr_sc000232.1_69272	Ib01-4	7.17	Itr_sc000232.1	69272
Itr_sc000265.1_65699	Ib01-4	10.43	Itr_sc000265.1	65699
Itr_sc000022.1_202926	Ib01-4	14.39	Itr_sc000022.1	202926
Itr_sc000022.1_202963	Ib01-4	15.04	Itr_sc000022.1	202963
Itr_sc000022.1_139744	Ib01-4	15.69	Itr_sc000022.1	139744
Itr_sc000310.1_237707	Ib01-4	16.99	Itr_sc000310.1	237707
Itr_sc000310.1_255500	Ib01-4	18.27	Itr_sc000310.1	255500
Itr_sc000310.1_255536	Ib01-4	18.91	Itr_sc000310.1	255536
Itr_sc000310.1_278118	Ib01-4	22.16	Itr_sc000310.1	278118
Itr_sc000310.1_59294	Ib01-4	24.77	Itr_sc000310.1	59294
Itr_sc000310.1_59239	Ib01-4	26.06	Itr_sc000310.1	59239
Itr_sc000310.1_51895	Ib01-4	27.35	Itr_sc000310.1	51895
Itr_sc000310.1_57835	Ib01-4	28	Itr_sc000310.1	57835
Itr_sc000310.1_57569	Ib01-4	28.64	Itr_sc000310.1	57569
Itr_sc000310.1_57860	Ib01-4	28.64	Itr_sc000310.1	57860
Itr_sc000310.1_59891	Ib01-4	28.64	Itr_sc000310.1	59891
Itr_sc000310.1_77115	Ib01-4	28.64	Itr_sc000310.1	77115
Itr_sc000310.1_56329	Ib01-4	29.29	Itr_sc000310.1	56329
Itr_sc000310.1_57819	Ib01-4	29.29	Itr_sc000310.1	57819
Itr_sc000310.1_59221	Ib01-4	30.58	Itr_sc000310.1	59221
Itr_sc000310.1_113844	Ib01-4	31.87	Itr_sc000310.1	113844
Itr_sc000310.1_77448	Ib01-4	32.51	Itr_sc000310.1	77448
Itr_sc000159.1_416860	Ib01-4	33.81	Itr_sc000159.1	416860
Itr_sc000159.1_388251	Ib01-4	34.46	Itr_sc000159.1	388251
Itr_sc000159.1_388673	Ib01-4	34.46	Itr_sc000159.1	388673
Itr_sc000159.1_416992	Ib01-4	34.46	Itr_sc000159.1	416992
Itr_sc000312.1_137985	Ib01-4	37.07	Itr_sc000312.1	137985
Itr_sc000312.1_138001	Ib01-4	37.07	Itr_sc000312.1	138001
Itr_sc000312.1_126068	Ib01-4	39.04	Itr_sc000312.1	126068
Itr_sc000312.1_132712	Ib01-4	39.04	Itr_sc000312.1	132712
Itr_sc000024.1_239474	Ib01-4	39.69	Itr_sc000024.1	239474
Itr_sc000312.1_61883	Ib01-4	40.35	Itr_sc000312.1	61883
Itr_sc000159.1_181837	Ib01-4	41.67	Itr_sc000159.1	181837
Itr_sc000159.1_181834	Ib01-4	42.98	Itr_sc000159.1	181834
Itr_sc000159.1_181866	Ib01-4	42.98	Itr_sc000159.1	181866
Itr_sc000312.1_193431	Ib01-4	44.29	Itr_sc000312.1	193431
Itr_sc000312.1_193457	Ib01-4	44.29	Itr_sc000312.1	193457
Itr_sc000312.1_193477	Ib01-4	44.29	Itr_sc000312.1	193477
Itr_sc000159.1_200914	Ib01-4	48.29	Itr_sc000159.1	200914
Itr_sc000024.1_97864	Ib01-4	50.29	Itr_sc000024.1	97864
Itr_sc000312.1_128548	Ib01-4	52.28	Itr_sc000312.1	128548
Itr_sc000024.1_134781	Ib01-4	53.61	Itr_sc000024.1	134781
Itr_sc000024.1_134841	Ib01-4	53.61	Itr_sc000024.1	134841
Itr_sc000024.1_135009	Ib01-4	53.61	Itr_sc000024.1	135009
Itr_sc000024.1_77242	Ib01-4	54.27	Itr_sc000024.1	77242
Itr_sc000024.1_98047	Ib01-4	54.27	Itr_sc000024.1	98047
Itr_sc000024.1_186021	Ib01-4	54.27	Itr_sc000024.1	186021
Itr_sc000024.1_190833	Ib01-4	54.27	Itr_sc000024.1	190833
Itr_sc000159.1_74584	Ib01-4	54.27	Itr_sc000159.1	74584
Itr_sc000159.1_80226	Ib01-4	54.27	Itr_sc000159.1	80226
Itr_sc000159.1_113150	Ib01-4	54.27	Itr_sc000159.1	113150
Itr_sc000159.1_159492	Ib01-4	54.27	Itr_sc000159.1	159492
Itr_sc000159.1_168555	Ib01-4	54.27	Itr_sc000159.1	168555
Itr_sc000159.1_200911	Ib01-4	54.27	Itr_sc000159.1	200911
Itr_sc000312.1_6641	Ib01-4	54.27	Itr_sc000312.1	6641
Itr_sc000312.1_7164	Ib01-4	54.27	Itr_sc000312.1	7164
Itr_sc000312.1_195534	Ib01-4	54.27	Itr_sc000312.1	195534
Itr_sc000312.1_245305	Ib01-4	54.27	Itr_sc000312.1	245305
Itr_sc000312.1_253543	Ib01-4	54.27	Itr_sc000312.1	253543
Itr_sc000312.1_298583	Ib01-4	54.27	Itr_sc000312.1	298583
Itr_sc001406.1_28313	Ib01-4	54.27	Itr_sc001406.1	28313
Itr_sc002840.1_34968	Ib01-4	54.27	Itr_sc002840.1	34968
Itr_sc000312.1_245869	Ib01-4	54.93	Itr_sc000312.1	245869
Itr_sc000312.1_298613	Ib01-4	54.93	Itr_sc000312.1	298613
Itr_sc000159.1_61780	Ib01-4	56.25	Itr_sc000159.1	61780
Itr_sc000024.1_171200	Ib01-4	56.91	Itr_sc000024.1	171200
Itr_sc000024.1_113100	Ib01-4	58.24	Itr_sc000024.1	113100
Itr_sc000024.1_180342	Ib01-4	58.9	Itr_sc000024.1	180342
Itr_sc000159.1_285764	Ib01-4	60.88	Itr_sc000159.1	285764
Itr_sc000159.1_3013	Ib01-4	61.54	Itr_sc000159.1	3013
Itr_sc000024.1_97933	Ib01-4	64.19	Itr_sc000024.1	97933
Itr_sc000312.1_298587	Ib01-4	64.19	Itr_sc000312.1	298587
Itr_sc000159.1_168527	Ib01-4	65.51	Itr_sc000159.1	168527
Itr_sc000159.1_201793	Ib01-4	66.17	Itr_sc000159.1	201793
Itr_sc000312.1_6542	Ib01-4	66.83	Itr_sc000312.1	6542
Itr_sc000159.1_81057	Ib01-4	68.15	Itr_sc000159.1	81057
Itr_sc000159.1_81068	Ib01-4	68.15	Itr_sc000159.1	81068
Itr_sc000312.1_283220	Ib01-4	72.13	Itr_sc000312.1	283220
Itr_sc000312.1_283364	Ib01-4	72.13	Itr_sc000312.1	283364
Itr_sc000024.1_239453	Ib01-4	73.44	Itr_sc000024.1	239453
Itr_sc000024.1_239960	Ib01-4	76.09	Itr_sc000024.1	239960
Itr_sc000024.1_239988	Ib01-4	78.08	Itr_sc000024.1	239988
Itr_sc002902.1_3071	Ib01-4	90.44	Itr_sc002902.1	3071
Itr_sc000111.1_346327	Ib01-4	93.98	Itr_sc000111.1	346327
Itr_sc000111.1_472756	Ib01-4	102.52	Itr_sc000111.1	472756
Itr_sc004510.1_21238	Ib01-4	105.89	Itr_sc004510.1	21238
Itr_sc001035.1_27695	Ib01-4	114.73	Itr_sc001035.1	27695
Itr_sc001035.1_33013	Ib01-4	114.73	Itr_sc001035.1	33013
Itr_sc001035.1_33002	Ib01-4	116.03	Itr_sc001035.1	33002
Itr_sc000211.1_74765	Ib01-4	116.68	Itr_sc000211.1	74765
Itr_sc001035.1_11781	Ib01-4	116.68	Itr_sc001035.1	11781
Itr_sc000211.1_136694	Ib01-4	117.33	Itr_sc000211.1	136694
Itr_sc004196.1_18236	Ib01-4	117.33	Itr_sc004196.1	18236
Itr_sc000211.1_168466	Ib01-4	117.98	Itr_sc000211.1	168466
Itr_sc000211.1_168505	Ib01-4	117.98	Itr_sc000211.1	168505
Itr_sc000211.1_178726	Ib01-4	117.98	Itr_sc000211.1	178726
Itr_sc000211.1_74915	Ib01-4	119.92	Itr_sc000211.1	74915
Itr_sc000211.1_74928	Ib01-4	119.92	Itr_sc000211.1	74928
Itr_sc000211.1_125200	Ib01-4	121.86	Itr_sc000211.1	125200
Itr_sc000186.1_36088	Ib01-4	124.5	Itr_sc000186.1	36088
Itr_sc000186.1_35946	Ib01-4	125.15	Itr_sc000186.1	35946
Itr_sc000186.1_35931	Ib01-4	127.13	Itr_sc000186.1	35931
Itr_sc000186.1_110983	Ib01-4	127.13	Itr_sc000186.1	110983
Itr_sc000186.1_35974	Ib01-4	127.78	Itr_sc000186.1	35974
Itr_sc000186.1_36065	Ib01-4	127.78	Itr_sc000186.1	36065
Itr_sc000186.1_36075	Ib01-4	127.78	Itr_sc000186.1	36075
Itr_sc000186.1_36077	Ib01-4	127.78	Itr_sc000186.1	36077
Itr_sc000186.1_69697	Ib01-4	127.78	Itr_sc000186.1	69697
Itr_sc000186.1_69760	Ib01-4	127.78	Itr_sc000186.1	69760
Itr_sc000186.1_110634	Ib01-4	127.78	Itr_sc000186.1	110634
Itr_sc000186.1_111727	Ib01-4	127.78	Itr_sc000186.1	111727
Itr_sc000186.1_36840	Ib01-4	128.44	Itr_sc000186.1	36840
Itr_sc000186.1_36855	Ib01-4	128.44	Itr_sc000186.1	36855
Itr_sc000186.1_110754	Ib01-4	128.44	Itr_sc000186.1	110754
Itr_sc000111.1_307664	Ib01-4	131.07	Itr_sc000111.1	307664
Itr_sc006218.1_26404	Ib01-4	131.72	Itr_sc006218.1	26404
Itr_sc001923.1_21843	Ib01-4	133.68	Itr_sc001923.1	21843
Itr_sc001923.1_21826	Ib01-4	134.33	Itr_sc001923.1	21826
Itr_sc001923.1_21828	Ib01-4	134.33	Itr_sc001923.1	21828
Itr_sc000186.1_44778	Ib01-4	134.98	Itr_sc000186.1	44778
Itr_sc000111.1_225598	Ib01-4	136.29	Itr_sc000111.1	225598
Itr_sc000111.1_281989	Ib01-4	136.94	Itr_sc000111.1	281989
Itr_sc000111.1_272726	Ib01-4	137.6	Itr_sc000111.1	272726
Itr_sc000111.1_21934	Ib01-4	138.25	Itr_sc000111.1	21934
Itr_sc000111.1_21961	Ib01-4	138.25	Itr_sc000111.1	21961
Itr_sc000111.1_21994	Ib01-4	138.25	Itr_sc000111.1	21994
Itr_sc000111.1_35897	Ib01-4	138.25	Itr_sc000111.1	35897
Itr_sc000111.1_35906	Ib01-4	138.25	Itr_sc000111.1	35906
Itr_sc000111.1_131938	Ib01-4	138.25	Itr_sc000111.1	131938
Itr_sc000111.1_132156	Ib01-4	138.25	Itr_sc000111.1	132156
Itr_sc000111.1_162527	Ib01-4	138.25	Itr_sc000111.1	162527
Itr_sc000111.1_186460	Ib01-4	138.25	Itr_sc000111.1	186460
Itr_sc000111.1_186506	Ib01-4	138.25	Itr_sc000111.1	186506
Itr_sc000111.1_219848	Ib01-4	138.25	Itr_sc000111.1	219848
Itr_sc000111.1_281764	Ib01-4	138.25	Itr_sc000111.1	281764
Itr_sc000111.1_378445	Ib01-4	138.25	Itr_sc000111.1	378445
Itr_sc003213.1_18192	Ib01-4	138.25	Itr_sc003213.1	18192
Itr_sc006218.1_26464	Ib01-4	138.25	Itr_sc006218.1	26464
Itr_sc006218.1_26494	Ib01-4	138.25	Itr_sc006218.1	26494
Itr_sc006218.1_26503	Ib01-4	138.25	Itr_sc006218.1	26503
Itr_sc000111.1_162510	Ib01-4	138.91	Itr_sc000111.1	162510
Itr_sc000111.1_474555	Ib01-4	138.91	Itr_sc000111.1	474555
Itr_sc000111.1_474587	Ib01-4	138.91	Itr_sc000111.1	474587
Itr_sc000111.1_474596	Ib01-4	138.91	Itr_sc000111.1	474596
Itr_sc000111.1_474651	Ib01-4	138.91	Itr_sc000111.1	474651
Itr_sc000111.1_474653	Ib01-4	138.91	Itr_sc000111.1	474653
Itr_sc000111.1_490338	Ib01-4	138.91	Itr_sc000111.1	490338
Itr_sc000111.1_547913	Ib01-4	138.91	Itr_sc000111.1	547913
Itr_sc000111.1_594755	Ib01-4	138.91	Itr_sc000111.1	594755
Itr_sc000111.1_474694	Ib01-4	139.57	Itr_sc000111.1	474694
Itr_sc000111.1_281899	Ib01-4	140.22	Itr_sc000111.1	281899
Itr_sc000111.1_35902	Ib01-4	140.88	Itr_sc000111.1	35902
Itr_sc000111.1_502044	Ib01-4	142.19	Itr_sc000111.1	502044
Itr_sc000111.1_225781	Ib01-4	142.85	Itr_sc000111.1	225781
Itr_sc000111.1_443840	Ib01-4	144.83	Itr_sc000111.1	443840
Itr_sc000111.1_154495	Ib01-4	145.48	Itr_sc000111.1	154495
Itr_sc000186.1_36128	Ib01-4	147.46	Itr_sc000186.1	36128
Itr_sc000111.1_281893	Ib01-4	150.1	Itr_sc000111.1	281893
Itr_sc000111.1_285401	Ib01-4	152.08	Itr_sc000111.1	285401
Itr_sc000111.1_154539	Ib01-4	152.74	Itr_sc000111.1	154539
Itr_sc000111.1_225756	Ib01-4	154.05	Itr_sc000111.1	225756
Itr_sc000111.1_294662	Ib01-4	155.37	Itr_sc000111.1	294662
Itr_sc000111.1_294664	Ib01-4	155.37	Itr_sc000111.1	294664
Itr_sc006218.1_26361	Ib01-4	156.02	Itr_sc006218.1	26361
Itr_sc000111.1_547906	Ib01-4	159.34	Itr_sc000111.1	547906
Itr_sc000111.1_547908	Ib01-4	160	Itr_sc000111.1	547908
Itr_sc000669.1_783	Ib01-4	161.98	Itr_sc000669.1	783
Itr_sc000745.1_106770	Ib01-4	162.64	Itr_sc000745.1	106770
Itr_sc001335.1_6087	Ib01-4	162.64	Itr_sc001335.1	6087
Itr_sc001335.1_6314	Ib01-4	162.64	Itr_sc001335.1	6314
Itr_sc001335.1_56099	Ib01-4	162.64	Itr_sc001335.1	56099
Itr_sc002059.1_46172	Ib01-4	162.64	Itr_sc002059.1	46172
Itr_sc000184.1_63278	Ib01-4	164.6	Itr_sc000184.1	63278
Itr_sc000184.1_339841	Ib01-4	166.54	Itr_sc000184.1	339841
Itr_sc000184.1_133745	Ib01-4	168.48	Itr_sc000184.1	133745
Itr_sc000516.1_6860	Ib01-4	173.7	Itr_sc000516.1	6860
Itr_sc002994.1_9920	Ib01-4	174.34	Itr_sc002994.1	9920
Itr_sc002994.1_9968	Ib01-4	174.34	Itr_sc002994.1	9968
Itr_sc000224.1_92093	Ib01-4	174.98	Itr_sc000224.1	92093
Itr_sc002659.1_20180	Ib01-4	177.56	Itr_sc002659.1	20180
Itr_sc006863.1_3795	Ib01-4	178.84	Itr_sc006863.1	3795
Itr_sc001850.1_19351	Ib01-4	179.47	Itr_sc001850.1	19351
Itr_sc000351.1_64293	Ib01-4	180.76	Itr_sc000351.1	64293
Itr_sc001527.1_20066	Ib01-4	180.76	Itr_sc001527.1	20066
Itr_sc000319.1_71280	Ib01-4	182.71	Itr_sc000319.1	71280
Itr_sc000319.1_71320	Ib01-4	182.71	Itr_sc000319.1	71320
Itr_sc000319.1_71335	Ib01-4	182.71	Itr_sc000319.1	71335
Itr_sc000319.1_54912	Ib01-4	184.01	Itr_sc000319.1	54912
Itr_sc000319.1_71232	Ib01-4	184.01	Itr_sc000319.1	71232
Itr_sc000319.1_55085	Ib01-4	185.95	Itr_sc000319.1	55085
Itr_sc000319.1_55088	Ib01-4	185.95	Itr_sc000319.1	55088
Itr_sc000319.1_55100	Ib01-4	185.95	Itr_sc000319.1	55100
Itr_sc000319.1_41152	Ib01-4	187.89	Itr_sc000319.1	41152
Itr_sc020661.1_104	Ib01-4	191.17	Itr_sc020661.1	104
Itr_sc020661.1_54	Ib01-4	191.81	Itr_sc020661.1	54
Itr_sc000319.1_71514	Ib01-4	195.83	Itr_sc000319.1	71514
Itr_sc000321.1_42546	Ib01-4	199.29	Itr_sc000321.1	42546
Itr_sc000321.1_42568	Ib01-4	199.29	Itr_sc000321.1	42568
Itr_sc000321.1_79806	Ib01-4	201.4	Itr_sc000321.1	79806
Itr_sc000151.1_128493	Ib01-4	202.11	Itr_sc000151.1	128493
Itr_sc001665.1_9749	Ib01-4	202.11	Itr_sc001665.1	9749
Itr_sc010735.1_7002	Ib01-4	202.81	Itr_sc010735.1	7002
Itr_sc032127.1_1049	Ib01-4	203.5	Itr_sc032127.1	1049
Itr_sc002322.1_14784	Ib01-4	204.2	Itr_sc002322.1	14784
Itr_sc002377.1_10700	Ib01-4	204.2	Itr_sc002377.1	10700
Itr_sc005158.1_953	Ib01-4	204.2	Itr_sc005158.1	953
Itr_sc003965.1_27755	Ib01-4	206.3	Itr_sc003965.1	27755
Itr_sc004365.1_12760	Ib01-4	207	Itr_sc004365.1	12760
Itr_sc000184.1_407102	Ib01-4	231.37	Itr_sc000184.1	407102
Itr_sc000329.1_7948	Ib01-4	231.37	Itr_sc000329.1	7948
Itr_sc001006.1_4075	Ib01-4	257.37	Itr_sc001006.1	4075
Itr_sc001677.1_60900	Ib01-4	261.76	Itr_sc001677.1	60900
Itr_sc003965.1_27966	Ib01-4	266.79	Itr_sc003965.1	27966
Itr_sc003965.1_27979	Ib01-4	268.17	Itr_sc003965.1	27979
Itr_sc001037.1_41775	Ib01-4	269.54	Itr_sc001037.1	41775
Itr_sc001883.1_99828	Ib01-4	273.02	Itr_sc001883.1	99828
Itr_sc001883.1_99837	Ib01-4	273.02	Itr_sc001883.1	99837
Itr_sc001883.1_99843	Ib01-4	273.02	Itr_sc001883.1	99843
Itr_sc001883.1_99846	Ib01-4	273.02	Itr_sc001883.1	99846
Itr_sc001883.1_99852	Ib01-4	273.02	Itr_sc001883.1	99852
Itr_sc001883.1_99863	Ib01-4	273.02	Itr_sc001883.1	99863
Itr_sc004486.1_4684	Ib01-4	273.02	Itr_sc004486.1	4684
Itr_sc002666.1_12401	Ib01-4	274.4	Itr_sc002666.1	12401
Itr_sc000231.1_46587	Ib01-4	276.5	Itr_sc000231.1	46587
Itr_sc000231.1_46606	Ib01-4	276.5	Itr_sc000231.1	46606
Itr_sc000231.1_46611	Ib01-4	276.5	Itr_sc000231.1	46611
Itr_sc000231.1_47828	Ib01-4	276.5	Itr_sc000231.1	47828
Itr_sc000231.1_47855	Ib01-4	276.5	Itr_sc000231.1	47855
Itr_sc000231.1_47921	Ib01-4	276.5	Itr_sc000231.1	47921
Itr_sc000472.1_98300	Ib01-4	276.5	Itr_sc000472.1	98300
Itr_sc001677.1_114374	Ib01-4	276.5	Itr_sc001677.1	114374
Itr_sc000611.1_60580	Ib01-4	277.21	Itr_sc000611.1	60580
Itr_sc000389.1_89058	Ib01-4	277.9	Itr_sc000389.1	89058
Itr_sc000389.1_89124	Ib01-4	277.9	Itr_sc000389.1	89124
Itr_sc000611.1_18957	Ib01-4	281.41	Itr_sc000611.1	18957
Itr_sc000611.1_19023	Ib01-4	281.41	Itr_sc000611.1	19023
Itr_sc001729.1_39707	Ib01-4	284.21	Itr_sc001729.1	39707
Itr_sc001729.1_48553	Ib01-4	284.91	Itr_sc001729.1	48553
Itr_sc001729.1_102761	Ib01-4	284.91	Itr_sc001729.1	102761
Itr_sc001729.1_103159	Ib01-4	284.91	Itr_sc001729.1	103159
Itr_sc005451.1_16472	Ib01-4	284.91	Itr_sc005451.1	16472
Itr_sc005451.1_16508	Ib01-4	284.91	Itr_sc005451.1	16508
Itr_sc005451.1_16509	Ib01-4	284.91	Itr_sc005451.1	16509
Itr_sc008682.1_2874	Ib01-4	284.91	Itr_sc008682.1	2874
Itr_sc001729.1_102859	Ib01-4	287	Itr_sc001729.1	102859
Itr_sc001729.1_102874	Ib01-4	287	Itr_sc001729.1	102874
Itr_sc032486.1_512	Ib01-4	292.68	Itr_sc032486.1	512
Itr_sc005451.1_16495	Ib01-4	295.53	Itr_sc005451.1	16495
Itr_sc001729.1_102729	Ib01-4	296.96	Itr_sc001729.1	102729
Itr_sc003393.1_6403	Ib01-4	299.08	Itr_sc003393.1	6403
Itr_sc005451.1_1227	Ib01-4	299.08	Itr_sc005451.1	1227
Itr_sc001729.1_48642	Ib01-4	301.19	Itr_sc001729.1	48642
Itr_sc004555.1_6952	Ib01-4	304.06	Itr_sc004555.1	6952
Itr_sc001313.1_11670	Ib01-4	308.38	Itr_sc001313.1	11670
Itr_sc001440.1_78370	Ib01-4	308.38	Itr_sc001440.1	78370
Itr_sc001440.1_78426	Ib01-4	309.09	Itr_sc001440.1	78426
Itr_sc002464.1_6092	Ib01-4	309.79	Itr_sc002464.1	6092
Itr_sc002464.1_6094	Ib01-4	309.79	Itr_sc002464.1	6094
Itr_sc002464.1_6100	Ib01-4	309.79	Itr_sc002464.1	6100
Itr_sc000931.1_39472	Ib01-4	310.49	Itr_sc000931.1	39472
Itr_sc001374.1_39119	Ib01-4	311.19	Itr_sc001374.1	39119
Itr_sc002142.1_26911	Ib01-4	311.19	Itr_sc002142.1	26911
Itr_sc002142.1_27193	Ib01-4	311.19	Itr_sc002142.1	27193
Itr_sc001313.1_11938	Ib01-4	311.89	Itr_sc001313.1	11938
Itr_sc001411.1_59486	Ib01-4	311.89	Itr_sc001411.1	59486
Itr_sc001411.1_59243	Ib01-4	313.3	Itr_sc001411.1	59243
Itr_sc001547.1_25993	Ib01-4	313.3	Itr_sc001547.1	25993
Itr_sc007379.1_7481	Ib01-4	314.71	Itr_sc007379.1	7481
Itr_sc001394.1_38586	Ib01-4	316.85	Itr_sc001394.1	38586
Itr_sc043979.1_527	Ib01-4	317.56	Itr_sc043979.1	527
Itr_sc000538.1_75947	Ib01-4	318.98	Itr_sc000538.1	75947
Itr_sc002428.1_8697	Ib01-4	318.98	Itr_sc002428.1	8697
Itr_sc004964.1_21500	Ib01-4	318.98	Itr_sc004964.1	21500
Itr_sc003187.1_26877	Ib01-4	320.38	Itr_sc003187.1	26877
Itr_sc003187.1_26896	Ib01-4	320.38	Itr_sc003187.1	26896
Itr_sc004307.1_11046	Ib01-4	320.38	Itr_sc004307.1	11046
Itr_sc004307.1_11297	Ib01-4	320.38	Itr_sc004307.1	11297
Itr_sc000538.1_76051	Ib01-4	321.08	Itr_sc000538.1	76051
Itr_sc002434.1_34585	Ib01-4	321.08	Itr_sc002434.1	34585
[truncated: 26,089 more rows]

## Sheet: TableS4
Supplementary Table S4 Number of sequence variations for each sequence ontology
Sequence ontology	Genome position	Impact on gene function	Three libraries merged		PstI-MspI (PE)		PstI-MspI (SR)		PstI-EcoRI (PE)
				%		%		%		%
Splice acceptor variant & intron variant	Gene region	HIGH	23	0.1	8	0.1	16	0.1	9	0.1
Splice donor variant & intron variant	Gene region	HIGH	16	0.1	5	>0.0	10	0.1	8	0.1
Start lost	Gene region	HIGH	3	>0.0	0	0	3	>0.0	2	>0.0
Stop gained	Gene region	HIGH	95	0.3	39	0.4	61	0.3	48	0.4
Stop gained & splice region variant	Gene region	HIGH	5	>0.0	1	>0.0	5	>0.0	5	>0.0
Stop lost	Gene region	HIGH	4	>0.0	0	0	4	>0.0	3	>0.0
Missense variant	Gene region	MODERATE	5784	20.6	2083	19.9	4036	21.8	2845	21.1
Missense variant & splice region variant	Gene region	MODERATE	63	0.2	18	0.2	43	0.2	28	0.2
3' UTR variant	Gene region	MODIFIER	1328	4.7	574	5.5	720	3.9	568	4.2
5' UTR variant	Gene region	MODIFIER	658	2.3	206	2	462	2.5	337	2.5
Intragenic variant	Gene region	MODIFIER	22	0.1	11	0.1	10	0.1	8	0.1
Intron variant	Gene region	MODIFIER	7141	25.4	2894	27.7	4195	22.6	3279	24.3
5' UTR premature start codon gain variant	Gene region	LOW	90	0.3	31	0.3	64	0.3	42	0.3
Initiator codon variant	Gene region	LOW	1	>0.0	0	0	1	>0.0	0	0
Splice region variant	Gene region	LOW	14	>0.0	3	>0.0	11	0.1	7	0.1
Splice region variant & intron variant	Gene region	LOW	501	1.8	175	1.7	318	1.7	236	1.8
Splice region variant & synonymous variant	Gene region	LOW	65	0.2	24	0.2	46	0.2	31	0.2
Stop retained variant	Gene region	LOW	7	>0.0	2	>0.0	5	>0.0	3	>0.0
Synonymous variant	Gene region	LOW	8912	31.7	3006	28.8	6463	34.9	4500	33.4
Intergenic region	Intergenic region	MODIFIER	3236	11.5	1310	12.5	1985	10.7	1466	10.9
Unassigned	-	-	119	0.4	58	0.6	68	0.4	53	0.4
Total			28087	100	10448	100	18526	100	13478	100

## Sheet: TableS5
Supplementary Table S5 Number of SNPs mapped onto I. trifida scaffolds (ITR_r1.0)
Scaffold name	Assigned likage group	Total of Ib01	Ib01-1	Ib01-2	Ib01-3	Ib01-4	Ib01-5	Ib01-6	Total of Ib02	Ib02-1	Ib02-2	Ib02-3	Ib02-4	Ib02-5	Ib02-6	Ib02-7	Ib02-8	Total of Ib03	Ib03-1	Ib03-2	Ib03-3	Ib03-4	Ib03-5	Ib03-6	Total of Ib04	Ib04-1	Ib04-2	Ib04-3	Ib04-4	Ib04-5	Ib04-6	Total of Ib05	Ib05-1	Ib05-2	Ib05-3	Ib05-4	Ib05-5	Ib05-6	Total of Ib06	Ib06-1	Ib06-2	Ib06-3	Ib06-4	Ib06-5	Ib06-6	Total of Ib07	Ib07-1	Ib07-2	Ib07-3
Itr_sc000015.1	Ib01	31	15	8	5	0	3	0	0	0	0	0	0	0	0	0	0	0	0	0	0	0	0	0	0	0	0	0	0	0	0	0	0	0	0	0	0	0	0	0	0	0	0	0	0	1	0	0	1
Itr_sc000022.1	Ib01	24	10	5	6	3	0	0	0	0	0	0	0	0	0	0	0	0	0	0	0	0	0	0	0	0	0	0	0	0	0	0	0	0	0	0	0	0	0	0	0	0	0	0	0	0	0	0	0
Itr_sc000024.1	Ib01	35	19	0	0	16	0	0	0	0	0	0	0	0	0	0	0	0	0	0	0	0	0	0	0	0	0	0	0	0	0	0	0	0	0	0	0	0	0	0	0	0	0	0	0	0	0	0	0
Itr_sc000030.1	Ib01	56	19	2	13	5	2	15	0	0	0	0	0	0	0	0	0	0	0	0	0	0	0	0	0	0	0	0	0	0	0	0	0	0	0	0	0	0	0	0	0	0	0	0	0	0	0	0	0
Itr_sc000048.1	Ib01	15	3	0	0	0	4	8	0	0	0	0	0	0	0	0	0	0	0	0	0	0	0	0	0	0	0	0	0	0	0	0	0	0	0	0	0	0	0	0	0	0	0	0	0	0	0	0	0
Itr_sc000054.1	Ib01	43	10	3	2	10	7	11	0	0	0	0	0	0	0	0	0	0	0	0	0	0	0	0	0	0	0	0	0	0	0	0	0	0	0	0	0	0	0	0	0	0	0	0	0	0	0	0	0
Itr_sc000085.1	Ib01	18	5	6	0	3	3	1	0	0	0	0	0	0	0	0	0	0	0	0	0	0	0	0	0	0	0	0	0	0	0	0	0	0	0	0	0	0	0	0	0	0	0	0	0	0	0	0	0
Itr_sc000088.1	Ib01	49	16	8	4	8	8	5	0	0	0	0	0	0	0	0	0	0	0	0	0	0	0	0	0	0	0	0	0	0	0	0	0	0	0	0	0	0	0	0	0	0	0	0	0	0	0	0	0
Itr_sc000111.1	Ib01	147	32	0	21	43	48	3	0	0	0	0	0	0	0	0	0	0	0	0	0	0	0	0	0	0	0	0	0	0	0	0	0	0	0	0	0	0	0	0	0	0	0	0	0	0	0	0	0
Itr_sc000142.1	Ib01	37	19	6	12	0	0	0	0	0	0	0	0	0	0	0	0	0	0	0	0	0	0	0	0	0	0	0	0	0	0	0	0	0	0	0	0	0	0	0	0	0	0	0	0	0	0	0	0
Itr_sc000158.1	Ib01	25	5	9	2	5	3	1	0	0	0	0	0	0	0	0	0	0	0	0	0	0	0	0	0	0	0	0	0	0	0	0	0	0	0	0	0	0	4	0	0	0	0	4	0	0	0	0	0
Itr_sc000159.1	Ib01	63	30	4	7	21	0	1	0	0	0	0	0	0	0	0	0	0	0	0	0	0	0	0	0	0	0	0	0	0	0	0	0	0	0	0	0	0	0	0	0	0	0	0	0	0	0	0	0
Itr_sc000165.1	Ib01	27	6	5	8	1	0	7	0	0	0	0	0	0	0	0	0	0	0	0	0	0	0	0	0	0	0	0	0	0	0	0	0	0	0	0	0	0	0	0	0	0	0	0	0	0	0	0	0
Itr_sc000184.1	Ib01	77	15	21	12	4	12	13	0	0	0	0	0	0	0	0	0	2	0	2	0	0	0	0	0	0	0	0	0	0	0	0	0	0	0	0	0	0	0	0	0	0	0	0	0	0	0	0	0
Itr_sc000186.1	Ib01	40	8	4	5	17	2	4	1	0	0	1	0	0	0	0	0	2	0	2	0	0	0	0	0	0	0	0	0	0	0	0	0	0	0	0	0	0	0	0	0	0	0	0	0	0	0	0	0
Itr_sc000211.1	Ib01	47	19	7	3	9	7	2	0	0	0	0	0	0	0	0	0	0	0	0	0	0	0	0	0	0	0	0	0	0	0	0	0	0	0	0	0	0	0	0	0	0	0	0	0	0	0	0	0
Itr_sc000224.1	Ib01	21	5	0	7	1	2	6	0	0	0	0	0	0	0	0	0	0	0	0	0	0	0	0	0	0	0	0	0	0	0	0	0	0	0	0	0	0	0	0	0	0	0	0	0	0	0	0	0
Itr_sc000226.1	Ib01	22	1	3	8	1	3	6	0	0	0	0	0	0	0	0	0	0	0	0	0	0	0	0	0	0	0	0	0	0	0	0	0	0	0	0	0	0	0	0	0	0	0	0	0	0	0	0	0
Itr_sc000231.1	Ib01	22	1	7	3	6	5	0	0	0	0	0	0	0	0	0	0	0	0	0	0	0	0	0	0	0	0	0	0	0	0	0	0	0	0	0	0	0	0	0	0	0	0	0	0	0	0	0	0
Itr_sc000232.1	Ib01	21	8	2	5	6	0	0	0	0	0	0	0	0	0	0	0	0	0	0	0	0	0	0	0	0	0	0	0	0	0	0	0	0	0	0	0	0	0	0	0	0	0	0	0	0	0	0	0
Itr_sc000249.1	Ib01	13	4	3	1	0	4	1	0	0	0	0	0	0	0	0	0	0	0	0	0	0	0	0	0	0	0	0	0	0	0	0	0	0	0	0	0	0	0	0	0	0	0	0	0	0	0	0	0
Itr_sc000256.1	Ib01	6	0	1	1	1	2	1	0	0	0	0	0	0	0	0	0	0	0	0	0	0	0	0	0	0	0	0	0	0	0	0	0	0	0	0	0	0	0	0	0	0	0	0	0	0	0	0	0
Itr_sc000261.1	Ib01	35	4	10	4	7	4	6	0	0	0	0	0	0	0	0	0	0	0	0	0	0	0	0	0	0	0	0	0	0	0	0	0	0	0	0	0	0	0	0	0	0	0	0	0	0	0	0	0
Itr_sc000265.1	Ib01	27	9	4	13	1	0	0	0	0	0	0	0	0	0	0	0	0	0	0	0	0	0	0	0	0	0	0	0	0	0	0	0	0	0	0	0	0	0	0	0	0	0	0	0	0	0	0	0
Itr_sc000284.1	Ib01	71	21	15	16	0	19	0	0	0	0	0	0	0	0	0	0	0	0	0	0	0	0	0	0	0	0	0	0	0	0	0	0	0	0	0	0	0	0	0	0	0	0	0	0	0	0	0	0
Itr_sc000292.1	Ib01	27	2	18	5	2	0	0	0	0	0	0	0	0	0	0	0	0	0	0	0	0	0	0	0	0	0	0	0	0	0	0	0	0	0	0	0	0	0	0	0	0	0	0	0	0	0	0	0
Itr_sc000310.1	Ib01	49	14	5	13	17	0	0	0	0	0	0	0	0	0	0	0	0	0	0	0	0	0	0	0	0	0	0	0	0	0	0	0	0	0	0	0	0	0	0	0	0	0	0	0	0	0	0	0
Itr_sc000312.1	Ib01	74	53	0	0	21	0	0	0	0	0	0	0	0	0	0	0	0	0	0	0	0	0	0	0	0	0	0	0	0	0	0	0	0	0	0	0	0	0	0	0	0	0	0	0	0	0	0	0
Itr_sc000319.1	Ib01	16	1	2	1	10	1	1	0	0	0	0	0	0	0	0	0	0	0	0	0	0	0	0	0	0	0	0	0	0	0	0	0	0	0	0	0	0	0	0	0	0	0	0	0	0	0	0	0
Itr_sc000321.1	Ib01	10	0	2	0	3	4	1	0	0	0	0	0	0	0	0	0	0	0	0	0	0	0	0	0	0	0	0	0	0	0	0	0	0	0	0	0	0	0	0	0	0	0	0	0	0	0	0	0
Itr_sc000322.1	Ib01	9	2	2	2	0	0	3	0	0	0	0	0	0	0	0	0	0	0	0	0	0	0	0	0	0	0	0	0	0	0	0	0	0	0	0	0	0	0	0	0	0	0	0	0	0	0	0	0
Itr_sc000327.1	Ib01	49	0	21	8	10	5	5	0	0	0	0	0	0	0	0	0	0	0	0	0	0	0	0	0	0	0	0	0	0	0	0	0	0	0	0	0	0	0	0	0	0	0	0	0	0	0	0	0
Itr_sc000336.1	Ib01	26	4	5	3	7	4	3	0	0	0	0	0	0	0	0	0	0	0	0	0	0	0	0	0	0	0	0	0	0	0	0	0	0	0	0	0	0	0	0	0	0	0	0	0	0	0	0	0
Itr_sc000344.1	Ib01	11	3	0	3	5	0	0	0	0	0	0	0	0	0	0	0	0	0	0	0	0	0	0	0	0	0	0	0	0	0	0	0	0	0	0	0	0	0	0	0	0	0	0	0	0	0	0	0
Itr_sc000350.1	Ib01	15	1	6	1	0	6	1	0	0	0	0	0	0	0	0	0	0	0	0	0	0	0	0	0	0	0	0	0	0	0	0	0	0	0	0	0	0	0	0	0	0	0	0	0	0	0	0	0
Itr_sc000351.1	Ib01	11	3	3	2	1	2	0	0	0	0	0	0	0	0	0	0	0	0	0	0	0	0	0	0	0	0	0	0	0	0	0	0	0	0	0	0	0	0	0	0	0	0	0	0	0	0	0	0
Itr_sc000358.1	Ib01	12	3	2	7	0	0	0	0	0	0	0	0	0	0	0	0	0	0	0	0	0	0	0	0	0	0	0	0	0	0	0	0	0	0	0	0	0	0	0	0	0	0	0	0	0	0	0	0
Itr_sc000380.1	Ib01	35	7	6	15	0	7	0	0	0	0	0	0	0	0	0	0	0	0	0	0	0	0	0	0	0	0	0	0	0	0	0	0	0	0	0	0	0	0	0	0	0	0	0	0	0	0	0	0
Itr_sc000389.1	Ib01	8	3	0	0	2	1	2	0	0	0	0	0	0	0	0	0	0	0	0	0	0	0	0	0	0	0	0	0	0	0	0	0	0	0	0	0	0	0	0	0	0	0	0	0	0	0	0	0
Itr_sc000411.1	Ib01	6	0	1	0	0	0	5	0	0	0	0	0	0	0	0	0	0	0	0	0	0	0	0	0	0	0	0	0	0	0	0	0	0	0	0	0	0	0	0	0	0	0	0	0	0	0	0	0
Itr_sc000426.1	Ib01	1	1	0	0	0	0	0	0	0	0	0	0	0	0	0	0	0	0	0	0	0	0	0	0	0	0	0	0	0	0	0	0	0	0	0	0	0	0	0	0	0	0	0	0	0	0	0	0
Itr_sc000458.1	Ib01	13	1	5	0	0	5	2	0	0	0	0	0	0	0	0	0	0	0	0	0	0	0	0	0	0	0	0	0	0	0	0	0	0	0	0	0	0	0	0	0	0	0	0	0	0	0	0	0
Itr_sc000472.1	Ib01	28	1	8	8	1	3	7	0	0	0	0	0	0	0	0	0	0	0	0	0	0	0	0	0	0	0	0	0	0	0	0	0	0	0	0	0	0	0	0	0	0	0	0	0	0	0	0	0
Itr_sc000473.1	Ib01	36	0	17	13	0	5	1	0	0	0	0	0	0	0	0	0	0	0	0	0	0	0	0	0	0	0	0	0	0	0	0	0	0	0	0	0	0	0	0	0	0	0	0	0	0	0	0	0
Itr_sc000483.1	Ib01	33	8	11	9	0	5	0	0	0	0	0	0	0	0	0	0	0	0	0	0	0	0	0	0	0	0	0	0	0	0	0	0	0	0	0	0	0	0	0	0	0	0	0	0	0	0	0	0
Itr_sc000497.1	Ib01	28	6	6	5	7	2	2	0	0	0	0	0	0	0	0	0	0	0	0	0	0	0	0	0	0	0	0	0	0	0	0	0	0	0	0	0	0	0	0	0	0	0	0	0	0	0	0	0
Itr_sc000516.1	Ib01	8	2	1	0	1	1	3	0	0	0	0	0	0	0	0	0	0	0	0	0	0	0	0	0	0	0	0	0	0	0	0	0	0	0	0	0	0	0	0	0	0	0	0	0	0	0	0	0
Itr_sc000527.1	Ib01	15	5	2	1	0	4	3	0	0	0	0	0	0	0	0	0	0	0	0	0	0	0	0	0	0	0	0	0	0	0	0	0	0	0	0	0	0	0	0	0	0	0	0	0	0	0	0	0
Itr_sc000541.1	Ib01	15	1	4	3	5	1	1	0	0	0	0	0	0	0	0	0	0	0	0	0	0	0	0	0	0	0	0	0	0	0	0	0	0	0	0	0	0	0	0	0	0	0	0	0	0	0	0	0
Itr_sc000549.1	Ib01	18	4	13	1	0	0	0	0	0	0	0	0	0	0	0	0	0	0	0	0	0	0	0	0	0	0	0	0	0	0	0	0	0	0	0	0	0	0	0	0	0	0	0	0	0	0	0	0
Itr_sc000552.1	Ib01	30	3	4	3	4	6	10	0	0	0	0	0	0	0	0	0	0	0	0	0	0	0	0	0	0	0	0	0	0	0	0	0	0	0	0	0	0	0	0	0	0	0	0	0	0	0	0	0
Itr_sc000576.1	Ib01	3	0	0	1	0	0	2	0	0	0	0	0	0	0	0	0	0	0	0	0	0	0	0	0	0	0	0	0	0	0	0	0	0	0	0	0	0	0	0	0	0	0	0	0	0	0	0	0
Itr_sc000588.1	Ib01	37	11	8	11	0	7	0	0	0	0	0	0	0	0	0	0	0	0	0	0	0	0	0	0	0	0	0	0	0	0	0	0	0	0	0	0	0	0	0	0	0	0	0	0	0	0	0	0
Itr_sc000611.1	Ib01	14	0	1	0	3	1	9	0	0	0	0	0	0	0	0	0	0	0	0	0	0	0	0	0	0	0	0	0	0	0	0	0	0	0	0	0	0	0	0	0	0	0	0	0	0	0	0	0
Itr_sc000658.1	Ib01	18	1	1	7	6	2	1	0	0	0	0	0	0	0	0	0	0	0	0	0	0	0	0	0	0	0	0	0	0	0	0	0	0	0	0	0	0	0	0	0	0	0	0	0	0	0	0	0
Itr_sc000661.1	Ib01	12	8	3	0	0	1	0	0	0	0	0	0	0	0	0	0	0	0	0	0	0	0	0	0	0	0	0	0	0	0	0	0	0	0	0	0	0	0	0	0	0	0	0	0	0	0	0	0
Itr_sc000669.1	Ib01	7	3	0	0	1	2	1	0	0	0	0	0	0	0	0	0	0	0	0	0	0	0	0	0	0	0	0	0	0	0	0	0	0	0	0	0	0	0	0	0	0	0	0	0	0	0	0	0
Itr_sc000697.1	Ib01	14	1	1	6	0	5	1	0	0	0	0	0	0	0	0	0	0	0	0	0	0	0	0	0	0	0	0	0	0	0	0	0	0	0	0	0	0	0	0	0	0	0	0	0	0	0	0	0
Itr_sc000715.1	Ib01	6	0	2	0	2	1	1	0	0	0	0	0	0	0	0	0	0	0	0	0	0	0	0	0	0	0	0	0	0	0	0	0	0	0	0	0	0	0	0	0	0	0	0	0	0	0	0	0
Itr_sc000734.1	Ib01	14	0	0	8	0	0	6	0	0	0	0	0	0	0	0	0	0	0	0	0	0	0	0	0	0	0	0	0	0	0	0	0	0	0	0	0	0	0	0	0	0	0	0	0	0	0	0	0
Itr_sc000745.1	Ib01	19	7	0	2	1	9	0	0	0	0	0	0	0	0	0	0	0	0	0	0	0	0	0	0	0	0	0	0	0	0	0	0	0	0	0	0	0	0	0	0	0	0	0	0	0	0	0	0
Itr_sc000753.1	Ib01	10	3	3	0	0	1	3	0	0	0	0	0	0	0	0	0	0	0	0	0	0	0	0	0	0	0	0	0	0	0	0	0	0	0	0	0	0	0	0	0	0	0	0	0	0	0	0	0
Itr_sc000795.1	Ib01	9	5	0	1	0	3	0	0	0	0	0	0	0	0	0	0	0	0	0	0	0	0	0	0	0	0	0	0	0	0	8	0	0	0	7	1	0	0	0	0	0	0	0	0	0	0	0	0
Itr_sc000805.1	Ib01	3	0	3	0	0	0	0	0	0	0	0	0	0	0	0	0	0	0	0	0	0	0	0	0	0	0	0	0	0	0	0	0	0	0	0	0	0	0	0	0	0	0	0	0	0	0	0	0
Itr_sc000819.1	Ib01	47	10	14	3	9	9	2	1	0	0	0	0	1	0	0	0	0	0	0	0	0	0	0	0	0	0	0	0	0	0	0	0	0	0	0	0	0	0	0	0	0	0	0	0	0	0	0	0
Itr_sc000847.1	Ib01	21	11	5	2	0	3	0	0	0	0	0	0	0	0	0	0	0	0	0	0	0	0	0	0	0	0	0	0	0	0	0	0	0	0	0	0	0	0	0	0	0	0	0	0	0	0	0	0
Itr_sc000864.1	Ib01	13	5	2	3	0	0	3	0	0	0	0	0	0	0	0	0	0	0	0	0	0	0	0	0	0	0	0	0	0	0	0	0	0	0	0	0	0	0	0	0	0	0	0	0	0	0	0	0
Itr_sc000885.1	Ib01	22	2	6	5	5	3	1	0	0	0	0	0	0	0	0	0	0	0	0	0	0	0	0	0	0	0	0	0	0	0	0	0	0	0	0	0	0	0	0	0	0	0	0	0	0	0	0	0
Itr_sc000896.1	Ib01	9	5	0	1	0	1	2	0	0	0	0	0	0	0	0	0	0	0	0	0	0	0	0	0	0	0	0	0	0	0	0	0	0	0	0	0	0	0	0	0	0	0	0	0	0	0	0	0
Itr_sc000900.1	Ib01	14	2	2	8	0	2	0	0	0	0	0	0	0	0	0	0	0	0	0	0	0	0	0	0	0	0	0	0	0	0	0	0	0	0	0	0	0	0	0	0	0	0	0	0	0	0	0	0
Itr_sc000931.1	Ib01	14	2	8	0	1	0	3	0	0	0	0	0	0	0	0	0	0	0	0	0	0	0	0	0	0	0	0	0	0	0	0	0	0	0	0	0	0	0	0	0	0	0	0	0	0	0	0	0
Itr_sc000964.1	Ib01	22	1	3	4	8	1	5	0	0	0	0	0	0	0	0	0	0	0	0	0	0	0	0	2	0	0	1	1	0	0	0	0	0	0	0	0	0	0	0	0	0	0	0	0	0	0	0	0
Itr_sc000978.1	Ib01	2	0	1	1	0	0	0	0	0	0	0	0	0	0	0	0	0	0	0	0	0	0	0	0	0	0	0	0	0	0	0	0	0	0	0	0	0	0	0	0	0	0	0	0	0	0	0	0
Itr_sc000994.1	Ib01	12	0	1	1	1	4	5	0	0	0	0	0	0	0	0	0	0	0	0	0	0	0	0	0	0	0	0	0	0	0	0	0	0	0	0	0	0	0	0	0	0	0	0	0	0	0	0	0
Itr_sc001006.1	Ib01	4	0	0	3	1	0	0	0	0	0	0	0	0	0	0	0	0	0	0	0	0	0	0	0	0	0	0	0	0	0	0	0	0	0	0	0	0	0	0	0	0	0	0	0	0	0	0	0
Itr_sc001007.1	Ib01	3	0	1	2	0	0	0	0	0	0	0	0	0	0	0	0	0	0	0	0	0	0	0	0	0	0	0	0	0	0	1	0	0	0	1	0	0	0	0	0	0	0	0	0	0	0	0	0
Itr_sc001031.1	Ib01	3	0	0	0	0	2	1	0	0	0	0	0	0	0	0	0	0	0	0	0	0	0	0	0	0	0	0	0	0	0	0	0	0	0	0	0	0	0	0	0	0	0	0	0	0	0	0	0
Itr_sc001034.1	Ib01	2	1	0	0	0	1	0	0	0	0	0	0	0	0	0	0	0	0	0	0	0	0	0	0	0	0	0	0	0	0	0	0	0	0	0	0	0	0	0	0	0	0	0	0	0	0	0	0
Itr_sc001035.1	Ib01	23	5	1	3	4	7	3	0	0	0	0	0	0	0	0	0	0	0	0	0	0	0	0	0	0	0	0	0	0	0	0	0	0	0	0	0	0	0	0	0	0	0	0	0	0	0	0	0
Itr_sc001037.1	Ib01	5	0	2	2	1	0	0	0	0	0	0	0	0	0	0	0	0	0	0	0	0	0	0	0	0	0	0	0	0	0	0	0	0	0	0	0	0	0	0	0	0	0	0	0	0	0	0	0
Itr_sc001043.1	Ib01	16	3	4	6	0	1	2	0	0	0	0	0	0	0	0	0	0	0	0	0	0	0	0	0	0	0	0	0	0	0	0	0	0	0	0	0	0	0	0	0	0	0	0	0	0	0	0	0
Itr_sc001050.1	Ib01	4	1	0	0	0	1	2	0	0	0	0	0	0	0	0	0	0	0	0	0	0	0	0	0	0	0	0	0	0	0	0	0	0	0	0	0	0	0	0	0	0	0	0	0	0	0	0	0
Itr_sc001063.1	Ib01	7	0	1	1	1	0	4	0	0	0	0	0	0	0	0	0	0	0	0	0	0	0	0	0	0	0	0	0	0	0	0	0	0	0	0	0	0	0	0	0	0	0	0	0	0	0	0	0
Itr_sc001089.1	Ib01	4	2	1	1	0	0	0	0	0	0	0	0	0	0	0	0	0	0	0	0	0	0	0	0	0	0	0	0	0	0	0	0	0	0	0	0	0	0	0	0	0	0	0	0	0	0	0	0
Itr_sc001129.1	Ib01	10	0	0	0	6	1	3	0	0	0	0	0	0	0	0	0	0	0	0	0	0	0	0	1	0	0	0	0	0	1	0	0	0	0	0	0	0	0	0	0	0	0	0	0	0	0	0	0
Itr_sc001131.1	Ib01	7	0	1	2	2	0	2	0	0	0	0	0	0	0	0	0	0	0	0	0	0	0	0	0	0	0	0	0	0	0	0	0	0	0	0	0	0	0	0	0	0	0	0	0	0	0	0	0
Itr_sc001172.1	Ib01	9	2	0	2	0	2	3	0	0	0	0	0	0	0	0	0	0	0	0	0	0	0	0	0	0	0	0	0	0	0	0	0	0	0	0	0	0	0	0	0	0	0	0	0	0	0	0	0
Itr_sc001189.1	Ib01	7	0	0	3	0	4	0	0	0	0	0	0	0	0	0	0	0	0	0	0	0	0	0	0	0	0	0	0	0	0	0	0	0	0	0	0	0	0	0	0	0	0	0	0	0	0	0	0
Itr_sc001249.1	Ib01	7	0	0	4	0	1	2	0	0	0	0	0	0	0	0	0	0	0	0	0	0	0	0	0	0	0	0	0	0	0	0	0	0	0	0	0	0	0	0	0	0	0	0	0	0	0	0	0
Itr_sc001262.1	Ib01	9	0	1	0	2	2	4	0	0	0	0	0	0	0	0	0	0	0	0	0	0	0	0	0	0	0	0	0	0	0	0	0	0	0	0	0	0	0	0	0	0	0	0	0	0	0	0	0
Itr_sc001286.1	Ib01	9	1	1	0	3	0	4	0	0	0	0	0	0	0	0	0	0	0	0	0	0	0	0	0	0	0	0	0	0	0	0	0	0	0	0	0	0	0	0	0	0	0	0	0	0	0	0	0
Itr_sc001289.1	Ib01	9	1	0	1	3	4	0	0	0	0	0	0	0	0	0	0	0	0	0	0	0	0	0	0	0	0	0	0	0	0	0	0	0	0	0	0	0	0	0	0	0	0	0	0	0	0	0	0
Itr_sc001304.1	Ib01	22	1	2	6	5	2	6	0	0	0	0	0	0	0	0	0	0	0	0	0	0	0	0	0	0	0	0	0	0	0	0	0	0	0	0	0	0	0	0	0	0	0	0	0	0	0	0	0
Itr_sc001308.1	Ib01	20	2	3	4	5	2	4	0	0	0	0	0	0	0	0	0	0	0	0	0	0	0	0	0	0	0	0	0	0	0	0	0	0	0	0	0	0	0	0	0	0	0	0	0	0	0	0	0
Itr_sc001313.1	Ib01	4	0	0	0	2	0	2	0	0	0	0	0	0	0	0	0	0	0	0	0	0	0	0	0	0	0	0	0	0	0	0	0	0	0	0	0	0	0	0	0	0	0	0	0	0	0	0	0
Itr_sc001327.1	Ib01	42	3	6	14	9	6	4	0	0	0	0	0	0	0	0	0	0	0	0	0	0	0	0	0	0	0	0	0	0	0	0	0	0	0	0	0	0	0	0	0	0	0	0	0	0	0	0	0
Itr_sc001335.1	Ib01	8	2	0	0	3	0	3	0	0	0	0	0	0	0	0	0	0	0	0	0	0	0	0	0	0	0	0	0	0	0	0	0	0	0	0	0	0	0	0	0	0	0	0	0	0	0	0	0
Itr_sc001337.1	Ib01	8	0	2	0	2	2	2	0	0	0	0	0	0	0	0	0	0	0	0	0	0	0	0	0	0	0	0	0	0	0	0	0	0	0	0	0	0	0	0	0	0	0	0	0	0	0	0	0
Itr_sc001341.1	Ib01	4	0	2	0	1	1	0	0	0	0	0	0	0	0	0	0	0	0	0	0	0	0	0	0	0	0	0	0	0	0	0	0	0	0	0	0	0	0	0	0	0	0	0	0	0	0	0	0
Itr_sc001368.1	Ib01	4	1	0	0	0	2	1	0	0	0	0	0	0	0	0	0	0	0	0	0	0	0	0	0	0	0	0	0	0	0	0	0	0	0	0	0	0	1	0	0	1	0	0	0	0	0	0	0
Itr_sc001374.1	Ib01	2	1	0	0	1	0	0	0	0	0	0	0	0	0	0	0	0	0	0	0	0	0	0	0	0	0	0	0	0	0	0	0	0	0	0	0	0	0	0	0	0	0	0	0	0	0	0	0
Itr_sc001375.1	Ib01	2	0	2	0	0	0	0	0	0	0	0	0	0	0	0	0	0	0	0	0	0	0	0	0	0	0	0	0	0	0	0	0	0	0	0	0	0	0	0	0	0	0	0	0	0	0	0	0
Itr_sc001394.1	Ib01	2	0	0	0	1	1	0	0	0	0	0	0	0	0	0	0	0	0	0	0	0	0	0	0	0	0	0	0	0	0	0	0	0	0	0	0	0	0	0	0	0	0	0	0	0	0	0	0
Itr_sc001406.1	Ib01	1	0	0	0	1	0	0	0	0	0	0	0	0	0	0	0	0	0	0	0	0	0	0	0	0	0	0	0	0	0	0	0	0	0	0	0	0	0	0	0	0	0	0	0	0	0	0	0
Itr_sc001411.1	Ib01	4	0	2	0	2	0	0	0	0	0	0	0	0	0	0	0	0	0	0	0	0	0	0	0	0	0	0	0	0	0	0	0	0	0	0	0	0	0	0	0	0	0	0	0	0	0	0	0
Itr_sc001414.1	Ib01	1	1	0	0	0	0	0	0	0	0	0	0	0	0	0	0	0	0	0	0	0	0	0	0	0	0	0	0	0	0	0	0	0	0	0	0	0	0	0	0	0	0	0	0	0	0	0	0
Itr_sc001424.1	Ib01	3	0	0	0	1	0	2	0	0	0	0	0	0	0	0	0	0	0	0	0	0	0	0	0	0	0	0	0	0	0	0	0	0	0	0	0	0	0	0	0	0	0	0	0	0	0	0	0
Itr_sc001440.1	Ib01	12	4	3	3	2	0	0	0	0	0	0	0	0	0	0	0	0	0	0	0	0	0	0	0	0	0	0	0	0	0	0	0	0	0	0	0	0	0	0	0	0	0	0	0	0	0	0	0
Itr_sc001448.1	Ib01	2	0	0	1	0	1	0	0	0	0	0	0	0	0	0	0	0	0	0	0	0	0	0	0	0	0	0	0	0	0	0	0	0	0	0	0	0	0	0	0	0	0	0	0	0	0	0	0
Itr_sc001458.1	Ib01	7	3	0	0	0	3	1	0	0	0	0	0	0	0	0	0	0	0	0	0	0	0	0	0	0	0	0	0	0	0	0	0	0	0	0	0	0	0	0	0	0	0	0	0	0	0	0	0
Itr_sc001462.1	Ib01	8	0	0	8	0	0	0	0	0	0	0	0	0	0	0	0	0	0	0	0	0	0	0	0	0	0	0	0	0	0	0	0	0	0	0	0	0	0	0	0	0	0	0	0	0	0	0	0
Itr_sc001479.1	Ib01	21	0	9	0	3	3	6	0	0	0	0	0	0	0	0	0	0	0	0	0	0	0	0	0	0	0	0	0	0	0	0	0	0	0	0	0	0	0	0	0	0	0	0	0	0	0	0	0
Itr_sc001527.1	Ib01	9	2	1	1	1	2	2	0	0	0	0	0	0	0	0	0	0	0	0	0	0	0	0	0	0	0	0	0	0	0	0	0	0	0	0	0	0	0	0	0	0	0	0	0	0	0	0	0
Itr_sc001539.1	Ib01	6	1	0	2	0	3	0	0	0	0	0	0	0	0	0	0	0	0	0	0	0	0	0	0	0	0	0	0	0	0	0	0	0	0	0	0	0	0	0	0	0	0	0	0	0	0	0	0
Itr_sc001547.1	Ib01	1	0	0	0	1	0	0	0	0	0	0	0	0	0	0	0	0	0	0	0	0	0	0	0	0	0	0	0	0	0	0	0	0	0	0	0	0	0	0	0	0	0	0	0	0	0	0	0
Itr_sc001571.1	Ib01	4	3	0	1	0	0	0	0	0	0	0	0	0	0	0	0	0	0	0	0	0	0	0	0	0	0	0	0	0	0	0	0	0	0	0	0	0	0	0	0	0	0	0	0	0	0	0	0
Itr_sc001607.1	Ib01	3	0	1	0	2	0	0	0	0	0	0	0	0	0	0	0	0	0	0	0	0	0	0	0	0	0	0	0	0	0	0	0	0	0	0	0	0	0	0	0	0	0	0	0	0	0	0	0
Itr_sc001665.1	Ib01	2	0	0	0	1	1	0	0	0	0	0	0	0	0	0	0	0	0	0	0	0	0	0	0	0	0	0	0	0	0	0	0	0	0	0	0	0	0	0	0	0	0	0	0	0	0	0	0
Itr_sc001677.1	Ib01	15	6	3	3	2	0	1	0	0	0	0	0	0	0	0	0	0	0	0	0	0	0	0	0	0	0	0	0	0	0	0	0	0	0	0	0	0	0	0	0	0	0	0	0	0	0	0	0
Itr_sc001682.1	Ib01	9	0	1	4	0	3	1	0	0	0	0	0	0	0	0	0	0	0	0	0	0	0	0	0	0	0	0	0	0	0	0	0	0	0	0	0	0	0	0	0	0	0	0	0	0	0	0	0
Itr_sc001724.1	Ib01	10	1	3	0	1	3	2	0	0	0	0	0	0	0	0	0	0	0	0	0	0	0	0	0	0	0	0	0	0	0	0	0	0	0	0	0	0	0	0	0	0	0	0	0	0	0	0	0
Itr_sc001729.1	Ib01	23	2	3	6	8	2	2	0	0	0	0	0	0	0	0	0	0	0	0	0	0	0	0	0	0	0	0	0	0	0	0	0	0	0	0	0	0	0	0	0	0	0	0	0	0	0	0	0
Itr_sc001732.1	Ib01	3	0	2	0	0	1	0	0	0	0	0	0	0	0	0	0	0	0	0	0	0	0	0	0	0	0	0	0	0	0	0	0	0	0	0	0	0	0	0	0	0	0	0	0	0	0	0	0
Itr_sc001738.1	Ib01	1	0	0	0	0	0	1	0	0	0	0	0	0	0	0	0	0	0	0	0	0	0	0	0	0	0	0	0	0	0	0	0	0	0	0	0	0	0	0	0	0	0	0	0	0	0	0	0
Itr_sc001821.1	Ib01	4	0	0	3	0	1	0	0	0	0	0	0	0	0	0	0	0	0	0	0	0	0	0	0	0	0	0	0	0	0	0	0	0	0	0	0	0	0	0	0	0	0	0	0	0	0	0	0
Itr_sc001850.1	Ib01	13	1	3	3	1	5	0	0	0	0	0	0	0	0	0	0	0	0	0	0	0	0	0	0	0	0	0	0	0	0	0	0	0	0	0	0	0	0	0	0	0	0	0	0	0	0	0	0
Itr_sc001862.1	Ib01	18	6	1	1	4	1	5	0	0	0	0	0	0	0	0	0	0	0	0	0	0	0	0	0	0	0	0	0	0	0	0	0	0	0	0	0	0	0	0	0	0	0	0	0	0	0	0	0
Itr_sc001879.1	Ib01	5	1	0	2	0	1	1	0	0	0	0	0	0	0	0	0	0	0	0	0	0	0	0	0	0	0	0	0	0	0	0	0	0	0	0	0	0	0	0	0	0	0	0	0	0	0	0	0
Itr_sc001881.1	Ib01	7	1	2	3	0	0	1	0	0	0	0	0	0	0	0	0	0	0	0	0	0	0	0	0	0	0	0	0	0	0	0	0	0	0	0	0	0	0	0	0	0	0	0	0	0	0	0	0
Itr_sc001883.1	Ib01	8	0	2	0	6	0	0	0	0	0	0	0	0	0	0	0	0	0	0	0	0	0	0	0	0	0	0	0	0	0	0	0	0	0	0	0	0	0	0	0	0	0	0	0	0	0	0	0
Itr_sc001888.1	Ib01	1	1	0	0	0	0	0	0	0	0	0	0	0	0	0	0	0	0	0	0	0	0	0	0	0	0	0	0	0	0	0	0	0	0	0	0	0	0	0	0	0	0	0	0	0	0	0	0
Itr_sc001923.1	Ib01	9	4	0	1	3	1	0	1	0	0	0	0	0	1	0	0	1	0	1	0	0	0	0	0	0	0	0	0	0	0	0	0	0	0	0	0	0	0	0	0	0	0	0	0	0	0	0	0
Itr_sc001933.1	Ib01	1	0	0	0	0	1	0	0	0	0	0	0	0	0	0	0	0	0	0	0	0	0	0	0	0	0	0	0	0	0	0	0	0	0	0	0	0	0	0	0	0	0	0	0	0	0	0	0
Itr_sc001947.1	Ib01	17	7	3	0	0	7	0	0	0	0	0	0	0	0	0	0	0	0	0	0	0	0	0	0	0	0	0	0	0	0	0	0	0	0	0	0	0	0	0	0	0	0	0	0	0	0	0	0
Itr_sc001951.1	Ib01	4	0	4	0	0	0	0	0	0	0	0	0	0	0	0	0	0	0	0	0	0	0	0	0	0	0	0	0	0	0	0	0	0	0	0	0	0	0	0	0	0	0	0	0	0	0	0	0
Itr_sc002036.1	Ib01	1	1	0	0	0	0	0	0	0	0	0	0	0	0	0	0	0	0	0	0	0	0	0	0	0	0	0	0	0	0	0	0	0	0	0	0	0	0	0	0	0	0	0	0	0	0	0	0
Itr_sc002043.1	Ib01	1	1	0	0	0	0	0	0	0	0	0	0	0	0	0	0	0	0	0	0	0	0	0	0	0	0	0	0	0	0	0	0	0	0	0	0	0	0	0	0	0	0	0	0	0	0	0	0
Itr_sc002125.1	Ib01	4	3	0	1	0	0	0	0	0	0	0	0	0	0	0	0	0	0	0	0	0	0	0	0	0	0	0	0	0	0	0	0	0	0	0	0	0	0	0	0	0	0	0	0	0	0	0	0
Itr_sc002142.1	Ib01	14	3	1	2	2	3	3	0	0	0	0	0	0	0	0	0	0	0	0	0	0	0	0	0	0	0	0	0	0	0	0	0	0	0	0	0	0	0	0	0	0	0	0	0	0	0	0	0
Itr_sc002213.1	Ib01	3	1	0	2	0	0	0	0	0	0	0	0	0	0	0	0	0	0	0	0	0	0	0	0	0	0	0	0	0	0	0	0	0	0	0	0	0	0	0	0	0	0	0	0	0	0	0	0
Itr_sc002217.1	Ib01	1	0	1	0	0	0	0	0	0	0	0	0	0	0	0	0	0	0	0	0	0	0	0	0	0	0	0	0	0	0	0	0	0	0	0	0	0	0	0	0	0	0	0	0	0	0	0	0
Itr_sc002226.1	Ib01	3	1	0	2	0	0	0	0	0	0	0	0	0	0	0	0	0	0	0	0	0	0	0	0	0	0	0	0	0	0	0	0	0	0	0	0	0	0	0	0	0	0	0	0	0	0	0	0
Itr_sc002265.1	Ib01	3	0	1	1	0	0	1	0	0	0	0	0	0	0	0	0	0	0	0	0	0	0	0	0	0	0	0	0	0	0	0	0	0	0	0	0	0	0	0	0	0	0	0	0	0	0	0	0
Itr_sc002282.1	Ib01	12	2	4	6	0	0	0	0	0	0	0	0	0	0	0	0	0	0	0	0	0	0	0	0	0	0	0	0	0	0	0	0	0	0	0	0	0	0	0	0	0	0	0	0	0	0	0	0
Itr_sc002308.1	Ib01	2	0	0	1	0	0	1	0	0	0	0	0	0	0	0	0	0	0	0	0	0	0	0	0	0	0	0	0	0	0	0	0	0	0	0	0	0	0	0	0	0	0	0	0	0	0	0	0
Itr_sc002322.1	Ib01	2	1	0	0	1	0	0	0	0	0	0	0	0	0	0	0	0	0	0	0	0	0	0	0	0	0	0	0	0	0	0	0	0	0	0	0	0	0	0	0	0	0	0	0	0	0	0	0
Itr_sc002342.1	Ib01	11	6	1	4	0	0	0	0	0	0	0	0	0	0	0	0	0	0	0	0	0	0	0	0	0	0	0	0	0	0	0	0	0	0	0	0	0	0	0	0	0	0	0	0	0	0	0	0
Itr_sc002348.1	Ib01	2	0	0	0	0	1	1	0	0	0	0	0	0	0	0	0	0	0	0	0	0	0	0	0	0	0	0	0	0	0	0	0	0	0	0	0	0	0	0	0	0	0	0	0	0	0	0	0
Itr_sc002382.1	Ib01	6	1	0	3	0	2	0	0	0	0	0	0	0	0	0	0	0	0	0	0	0	0	0	0	0	0	0	0	0	0	0	0	0	0	0	0	0	0	0	0	0	0	0	0	0	0	0	0
Itr_sc002423.1	Ib01	3	0	0	2	0	1	0	0	0	0	0	0	0	0	0	0	0	0	0	0	0	0	0	0	0	0	0	0	0	0	0	0	0	0	0	0	0	0	0	0	0	0	0	0	0	0	0	0
Itr_sc002428.1	Ib01	9	3	0	4	1	1	0	0	0	0	0	0	0	0	0	0	0	0	0	0	0	0	0	0	0	0	0	0	0	0	0	0	0	0	0	0	0	0	0	0	0	0	0	0	0	0	0	0
Itr_sc002429.1	Ib01	3	0	0	0	2	1	0	0	0	0	0	0	0	0	0	0	0	0	0	0	0	0	0	0	0	0	0	0	0	0	0	0	0	0	0	0	0	0	0	0	0	0	0	0	0	0	0	0
Itr_sc002434.1	Ib01	6	4	0	0	2	0	0	0	0	0	0	0	0	0	0	0	0	0	0	0	0	0	0	0	0	0	0	0	0	0	0	0	0	0	0	0	0	0	0	0	0	0	0	0	0	0	0	0
Itr_sc002441.1	Ib01	1	1	0	0	0	0	0	0	0	0	0	0	0	0	0	0	0	0	0	0	0	0	0	0	0	0	0	0	0	0	0	0	0	0	0	0	0	0	0	0	0	0	0	0	0	0	0	0
Itr_sc002464.1	Ib01	4	0	0	0	3	0	1	0	0	0	0	0	0	0	0	0	0	0	0	0	0	0	0	0	0	0	0	0	0	0	0	0	0	0	0	0	0	0	0	0	0	0	0	0	0	0	0	0
Itr_sc002482.1	Ib01	4	0	0	4	0	0	0	2	0	0	0	0	0	2	0	0	0	0	0	0	0	0	0	0	0	0	0	0	0	0	0	0	0	0	0	0	0	0	0	0	0	0	0	0	0	0	0	0
Itr_sc002520.1	Ib01	1	1	0	0	0	0	0	0	0	0	0	0	0	0	0	0	0	0	0	0	0	0	0	0	0	0	0	0	0	0	0	0	0	0	0	0	0	0	0	0	0	0	0	0	0	0	0	0
Itr_sc002606.1	Ib01	2	0	0	0	0	1	1	1	1	0	0	0	0	0	0	0	0	0	0	0	0	0	0	0	0	0	0	0	0	0	0	0	0	0	0	0	0	0	0	0	0	0	0	0	0	0	0	0
Itr_sc002608.1	Ib01	2	0	1	0	0	0	1	0	0	0	0	0	0	0	0	0	0	0	0	0	0	0	0	0	0	0	0	0	0	0	0	0	0	0	0	0	0	0	0	0	0	0	0	0	0	0	0	0
Itr_sc002633.1	Ib01	1	0	0	0	0	1	0	0	0	0	0	0	0	0	0	0	0	0	0	0	0	0	0	0	0	0	0	0	0	0	0	0	0	0	0	0	0	0	0	0	0	0	0	0	0	0	0	0
Itr_sc002634.1	Ib01	3	0	1	1	0	1	0	0	0	0	0	0	0	0	0	0	0	0	0	0	0	0	0	0	0	0	0	0	0	0	0	0	0	0	0	0	0	0	0	0	0	0	0	0	0	0	0	0
Itr_sc002650.1	Ib01	4	2	0	1	0	0	1	0	0	0	0	0	0	0	0	0	0	0	0	0	0	0	0	0	0	0	0	0	0	0	0	0	0	0	0	0	0	0	0	0	0	0	0	0	0	0	0	0
Itr_sc002659.1	Ib01	2	0	0	1	1	0	0	0	0	0	0	0	0	0	0	0	0	0	0	0	0	0	0	0	0	0	0	0	0	0	0	0	0	0	0	0	0	0	0	0	0	0	0	0	0	0	0	0
Itr_sc002666.1	Ib01	4	0	1	0	1	2	0	0	0	0	0	0	0	0	0	0	0	0	0	0	0	0	0	0	0	0	0	0	0	0	0	0	0	0	0	0	0	0	0	0	0	0	0	0	0	0	0	0
Itr_sc002673.1	Ib01	9	9	0	0	0	0	0	0	0	0	0	0	0	0	0	0	0	0	0	0	0	0	0	0	0	0	0	0	0	0	0	0	0	0	0	0	0	0	0	0	0	0	0	0	0	0	0	0
Itr_sc002687.1	Ib01	5	1	2	0	2	0	0	0	0	0	0	0	0	0	0	0	0	0	0	0	0	0	0	0	0	0	0	0	0	0	0	0	0	0	0	0	0	0	0	0	0	0	0	0	0	0	0	0
Itr_sc002713.1	Ib01	11	0	2	3	1	4	1	0	0	0	0	0	0	0	0	0	0	0	0	0	0	0	0	0	0	0	0	0	0	0	0	0	0	0	0	0	0	0	0	0	0	0	0	0	0	0	0	0
Itr_sc002759.1	Ib01	1	0	0	0	0	0	1	0	0	0	0	0	0	0	0	0	0	0	0	0	0	0	0	0	0	0	0	0	0	0	0	0	0	0	0	0	0	0	0	0	0	0	0	0	0	0	0	0
Itr_sc002830.1	Ib01	8	3	1	4	0	0	0	0	0	0	0	0	0	0	0	0	0	0	0	0	0	0	0	0	0	0	0	0	0	0	0	0	0	0	0	0	0	0	0	0	0	0	0	0	0	0	0	0
Itr_sc002840.1	Ib01	2	1	0	0	1	0	0	0	0	0	0	0	0	0	0	0	0	0	0	0	0	0	0	0	0	0	0	0	0	0	0	0	0	0	0	0	0	0	0	0	0	0	0	0	0	0	0	0
Itr_sc002855.1	Ib01	5	3	0	1	0	0	1	0	0	0	0	0	0	0	0	0	0	0	0	0	0	0	0	0	0	0	0	0	0	0	0	0	0	0	0	0	0	0	0	0	0	0	0	0	0	0	0	0
Itr_sc002901.1	Ib01	5	0	0	2	0	3	0	0	0	0	0	0	0	0	0	0	0	0	0	0	0	0	0	0	0	0	0	0	0	0	0	0	0	0	0	0	0	0	0	0	0	0	0	0	0	0	0	0
Itr_sc002902.1	Ib01	1	0	0	0	1	0	0	0	0	0	0	0	0	0	0	0	0	0	0	0	0	0	0	0	0	0	0	0	0	0	0	0	0	0	0	0	0	0	0	0	0	0	0	0	0	0	0	0
Itr_sc002959.1	Ib01	1	0	0	1	0	0	0	0	0	0	0	0	0	0	0	0	0	0	0	0	0	0	0	0	0	0	0	0	0	0	0	0	0	0	0	0	0	0	0	0	0	0	0	0	0	0	0	0
Itr_sc002980.1	Ib01	8	2	1	3	1	1	0	0	0	0	0	0	0	0	0	0	0	0	0	0	0	0	0	0	0	0	0	0	0	0	0	0	0	0	0	0	0	0	0	0	0	0	0	0	0	0	0	0
Itr_sc002994.1	Ib01	11	0	1	4	2	3	1	0	0	0	0	0	0	0	0	0	0	0	0	0	0	0	0	0	0	0	0	0	0	0	0	0	0	0	0	0	0	0	0	0	0	0	0	0	0	0	0	0
Itr_sc003013.1	Ib01	2	0	1	0	0	1	0	0	0	0	0	0	0	0	0	0	0	0	0	0	0	0	0	0	0	0	0	0	0	0	0	0	0	0	0	0	0	0	0	0	0	0	0	0	0	0	0	0
Itr_sc003016.1	Ib01	2	0	0	1	0	1	0	0	0	0	0	0	0	0	0	0	0	0	0	0	0	0	0	0	0	0	0	0	0	0	0	0	0	0	0	0	0	0	0	0	0	0	0	0	0	0	0	0
Itr_sc003070.1	Ib01	2	0	0	0	0	2	0	0	0	0	0	0	0	0	0	0	0	0	0	0	0	0	0	0	0	0	0	0	0	0	0	0	0	0	0	0	0	0	0	0	0	0	0	0	0	0	0	0
Itr_sc003071.1	Ib01	5	0	0	0	2	1	2	0	0	0	0	0	0	0	0	0	0	0	0	0	0	0	0	0	0	0	0	0	0	0	0	0	0	0	0	0	0	0	0	0	0	0	0	0	0	0	0	0
Itr_sc003145.1	Ib01	7	2	2	1	0	2	0	0	0	0	0	0	0	0	0	0	0	0	0	0	0	0	0	0	0	0	0	0	0	0	0	0	0	0	0	0	0	0	0	0	0	0	0	0	0	0	0	0
Itr_sc003172.1	Ib01	1	0	0	0	1	0	0	0	0	0	0	0	0	0	0	0	0	0	0	0	0	0	0	0	0	0	0	0	0	0	0	0	0	0	0	0	0	0	0	0	0	0	0	0	0	0	0	0
Itr_sc003186.1	Ib01	1	0	0	0	1	0	0	0	0	0	0	0	0	0	0	0	0	0	0	0	0	0	0	0	0	0	0	0	0	0	0	0	0	0	0	0	0	0	0	0	0	0	0	0	0	0	0	0
Itr_sc003187.1	Ib01	3	0	0	0	2	1	0	0	0	0	0	0	0	0	0	0	0	0	0	0	0	0	0	0	0	0	0	0	0	0	0	0	0	0	0	0	0	0	0	0	0	0	0	0	0	0	0	0
Itr_sc003189.1	Ib01	6	2	1	1	0	0	2	0	0	0	0	0	0	0	0	0	0	0	0	0	0	0	0	0	0	0	0	0	0	0	0	0	0	0	0	0	0	0	0	0	0	0	0	0	0	0	0	0
Itr_sc003213.1	Ib01	4	3	0	0	1	0	0	0	0	0	0	0	0	0	0	0	0	0	0	0	0	0	0	0	0	0	0	0	0	0	0	0	0	0	0	0	0	0	0	0	0	0	0	0	0	0	0	0
Itr_sc003287.1	Ib01	2	0	0	1	0	1	0	0	0	0	0	0	0	0	0	0	0	0	0	0	0	0	0	0	0	0	0	0	0	0	0	0	0	0	0	0	0	0	0	0	0	0	0	0	0	0	0	0
Itr_sc003308.1	Ib01	2	0	1	1	0	0	0	0	0	0	0	0	0	0	0	0	0	0	0	0	0	0	0	0	0	0	0	0	0	0	0	0	0	0	0	0	0	0	0	0	0	0	0	0	0	0	0	0
Itr_sc003386.1	Ib01	1	0	0	0	1	0	0	0	0	0	0	0	0	0	0	0	0	0	0	0	0	0	0	0	0	0	0	0	0	0	0	0	0	0	0	0	0	0	0	0	0	0	0	0	0	0	0	0
Itr_sc003393.1	Ib01	7	5	1	0	1	0	0	0	0	0	0	0	0	0	0	0	0	0	0	0	0	0	0	0	0	0	0	0	0	0	0	0	0	0	0	0	0	0	0	0	0	0	0	0	0	0	0	0
Itr_sc003425.1	Ib01	5	1	1	0	0	2	1	0	0	0	0	0	0	0	0	0	0	0	0	0	0	0	0	0	0	0	0	0	0	0	0	0	0	0	0	0	0	0	0	0	0	0	0	0	0	0	0	0
Itr_sc003447.1	Ib01	2	0	0	0	0	2	0	0	0	0	0	0	0	0	0	0	0	0	0	0	0	0	0	0	0	0	0	0	0	0	0	0	0	0	0	0	0	0	0	0	0	0	0	0	0	0	0	0
Itr_sc003522.1	Ib01	1	1	0	0	0	0	0	0	0	0	0	0	0	0	0	0	0	0	0	0	0	0	0	0	0	0	0	0	0	0	0	0	0	0	0	0	0	0	0	0	0	0	0	0	0	0	0	0
Itr_sc003583.1	Ib01	3	2	0	1	0	0	0	0	0	0	0	0	0	0	0	0	0	0	0	0	0	0	0	0	0	0	0	0	0	0	0	0	0	0	0	0	0	0	0	0	0	0	0	0	0	0	0	0
Itr_sc003599.1	Ib01	1	0	1	0	0	0	0	0	0	0	0	0	0	0	0	0	0	0	0	0	0	0	0	0	0	0	0	0	0	0	0	0	0	0	0	0	0	0	0	0	0	0	0	0	0	0	0	0
Itr_sc003619.1	Ib01	15	6	0	0	6	2	1	0	0	0	0	0	0	0	0	0	0	0	0	0	0	0	0	0	0	0	0	0	0	0	0	0	0	0	0	0	0	0	0	0	0	0	0	0	0	0	0	0
Itr_sc003654.1	Ib01	6	0	2	4	0	0	0	0	0	0	0	0	0	0	0	0	0	0	0	0	0	0	0	0	0	0	0	0	0	0	0	0	0	0	0	0	0	0	0	0	0	0	0	0	0	0	0	0
Itr_sc003715.1	Ib01	8	4	0	1	0	1	2	0	0	0	0	0	0	0	0	0	0	0	0	0	0	0	0	0	0	0	0	0	0	0	0	0	0	0	0	0	0	0	0	0	0	0	0	0	0	0	0	0
Itr_sc003789.1	Ib01	3	0	0	0	0	0	3	0	0	0	0	0	0	0	0	0	0	0	0	0	0	0	0	0	0	0	0	0	0	0	0	0	0	0	0	0	0	0	0	0	0	0	0	0	0	0	0	0
Itr_sc003842.1	Ib01	2	2	0	0	0	0	0	0	0	0	0	0	0	0	0	0	0	0	0	0	0	0	0	0	0	0	0	0	0	0	0	0	0	0	0	0	0	0	0	0	0	0	0	0	0	0	0	0
Itr_sc003896.1	Ib01	1	0	1	0	0	0	0	0	0	0	0	0	0	0	0	0	0	0	0	0	0	0	0	0	0	0	0	0	0	0	0	0	0	0	0	0	0	0	0	0	0	0	0	0	0	0	0	0
Itr_sc003965.1	Ib01	6	1	1	1	3	0	0	0	0	0	0	0	0	0	0	0	0	0	0	0	0	0	0	0	0	0	0	0	0	0	0	0	0	0	0	0	0	0	0	0	0	0	0	0	0	0	0	0
Itr_sc003990.1	Ib01	1	0	0	1	0	0	0	0	0	0	0	0	0	0	0	0	0	0	0	0	0	0	0	0	0	0	0	0	0	0	0	0	0	0	0	0	0	0	0	0	0	0	0	0	0	0	0	0
Itr_sc003998.1	Ib01	1	0	1	0	0	0	0	0	0	0	0	0	0	0	0	0	0	0	0	0	0	0	0	0	0	0	0	0	0	0	0	0	0	0	0	0	0	0	0	0	0	0	0	0	0	0	0	0
Itr_sc004041.1	Ib01	10	2	0	5	2	1	0	0	0	0	0	0	0	0	0	0	0	0	0	0	0	0	0	0	0	0	0	0	0	0	0	0	0	0	0	0	0	0	0	0	0	0	0	0	0	0	0	0
Itr_sc004045.1	Ib01	8	3	1	2	1	0	1	0	0	0	0	0	0	0	0	0	0	0	0	0	0	0	0	0	0	0	0	0	0	0	0	0	0	0	0	0	0	0	0	0	0	0	0	0	0	0	0	0
Itr_sc004143.1	Ib01	5	0	0	0	0	0	5	0	0	0	0	0	0	0	0	0	0	0	0	0	0	0	0	0	0	0	0	0	0	0	0	0	0	0	0	0	0	0	0	0	0	0	0	0	0	0	0	0
Itr_sc004196.1	Ib01	11	1	1	3	1	4	1	1	0	1	0	0	0	0	0	0	0	0	0	0	0	0	0	0	0	0	0	0	0	0	0	0	0	0	0	0	0	0	0	0	0	0	0	0	0	0	0	0
Itr_sc004301.1	Ib01	3	0	1	0	0	1	1	0	0	0	0	0	0	0	0	0	0	0	0	0	0	0	0	0	0	0	0	0	0	0	0	0	0	0	0	0	0	0	0	0	0	0	0	0	0	0	0	0
Itr_sc004307.1	Ib01	6	3	0	0	2	1	0	0	0	0	0	0	0	0	0	0	0	0	0	0	0	0	0	0	0	0	0	0	0	0	0	0	0	0	0	0	0	0	0	0	0	0	0	0	0	0	0	0
Itr_sc004365.1	Ib01	10	0	0	0	1	5	4	0	0	0	0	0	0	0	0	0	0	0	0	0	0	0	0	0	0	0	0	0	0	0	0	0	0	0	0	0	0	0	0	0	0	0	0	0	0	0	0	0
Itr_sc004399.1	Ib01	5	0	2	1	0	0	2	0	0	0	0	0	0	0	0	0	0	0	0	0	0	0	0	0	0	0	0	0	0	0	0	0	0	0	0	0	0	0	0	0	0	0	0	0	0	0	0	0
Itr_sc004400.1	Ib01	1	0	0	0	0	1	0	0	0	0	0	0	0	0	0	0	0	0	0	0	0	0	0	0	0	0	0	0	0	0	0	0	0	0	0	0	0	0	0	0	0	0	0	0	0	0	0	0
Itr_sc004451.1	Ib01	1	0	0	1	0	0	0	0	0	0	0	0	0	0	0	0	0	0	0	0	0	0	0	0	0	0	0	0	0	0	0	0	0	0	0	0	0	0	0	0	0	0	0	0	0	0	0	0
Itr_sc004453.1	Ib01	7	2	0	0	0	5	0	0	0	0	0	0	0	0	0	0	0	0	0	0	0	0	0	0	0	0	0	0	0	0	0	0	0	0	0	0	0	1	0	0	0	0	0	1	0	0	0	0
Itr_sc004486.1	Ib01	5	0	0	0	1	4	0	0	0	0	0	0	0	0	0	0	0	0	0	0	0	0	0	0	0	0	0	0	0	0	0	0	0	0	0	0	0	0	0	0	0	0	0	0	0	0	0	0
Itr_sc004512.1	Ib01	4	0	2	1	1	0	0	0	0	0	0	0	0	0	0	0	0	0	0	0	0	0	0	0	0	0	0	0	0	0	0	0	0	0	0	0	0	0	0	0	0	0	0	0	0	0	0	0
Itr_sc004555.1	Ib01	1	0	0	0	1	0	0	0	0	0	0	0	0	0	0	0	0	0	0	0	0	0	0	0	0	0	0	0	0	0	0	0	0	0	0	0	0	0	0	0	0	0	0	0	0	0	0	0
Itr_sc004661.1	Ib01	3	2	0	0	0	0	1	0	0	0	0	0	0	0	0	0	0	0	0	0	0	0	0	0	0	0	0	0	0	0	0	0	0	0	0	0	0	0	0	0	0	0	0	0	0	0	0	0
Itr_sc004691.1	Ib01	2	0	0	0	0	0	2	0	0	0	0	0	0	0	0	0	0	0	0	0	0	0	0	0	0	0	0	0	0	0	0	0	0	0	0	0	0	0	0	0	0	0	0	0	0	0	0	0
Itr_sc004884.1	Ib01	1	0	0	1	0	0	0	0	0	0	0	0	0	0	0	0	0	0	0	0	0	0	0	0	0	0	0	0	0	0	0	0	0	0	0	0	0	0	0	0	0	0	0	0	0	0	0	0
Itr_sc004929.1	Ib01	2	0	0	1	0	0	1	0	0	0	0	0	0	0	0	0	0	0	0	0	0	0	0	0	0	0	0	0	0	0	0	0	0	0	0	0	0	0	0	0	0	0	0	0	0	0	0	0
Itr_sc004964.1	Ib01	5	0	0	0	1	0	4	0	0	0	0	0	0	0	0	0	0	0	0	0	0	0	0	0	0	0	0	0	0	0	0	0	0	0	0	0	0	0	0	0	0	0	0	0	0	0	0	0
Itr_sc005158.1	Ib01	4	1	0	1	1	0	1	0	0	0	0	0	0	0	0	0	0	0	0	0	0	0	0	0	0	0	0	0	0	0	0	0	0	0	0	0	0	0	0	0	0	0	0	0	0	0	0	0
Itr_sc005180.1	Ib01	4	1	0	3	0	0	0	0	0	0	0	0	0	0	0	0	0	0	0	0	0	0	0	0	0	0	0	0	0	0	0	0	0	0	0	0	0	0	0	0	0	0	0	0	0	0	0	0
Itr_sc005251.1	Ib01	2	1	0	1	0	0	0	0	0	0	0	0	0	0	0	0	0	0	0	0	0	0	0	0	0	0	0	0	0	0	0	0	0	0	0	0	0	0	0	0	0	0	0	0	0	0	0	0
Itr_sc005451.1	Ib01	15	4	2	1	5	0	3	0	0	0	0	0	0	0	0	0	0	0	0	0	0	0	0	0	0	0	0	0	0	0	0	0	0	0	0	0	0	0	0	0	0	0	0	0	0	0	0	0
Itr_sc005592.1	Ib01	3	0	3	0	0	0	0	0	0	0	0	0	0	0	0	0	0	0	0	0	0	0	0	0	0	0	0	0	0	0	0	0	0	0	0	0	0	0	0	0	0	0	0	0	0	0	0	0
Itr_sc006160.1	Ib01	1	1	0	0	0	0	0	0	0	0	0	0	0	0	0	0	0	0	0	0	0	0	0	0	0	0	0	0	0	0	0	0	0	0	0	0	0	0	0	0	0	0	0	0	0	0	0	0
Itr_sc006218.1	Ib01	5	0	0	0	5	0	0	0	0	0	0	0	0	0	0	0	0	0	0	0	0	0	0	0	0	0	0	0	0	0	0	0	0	0	0	0	0	0	0	0	0	0	0	0	0	0	0	0
Itr_sc006499.1	Ib01	1	0	0	0	0	1	0	0	0	0	0	0	0	0	0	0	0	0	0	0	0	0	0	0	0	0	0	0	0	0	0	0	0	0	0	0	0	0	0	0	0	0	0	0	0	0	0	0
Itr_sc006656.1	Ib01	3	0	0	0	0	0	3	0	0	0	0	0	0	0	0	0	0	0	0	0	0	0	0	0	0	0	0	0	0	0	0	0	0	0	0	0	0	0	0	0	0	0	0	0	0	0	0	0
Itr_sc006673.1	Ib01	10	0	1	1	3	2	3	0	0	0	0	0	0	0	0	0	0	0	0	0	0	0	0	0	0	0	0	0	0	0	0	0	0	0	0	0	0	0	0	0	0	0	0	0	0	0	0	0
Itr_sc006686.1	Ib01	1	1	0	0	0	0	0	0	0	0	0	0	0	0	0	0	0	0	0	0	0	0	0	0	0	0	0	0	0	0	0	0	0	0	0	0	0	0	0	0	0	0	0	0	0	0	0	0
Itr_sc006696.1	Ib01	1	0	0	0	0	1	0	0	0	0	0	0	0	0	0	0	0	0	0	0	0	0	0	0	0	0	0	0	0	0	0	0	0	0	0	0	0	0	0	0	0	0	0	0	0	0	0	0
Itr_sc006863.1	Ib01	1	0	0	0	1	0	0	0	0	0	0	0	0	0	0	0	0	0	0	0	0	0	0	0	0	0	0	0	0	0	0	0	0	0	0	0	0	0	0	0	0	0	0	0	0	0	0	0
Itr_sc007379.1	Ib01	1	0	0	0	1	0	0	0	0	0	0	0	0	0	0	0	0	0	0	0	0	0	0	0	0	0	0	0	0	0	0	0	0	0	0	0	0	0	0	0	0	0	0	0	0	0	0	0
Itr_sc007454.1	Ib01	1	1	0	0	0	0	0	0	0	0	0	0	0	0	0	0	0	0	0	0	0	0	0	0	0	0	0	0	0	0	0	0	0	0	0	0	0	0	0	0	0	0	0	0	0	0	0	0
Itr_sc008000.1	Ib01	5	1	0	0	0	4	0	0	0	0	0	0	0	0	0	0	0	0	0	0	0	0	0	0	0	0	0	0	0	0	0	0	0	0	0	0	0	0	0	0	0	0	0	0	0	0	0	0
Itr_sc008682.1	Ib01	1	0	0	0	1	0	0	0	0	0	0	0	0	0	0	0	0	0	0	0	0	0	0	0	0	0	0	0	0	0	0	0	0	0	0	0	0	0	0	0	0	0	0	0	0	0	0	0
Itr_sc010178.1	Ib01	1	0	0	1	0	0	0	0	0	0	0	0	0	0	0	0	0	0	0	0	0	0	0	0	0	0	0	0	0	0	0	0	0	0	0	0	0	0	0	0	0	0	0	0	0	0	0	0
Itr_sc010179.1	Ib01	1	0	0	1	0	0	0	0	0	0	0	0	0	0	0	0	0	0	0	0	0	0	0	0	0	0	0	0	0	0	0	0	0	0	0	0	0	0	0	0	0	0	0	0	0	0	0	0
Itr_sc010320.1	Ib01	2	0	0	0	0	2	0	0	0	0	0	0	0	0	0	0	0	0	0	0	0	0	0	0	0	0	0	0	0	0	0	0	0	0	0	0	0	0	0	0	0	0	0	0	0	0	0	0
Itr_sc010735.1	Ib01	1	0	0	0	1	0	0	0	0	0	0	0	0	0	0	0	0	0	0	0	0	0	0	0	0	0	0	0	0	0	0	0	0	0	0	0	0	0	0	0	0	0	0	0	0	0	0	0
Itr_sc011369.1	Ib01	3	0	1	2	0	0	0	0	0	0	0	0	0	0	0	0	0	0	0	0	0	0	0	0	0	0	0	0	0	0	0	0	0	0	0	0	0	0	0	0	0	0	0	0	0	0	0	0
Itr_sc011493.1	Ib01	1	0	0	0	1	0	0	0	0	0	0	0	0	0	0	0	0	0	0	0	0	0	0	0	0	0	0	0	0	0	0	0	0	0	0	0	0	0	0	0	0	0	0	0	0	0	0	0
Itr_sc011784.1	Ib01	5	1	0	2	0	1	1	0	0	0	0	0	0	0	0	0	0	0	0	0	0	0	0	0	0	0	0	0	0	0	0	0	0	0	0	0	0	0	0	0	0	0	0	0	0	0	0	0
Itr_sc011831.1	Ib01	4	1	0	0	1	2	0	0	0	0	0	0	0	0	0	0	0	0	0	0	0	0	0	0	0	0	0	0	0	0	0	0	0	0	0	0	0	0	0	0	0	0	0	0	0	0	0	0
Itr_sc013363.1	Ib01	1	1	0	0	0	0	0	0	0	0	0	0	0	0	0	0	0	0	0	0	0	0	0	0	0	0	0	0	0	0	0	0	0	0	0	0	0	0	0	0	0	0	0	0	0	0	0	0
Itr_sc013399.1	Ib01	3	1	1	0	1	0	0	0	0	0	0	0	0	0	0	0	0	0	0	0	0	0	0	0	0	0	0	0	0	0	0	0	0	0	0	0	0	0	0	0	0	0	0	0	0	0	0	0
Itr_sc014078.1	Ib01	2	0	1	0	0	1	0	0	0	0	0	0	0	0	0	0	0	0	0	0	0	0	0	0	0	0	0	0	0	0	0	0	0	0	0	0	0	0	0	0	0	0	0	0	0	0	0	0
Itr_sc014619.1	Ib01	1	0	0	0	0	1	0	0	0	0	0	0	0	0	0	0	0	0	0	0	0	0	0	0	0	0	0	0	0	0	0	0	0	0	0	0	0	0	0	0	0	0	0	0	0	0	0	0
Itr_sc015054.1	Ib01	3	0	0	2	0	1	0	0	0	0	0	0	0	0	0	0	0	0	0	0	0	0	0	0	0	0	0	0	0	0	0	0	0	0	0	0	0	0	0	0	0	0	0	0	0	0	0	0
Itr_sc019252.1	Ib01	2	0	0	0	0	0	2	0	0	0	0	0	0	0	0	0	0	0	0	0	0	0	0	0	0	0	0	0	0	0	0	0	0	0	0	0	0	0	0	0	0	0	0	0	0	0	0	0
Itr_sc019627.1	Ib01	1	0	0	0	0	1	0	0	0	0	0	0	0	0	0	0	0	0	0	0	0	0	0	0	0	0	0	0	0	0	0	0	0	0	0	0	0	0	0	0	0	0	0	0	0	0	0	0
Itr_sc020661.1	Ib01	2	0	0	0	2	0	0	0	0	0	0	0	0	0	0	0	0	0	0	0	0	0	0	0	0	0	0	0	0	0	0	0	0	0	0	0	0	0	0	0	0	0	0	0	0	0	0	0
Itr_sc020874.1	Ib01	2	2	0	0	0	0	0	0	0	0	0	0	0	0	0	0	0	0	0	0	0	0	0	0	0	0	0	0	0	0	0	0	0	0	0	0	0	0	0	0	0	0	0	0	0	0	0	0
Itr_sc027117.1	Ib01	2	0	0	2	0	0	0	0	0	0	0	0	0	0	0	0	0	0	0	0	0	0	0	0	0	0	0	0	0	0	0	0	0	0	0	0	0	0	0	0	0	0	0	0	0	0	0	0
Itr_sc032127.1	Ib01	8	2	0	4	1	0	1	0	0	0	0	0	0	0	0	0	0	0	0	0	0	0	0	0	0	0	0	0	0	0	0	0	0	0	0	0	0	0	0	0	0	0	0	0	0	0	0	0
Itr_sc032486.1	Ib01	3	2	0	0	1	0	0	0	0	0	0	0	0	0	0	0	0	0	0	0	0	0	0	0	0	0	0	0	0	0	0	0	0	0	0	0	0	0	0	0	0	0	0	0	0	0	0	0
Itr_sc033088.1	Ib01	2	0	0	0	0	2	0	0	0	0	0	0	0	0	0	0	0	0	0	0	0	0	0	0	0	0	0	0	0	0	0	0	0	0	0	0	0	0	0	0	0	0	0	0	0	0	0	0
Itr_sc034284.1	Ib01	4	3	0	0	0	1	0	0	0	0	0	0	0	0	0	0	0	0	0	0	0	0	0	0	0	0	0	0	0	0	0	0	0	0	0	0	0	0	0	0	0	0	0	0	0	0	0	0
Itr_sc036566.1	Ib01	1	0	1	0	0	0	0	0	0	0	0	0	0	0	0	0	0	0	0	0	0	0	0	0	0	0	0	0	0	0	0	0	0	0	0	0	0	0	0	0	0	0	0	0	0	0	0	0
Itr_sc038658.1	Ib01	1	0	0	1	0	0	0	0	0	0	0	0	0	0	0	0	0	0	0	0	0	0	0	0	0	0	0	0	0	0	0	0	0	0	0	0	0	0	0	0	0	0	0	0	0	0	0	0
Itr_sc040148.1	Ib01	1	0	0	0	0	1	0	0	0	0	0	0	0	0	0	0	0	0	0	0	0	0	0	0	0	0	0	0	0	0	0	0	0	0	0	0	0	0	0	0	0	0	0	0	0	0	0	0
Itr_sc042900.1	Ib01	2	0	0	2	0	0	0	0	0	0	0	0	0	0	0	0	0	0	0	0	0	0	0	0	0	0	0	0	0	0	0	0	0	0	0	0	0	0	0	0	0	0	0	0	0	0	0	0
Itr_sc043979.1	Ib01	8	0	1	0	3	0	4	0	0	0	0	0	0	0	0	0	0	0	0	0	0	0	0	0	0	0	0	0	0	0	0	0	0	0	0	0	0	0	0	0	0	0	0	0	0	0	0	0
Itr_sc044835.1	Ib01	2	0	0	0	0	2	0	0	0	0	0	0	0	0	0	0	0	0	0	0	0	0	0	0	0	0	0	0	0	0	0	0	0	0	0	0	0	0	0	0	0	0	0	0	0	0	0	0
Itr_sc051437.1	Ib01	3	0	0	3	0	0	0	0	0	0	0	0	0	0	0	0	0	0	0	0	0	0	0	0	0	0	0	0	0	0	0	0	0	0	0	0	0	0	0	0	0	0	0	0	0	0	0	0
Itr_sc051676.1	Ib01	1	0	0	1	0	0	0	0	0	0	0	0	0	0	0	0	0	0	0	0	0	0	0	0	0	0	0	0	0	0	0	0	0	0	0	0	0	0	0	0	0	0	0	0	0	0	0	0
Itr_sc052268.1	Ib01	1	0	0	0	0	1	0	0	0	0	0	0	0	0	0	0	0	0	0	0	0	0	0	0	0	0	0	0	0	0	0	0	0	0	0	0	0	0	0	0	0	0	0	0	0	0	0	0
Itr_sc053178.1	Ib01	1	0	0	1	0	0	0	0	0	0	0	0	0	0	0	0	0	0	0	0	0	0	0	0	0	0	0	0	0	0	0	0	0	0	0	0	0	0	0	0	0	0	0	0	0	0	0	0
Itr_sc054935.1	Ib01	2	0	0	2	0	0	0	0	0	0	0	0	0	0	0	0	0	0	0	0	0	0	0	0	0	0	0	0	0	0	0	0	0	0	0	0	0	0	0	0	0	0	0	0	0	0	0	0
Itr_sc057473.1	Ib01	2	0	0	0	0	0	2	0	0	0	0	0	0	0	0	0	0	0	0	0	0	0	0	0	0	0	0	0	0	0	0	0	0	0	0	0	0	0	0	0	0	0	0	0	0	0	0	0
Itr_sc058835.1	Ib01	3	0	0	0	0	0	3	0	0	0	0	0	0	0	0	0	0	0	0	0	0	0	0	0	0	0	0	0	0	0	0	0	0	0	0	0	0	0	0	0	0	0	0	0	0	0	0	0
Itr_sc063459.1	Ib01	1	0	0	1	0	0	0	0	0	0	0	0	0	0	0	0	0	0	0	0	0	0	0	0	0	0	0	0	0	0	0	0	0	0	0	0	0	0	0	0	0	0	0	0	0	0	0	0
Itr_sc070056.1	Ib01	1	0	0	0	1	0	0	0	0	0	0	0	0	0	0	0	0	0	0	0	0	0	0	0	0	0	0	0	0	0	0	0	0	0	0	0	0	0	0	0	0	0	0	0	0	0	0	0
Itr_sc074002.1	Ib01	2	0	0	2	0	0	0	0	0	0	0	0	0	0	0	0	0	0	0	0	0	0	0	0	0	0	0	0	0	0	0	0	0	0	0	0	0	0	0	0	0	0	0	0	0	0	0	0
Itr_sc000019.1	Ib02	0	0	0	0	0	0	0	109	35	34	0	18	0	22	0	0	0	0	0	0	0	0	0	0	0	0	0	0	0	0	0	0	0	0	0	0	0	0	0	0	0	0	0	0	0	0	0	0
Itr_sc000021.1	Ib02	0	0	0	0	0	0	0	57	16	19	4	0	17	0	0	1	0	0	0	0	0	0	0	0	0	0	0	0	0	0	0	0	0	0	0	0	0	0	0	0	0	0	0	0	0	0	0	0
Itr_sc000025.1	Ib02	0	0	0	0	0	0	0	30	5	3	7	0	15	0	0	0	0	0	0	0	0	0	0	0	0	0	0	0	0	0	0	0	0	0	0	0	0	0	0	0	0	0	0	0	0	0	0	0
Itr_sc000028.1	Ib02	0	0	0	0	0	0	0	15	3	3	0	0	0	9	0	0	0	0	0	0	0	0	0	0	0	0	0	0	0	0	0	0	0	0	0	0	0	0	0	0	0	0	0	0	0	0	0	0
Itr_sc000037.1	Ib02	0	0	0	0	0	0	0	28	1	0	0	19	0	8	0	0	0	0	0	0	0	0	0	0	0	0	0	0	0	0	0	0	0	0	0	0	0	0	0	0	0	0	0	0	0	0	0	0
Itr_sc000038.1	Ib02	0	0	0	0	0	0	0	14	4	4	4	0	2	0	0	0	0	0	0	0	0	0	0	0	0	0	0	0	0	0	0	0	0	0	0	0	0	0	0	0	0	0	0	0	0	0	0	0
Itr_sc000049.1	Ib02	0	0	0	0	0	0	0	21	0	0	0	18	0	3	0	0	0	0	0	0	0	0	0	0	0	0	0	0	0	0	0	0	0	0	0	0	0	0	0	0	0	0	0	0	0	0	0	0
Itr_sc000106.1	Ib02	0	0	0	0	0	0	0	13	0	0	0	6	0	7	0	0	0	0	0	0	0	0	0	0	0	0	0	0	0	0	0	0	0	0	0	0	0	0	0	0	0	0	0	0	0	0	0	0
Itr_sc000140.1	Ib02	0	0	0	0	0	0	0	13	0	9	4	0	0	0	0	0	0	0	0	0	0	0	0	0	0	0	0	0	0	0	0	0	0	0	0	0	0	0	0	0	0	0	0	0	0	0	0	0
Itr_sc000143.1	Ib02	0	0	0	0	0	0	0	18	0	3	15	0	0	0	0	0	0	0	0	0	0	0	0	0	0	0	0	0	0	0	0	0	0	0	0	0	0	0	0	0	0	0	0	0	0	0	0	0
Itr_sc000187.1	Ib02	0	0	0	0	0	0	0	46	0	21	25	0	0	0	0	0	0	0	0	0	0	0	0	0	0	0	0	0	0	0	0	0	0	0	0	0	0	0	0	0	0	0	0	0	0	0	0	0
Itr_sc000197.1	Ib02	0	0	0	0	0	0	0	6	0	1	3	0	0	2	0	0	0	0	0	0	0	0	0	0	0	0	0	0	0	0	0	0	0	0	0	0	0	0	0	0	0	0	0	0	0	0	0	0
Itr_sc000203.1	Ib02	0	0	0	0	0	0	0	8	0	0	8	0	0	0	0	0	0	0	0	0	0	0	0	0	0	0	0	0	0	0	0	0	0	0	0	0	0	0	0	0	0	0	0	0	0	0	0	0
Itr_sc000212.1	Ib02	0	0	0	0	0	0	0	16	1	4	5	0	5	0	1	0	0	0	0	0	0	0	0	0	0	0	0	0	0	0	0	0	0	0	0	0	0	0	0	0	0	0	0	0	0	0	0	0
Itr_sc000215.1	Ib02	0	0	0	0	0	0	0	20	2	6	9	0	3	0	0	0	0	0	0	0	0	0	0	0	0	0	0	0	0	0	0	0	0	0	0	0	0	0	0	0	0	0	0	0	0	0	0	0
Itr_sc000217.1	Ib02	0	0	0	0	0	0	0	40	18	4	0	0	14	0	3	1	0	0	0	0	0	0	0	0	0	0	0	0	0	0	0	0	0	0	0	0	0	0	0	0	0	0	0	0	0	0	0	0
Itr_sc000220.1	Ib02	0	0	0	0	0	0	0	26	9	7	0	0	0	10	0	0	0	0	0	0	0	0	0	0	0	0	0	0	0	0	0	0	0	0	0	0	0	0	0	0	0	0	0	0	0	0	0	0
Itr_sc000225.1	Ib02	0	0	0	0	0	0	0	47	19	3	2	0	23	0	0	0	0	0	0	0	0	0	0	0	0	0	0	0	0	0	0	0	0	0	0	0	0	0	0	0	0	0	0	0	0	0	0	0
Itr_sc000239.1	Ib02	0	0	0	0	0	0	0	11	1	6	0	3	1	0	0	0	0	0	0	0	0	0	0	0	0	0	0	0	0	0	0	0	0	0	0	0	0	0	0	0	0	0	0	0	0	0	0	0
Itr_sc000255.1	Ib02	0	0	0	0	0	0	0	33	2	6	15	0	10	0	0	0	0	0	0	0	0	0	0	0	0	0	0	0	0	0	0	0	0	0	0	0	0	0	0	0	0	0	0	0	0	0	0	0
Itr_sc000267.1	Ib02	0	0	0	0	0	0	0	3	0	1	2	0	0	0	0	0	0	0	0	0	0	0	0	0	0	0	0	0	0	0	0	0	0	0	0	0	0	0	0	0	0	0	0	0	0	0	0	0
Itr_sc000300.1	Ib02	0	0	0	0	0	0	0	36	1	10	0	0	5	0	7	13	0	0	0	0	0	0	0	0	0	0	0	0	0	0	0	0	0	0	0	0	0	0	0	0	0	0	0	0	0	0	0	0
Itr_sc000326.1	Ib02	0	0	0	0	0	0	0	7	0	3	0	0	0	4	0	0	0	0	0	0	0	0	0	0	0	0	0	0	0	0	0	0	0	0	0	0	0	0	0	0	0	0	0	0	0	0	0	0
Itr_sc000329.1	Ib02	1	0	0	0	1	0	0	9	0	6	3	0	0	0	0	0	0	0	0	0	0	0	0	0	0	0	0	0	0	0	0	0	0	0	0	0	0	0	0	0	0	0	0	0	0	0	0	0
Itr_sc000332.1	Ib02	0	0	0	0	0	0	0	9	0	4	5	0	0	0	0	0	0	0	0	0	0	0	0	0	0	0	0	0	0	0	0	0	0	0	0	0	0	0	0	0	0	0	0	0	0	0	0	0
Itr_sc000341.1	Ib02	0	0	0	0	0	0	0	16	0	10	5	0	0	1	0	0	0	0	0	0	0	0	0	0	0	0	0	0	0	0	0	0	0	0	0	0	0	0	0	0	0	0	0	0	0	0	0	0
Itr_sc000345.1	Ib02	0	0	0	0	0	0	0	14	7	4	0	0	0	3	0	0	0	0	0	0	0	0	0	0	0	0	0	0	0	0	0	0	0	0	0	0	0	0	0	0	0	0	0	0	0	0	0	0
Itr_sc000346.1	Ib02	0	0	0	0	0	0	0	4	0	1	0	1	0	2	0	0	0	0	0	0	0	0	0	0	0	0	0	0	0	0	0	0	0	0	0	0	0	0	0	0	0	0	0	0	0	0	0	0
Itr_sc000363.1	Ib02	0	0	0	0	0	0	0	14	0	8	6	0	0	0	0	0	0	0	0	0	0	0	0	0	0	0	0	0	0	0	0	0	0	0	0	0	0	0	0	0	0	0	0	0	0	0	0	0
Itr_sc000382.1	Ib02	0	0	0	0	0	0	0	18	8	4	0	3	0	3	0	0	0	0	0	0	0	0	0	0	0	0	0	0	0	0	0	0	0	0	0	0	0	0	0	0	0	0	0	0	0	0	0	0
Itr_sc000391.1	Ib02	0	0	0	0	0	0	0	6	0	5	1	0	0	0	0	0	0	0	0	0	0	0	0	0	0	0	0	0	0	0	0	0	0	0	0	0	0	0	0	0	0	0	0	0	0	0	0	0
Itr_sc000400.1	Ib02	0	0	0	0	0	0	0	1	0	0	1	0	0	0	0	0	0	0	0	0	0	0	0	0	0	0	0	0	0	0	0	0	0	0	0	0	0	0	0	0	0	0	0	0	0	0	0	0
Itr_sc000401.1	Ib02	0	0	0	0	0	0	0	7	0	7	0	0	0	0	0	0	0	0	0	0	0	0	0	0	0	0	0	0	0	0	0	0	0	0	0	0	0	0	0	0	0	0	0	0	0	0	0	0
Itr_sc000407.1	Ib02	0	0	0	0	0	0	0	10	0	0	10	0	0	0	0	0	0	0	0	0	0	0	0	0	0	0	0	0	0	0	0	0	0	0	0	0	0	0	0	0	0	0	0	0	0	0	0	0
Itr_sc000415.1	Ib02	0	0	0	0	0	0	0	18	3	4	8	0	3	0	0	0	0	0	0	0	0	0	0	0	0	0	0	0	0	0	0	0	0	0	0	0	0	0	0	0	0	0	0	0	0	0	0	0
Itr_sc000421.1	Ib02	0	0	0	0	0	0	0	9	0	1	2	3	1	2	0	0	0	0	0	0	0	0	0	0	0	0	0	0	0	0	0	0	0	0	0	0	0	0	0	0	0	0	0	0	0	0	0	0
Itr_sc000442.1	Ib02	0	0	0	0	0	0	0	28	0	10	1	3	1	13	0	0	0	0	0	0	0	0	0	0	0	0	0	0	0	0	0	0	0	0	0	0	0	0	0	0	0	0	0	0	0	0	0	0
Itr_sc000449.1	Ib02	1	0	0	0	0	1	0	16	0	13	3	0	0	0	0	0	0	0	0	0	0	0	0	0	0	0	0	0	0	0	0	0	0	0	0	0	0	0	0	0	0	0	0	0	0	0	0	0
Itr_sc000464.1	Ib02	0	0	0	0	0	0	0	2	0	0	0	0	2	0	0	0	0	0	0	0	0	0	0	0	0	0	0	0	0	0	0	0	0	0	0	0	0	0	0	0	0	0	0	0	0	0	0	0
Itr_sc000475.1	Ib02	0	0	0	0	0	0	0	6	0	1	5	0	0	0	0	0	0	0	0	0	0	0	0	0	0	0	0	0	0	0	0	0	0	0	0	0	0	0	0	0	0	0	0	0	0	0	0	0
Itr_sc000478.1	Ib02	0	0	0	0	0	0	0	5	2	1	0	1	0	1	0	0	0	0	0	0	0	0	0	0	0	0	0	0	0	0	0	0	0	0	0	0	0	0	0	0	0	0	0	0	0	0	0	0
Itr_sc000488.1	Ib02	0	0	0	0	0	0	0	8	3	2	0	0	3	0	0	0	0	0	0	0	0	0	0	0	0	0	0	0	0	0	0	0	0	0	0	0	0	0	0	0	0	0	0	0	0	0	0	0
Itr_sc000499.1	Ib02	0	0	0	0	0	0	0	23	8	7	2	0	6	0	0	0	0	0	0	0	0	0	0	0	0	0	0	0	0	0	0	0	0	0	0	0	0	0	0	0	0	0	0	0	0	0	0	0
Itr_sc000506.1	Ib02	0	0	0	0	0	0	0	6	0	0	1	3	0	2	0	0	0	0	0	0	0	0	0	0	0	0	0	0	0	0	0	0	0	0	0	0	0	0	0	0	0	0	0	0	0	0	0	0
Itr_sc000519.1	Ib02	0	0	0	0	0	0	0	11	0	6	5	0	0	0	0	0	0	0	0	0	0	0	0	0	0	0	0	0	0	0	0	0	0	0	0	0	0	0	0	0	0	0	0	0	0	0	0	0
Itr_sc000524.1	Ib02	0	0	0	0	0	0	0	15	0	15	0	0	0	0	0	0	0	0	0	0	0	0	0	0	0	0	0	0	0	0	0	0	0	0	0	0	0	0	0	0	0	0	0	0	0	0	0	0
Itr_sc000530.1	Ib02	0	0	0	0	0	0	0	9	2	3	2	0	0	2	0	0	0	0	0	0	0	0	0	0	0	0	0	0	0	0	0	0	0	0	0	0	0	0	0	0	0	0	0	0	0	0	0	0
Itr_sc000531.1	Ib02	0	0	0	0	0	0	0	31	8	2	1	0	11	0	2	7	0	0	0	0	0	0	0	0	0	0	0	0	0	0	0	0	0	0	0	0	0	0	0	0	0	0	0	0	0	0	0	0
Itr_sc000536.1	Ib02	0	0	0	0	0	0	0	5	0	0	0	1	0	4	0	0	0	0	0	0	0	0	0	0	0	0	0	0	0	0	0	0	0	0	0	0	0	0	0	0	0	0	0	0	0	0	0	0
Itr_sc000537.1	Ib02	0	0	0	0	0	0	0	10	0	9	1	0	0	0	0	0	0	0	0	0	0	0	0	0	0	0	0	0	0	0	0	0	0	0	0	0	0	0	0	0	0	0	0	0	0	0	0	0
Itr_sc000542.1	Ib02	0	0	0	0	0	0	0	2	0	1	1	0	0	0	0	0	0	0	0	0	0	0	0	0	0	0	0	0	0	0	0	0	0	0	0	0	0	0	0	0	0	0	0	0	0	0	0	0
Itr_sc000551.1	Ib02	0	0	0	0	0	0	0	1	1	0	0	0	0	0	0	0	0	0	0	0	0	0	0	0	0	0	0	0	0	0	0	0	0	0	0	0	0	0	0	0	0	0	0	0	0	0	0	0
Itr_sc000556.1	Ib02	0	0	0	0	0	0	0	6	0	1	5	0	0	0	0	0	0	0	0	0	0	0	0	0	0	0	0	0	0	0	0	0	0	0	0	0	0	0	0	0	0	0	0	0	0	0	0	0
Itr_sc000583.1	Ib02	0	0	0	0	0	0	0	16	2	0	4	0	10	0	0	0	0	0	0	0	0	0	0	0	0	0	0	0	0	0	0	0	0	0	0	0	0	0	0	0	0	0	0	0	0	0	0	0
Itr_sc000586.1	Ib02	0	0	0	0	0	0	0	25	5	1	2	9	4	4	0	0	0	0	0	0	0	0	0	0	0	0	0	0	0	0	0	0	0	0	0	0	0	0	0	0	0	0	0	0	0	0	0	0
Itr_sc000593.1	Ib02	0	0	0	0	0	0	0	13	0	0	0	2	4	7	0	0	0	0	0	0	0	0	0	0	0	0	0	0	0	0	0	0	0	0	0	0	0	0	0	0	0	0	0	0	0	0	0	0
Itr_sc000594.1	Ib02	0	0	0	0	0	0	0	24	4	0	0	12	8	0	0	0	0	0	0	0	0	0	0	0	0	0	0	0	0	0	0	0	0	0	0	0	0	0	0	0	0	0	0	0	0	0	0	0
Itr_sc000599.1	Ib02	0	0	0	0	0	0	0	8	0	1	2	4	1	0	0	0	0	0	0	0	0	0	0	0	0	0	0	0	0	0	0	0	0	0	0	0	0	0	0	0	0	0	0	0	0	0	0	0
Itr_sc000603.1	Ib02	0	0	0	0	0	0	0	23	11	5	4	0	3	0	0	0	0	0	0	0	0	0	0	0	0	0	0	0	0	0	0	0	0	0	0	0	0	0	0	0	0	0	0	0	0	0	0	0
Itr_sc000610.1	Ib02	0	0	0	0	0	0	0	5	1	1	0	1	0	2	0	0	0	0	0	0	0	0	0	0	0	0	0	0	0	0	0	0	0	0	0	0	0	0	0	0	0	0	0	0	0	0	0	0
Itr_sc000634.1	Ib02	0	0	0	0	0	0	0	4	0	2	0	0	0	2	0	0	0	0	0	0	0	0	0	0	0	0	0	0	0	0	0	0	0	0	0	0	0	0	0	0	0	0	0	0	0	0	0	0
Itr_sc000645.1	Ib02	0	0	0	0	0	0	0	4	0	0	4	0	0	0	0	0	0	0	0	0	0	0	0	0	0	0	0	0	0	0	0	0	0	0	0	0	0	0	0	0	0	0	0	0	0	0	0	0
Itr_sc000647.1	Ib02	0	0	0	0	0	0	0	15	10	2	0	0	0	3	0	0	0	0	0	0	0	0	0	0	0	0	0	0	0	0	0	0	0	0	0	0	0	0	0	0	0	0	0	0	0	0	0	0
Itr_sc000651.1	Ib02	0	0	0	0	0	0	0	1	0	1	0	0	0	0	0	0	0	0	0	0	0	0	0	0	0	0	0	0	0	0	0	0	0	0	0	0	0	0	0	0	0	0	0	0	0	0	0	0
Itr_sc000678.1	Ib02	0	0	0	0	0	0	0	8	0	2	6	0	0	0	0	0	0	0	0	0	0	0	0	0	0	0	0	0	0	0	0	0	0	0	0	0	0	0	0	0	0	0	0	0	0	0	0	0
Itr_sc000693.1	Ib02	0	0	0	0	0	0	0	1	1	0	0	0	0	0	0	0	0	0	0	0	0	0	0	0	0	0	0	0	0	0	0	0	0	0	0	0	0	0	0	0	0	0	0	0	0	0	0	0
Itr_sc000703.1	Ib02	0	0	0	0	0	0	0	15	0	8	2	0	0	5	0	0	0	0	0	0	0	0	0	0	0	0	0	0	0	0	0	0	0	0	0	0	0	0	0	0	0	0	0	0	0	0	0	0
Itr_sc000719.1	Ib02	0	0	0	0	0	0	0	10	0	1	4	2	0	3	0	0	0	0	0	0	0	0	0	0	0	0	0	0	0	0	0	0	0	0	0	0	0	0	0	0	0	0	0	0	0	0	0	0
Itr_sc000728.1	Ib02	0	0	0	0	0	0	0	22	5	3	0	7	0	7	0	0	0	0	0	0	0	0	0	0	0	0	0	0	0	0	0	0	0	0	0	0	0	0	0	0	0	0	0	0	0	0	0	0
Itr_sc000751.1	Ib02	0	0	0	0	0	0	0	6	2	1	0	1	0	2	0	0	0	0	0	0	0	0	0	0	0	0	0	0	0	0	0	0	0	0	0	0	0	0	0	0	0	0	0	0	0	0	0	0
Itr_sc000766.1	Ib02	0	0	0	0	0	0	0	12	0	0	4	7	1	0	0	0	0	0	0	0	0	0	0	0	0	0	0	0	0	0	0	0	0	0	0	0	0	0	0	0	0	0	0	0	0	0	0	0
Itr_sc000784.1	Ib02	0	0	0	0	0	0	0	2	0	0	0	2	0	0	0	0	0	0	0	0	0	0	0	0	0	0	0	0	0	0	0	0	0	0	0	0	0	0	0	0	0	0	0	0	0	0	0	0
Itr_sc000801.1	Ib02	0	0	0	0	0	0	0	13	4	0	3	4	1	1	0	0	0	0	0	0	0	0	0	0	0	0	0	0	0	0	0	0	0	0	0	0	0	0	0	0	0	0	0	0	0	0	0	0
Itr_sc000814.1	Ib02	0	0	0	0	0	0	0	1	0	0	1	0	0	0	0	0	0	0	0	0	0	0	0	0	0	0	0	0	0	0	0	0	0	0	0	0	0	0	0	0	0	0	0	0	0	0	0	0
Itr_sc000817.1	Ib02	0	0	0	0	0	0	0	11	0	2	3	2	0	4	0	0	0	0	0	0	0	0	0	0	0	0	0	0	0	0	0	0	0	0	0	0	0	0	0	0	0	0	0	0	0	0	0	0
Itr_sc000830.1	Ib02	0	0	0	0	0	0	0	3	3	0	0	0	0	0	0	0	0	0	0	0	0	0	0	0	0	0	0	0	0	0	0	0	0	0	0	0	0	0	0	0	0	0	0	0	0	0	0	0
Itr_sc000863.1	Ib02	0	0	0	0	0	0	0	17	0	8	9	0	0	0	0	0	0	0	0	0	0	0	0	0	0	0	0	0	0	0	0	0	0	0	0	0	0	0	0	0	0	0	0	0	0	0	0	0
Itr_sc000876.1	Ib02	0	0	0	0	0	0	0	7	0	1	0	0	2	4	0	0	0	0	0	0	0	0	0	0	0	0	0	0	0	0	0	0	0	0	0	0	0	0	0	0	0	0	0	0	0	0	0	0
Itr_sc000879.1	Ib02	0	0	0	0	0	0	0	3	0	3	0	0	0	0	0	0	0	0	0	0	0	0	0	0	0	0	0	0	0	0	0	0	0	0	0	0	0	0	0	0	0	0	0	0	0	0	0	0
Itr_sc000886.1	Ib02	0	0	0	0	0	0	0	2	0	1	1	0	0	0	0	0	0	0	0	0	0	0	0	0	0	0	0	0	0	0	0	0	0	0	0	0	0	0	0	0	0	0	0	0	0	0	0	0
Itr_sc000922.1	Ib02	0	0	0	0	0	0	0	13	0	3	0	0	6	0	2	2	0	0	0	0	0	0	0	0	0	0	0	0	0	0	0	0	0	0	0	0	0	0	0	0	0	0	0	0	0	0	0	0
Itr_sc000928.1	Ib02	0	0	0	0	0	0	0	1	0	0	0	1	0	0	0	0	0	0	0	0	0	0	0	0	0	0	0	0	0	0	0	0	0	0	0	0	0	0	0	0	0	0	0	0	0	0	0	0
Itr_sc000929.1	Ib02	0	0	0	0	0	0	0	1	0	1	0	0	0	0	0	0	0	0	0	0	0	0	0	0	0	0	0	0	0	0	0	0	0	0	0	0	0	0	0	0	0	0	0	0	0	0	0	0
Itr_sc000938.1	Ib02	0	0	0	0	0	0	0	4	2	0	0	0	2	0	0	0	0	0	0	0	0	0	0	0	0	0	0	0	0	0	0	0	0	0	0	0	0	0	0	0	0	0	0	0	0	0	0	0
Itr_sc000945.1	Ib02	0	0	0	0	0	0	0	3	0	3	0	0	0	0	0	0	0	0	0	0	0	0	0	0	0	0	0	0	0	0	0	0	0	0	0	0	0	0	0	0	0	0	0	0	0	0	0	0
Itr_sc000952.1	Ib02	0	0	0	0	0	0	0	8	0	0	8	0	0	0	0	0	0	0	0	0	0	0	0	0	0	0	0	0	0	0	0	0	0	0	0	0	0	0	0	0	0	0	0	0	0	0	0	0
Itr_sc000979.1	Ib02	0	0	0	0	0	0	0	1	0	1	0	0	0	0	0	0	0	0	0	0	0	0	0	0	0	0	0	0	0	0	0	0	0	0	0	0	0	0	0	0	0	0	0	0	0	0	0	0
Itr_sc000981.1	Ib02	0	0	0	0	0	0	0	15	5	5	0	0	0	5	0	0	0	0	0	0	0	0	0	0	0	0	0	0	0	0	0	0	0	0	0	0	0	0	0	0	0	0	0	0	0	0	0	0
Itr_sc000982.1	Ib02	0	0	0	0	0	0	0	9	3	0	0	6	0	0	0	0	0	0	0	0	0	0	0	0	0	0	0	0	0	0	0	0	0	0	0	0	0	0	0	0	0	0	0	0	0	0	0	0
Itr_sc000988.1	Ib02	0	0	0	0	0	0	0	36	9	1	20	0	6	0	0	0	0	0	0	0	0	0	0	0	0	0	0	0	0	0	0	0	0	0	0	0	0	0	0	0	0	0	0	0	0	0	0	0
Itr_sc000995.1	Ib02	2	0	0	2	0	0	0	17	0	8	5	2	0	2	0	0	0	0	0	0	0	0	0	0	0	0	0	0	0	0	0	0	0	0	0	0	0	0	0	0	0	0	0	0	0	0	0	0
Itr_sc001026.1	Ib02	0	0	0	0	0	0	0	1	0	0	0	0	0	1	0	0	0	0	0	0	0	0	0	0	0	0	0	0	0	0	0	0	0	0	0	0	0	0	0	0	0	0	0	0	0	0	0	0
Itr_sc001030.1	Ib02	0	0	0	0	0	0	0	6	2	0	4	0	0	0	0	0	0	0	0	0	0	0	0	0	0	0	0	0	0	0	0	0	0	0	0	0	0	0	0	0	0	0	0	0	0	0	0	0
Itr_sc001045.1	Ib02	0	0	0	0	0	0	0	23	9	7	2	0	5	0	0	0	0	0	0	0	0	0	0	0	0	0	0	0	0	0	0	0	0	0	0	0	0	0	0	0	0	0	0	0	0	0	0	0
Itr_sc001067.1	Ib02	0	0	0	0	0	0	0	18	0	5	0	11	0	2	0	0	2	0	0	0	1	0	1	0	0	0	0	0	0	0	0	0	0	0	0	0	0	0	0	0	0	0	0	0	0	0	0	0
Itr_sc001070.1	Ib02	0	0	0	0	0	0	0	4	2	1	0	0	0	1	0	0	0	0	0	0	0	0	0	0	0	0	0	0	0	0	0	0	0	0	0	0	0	0	0	0	0	0	0	0	0	0	0	0
Itr_sc001090.1	Ib02	0	0	0	0	0	0	0	3	0	1	0	2	0	0	0	0	0	0	0	0	0	0	0	0	0	0	0	0	0	0	0	0	0	0	0	0	0	0	0	0	0	0	0	0	0	0	0	0
Itr_sc001094.1	Ib02	0	0	0	0	0	0	0	2	0	0	0	2	0	0	0	0	0	0	0	0	0	0	0	0	0	0	0	0	0	0	0	0	0	0	0	0	0	0	0	0	0	0	0	0	0	0	0	0
Itr_sc001103.1	Ib02	0	0	0	0	0	0	0	6	0	3	1	2	0	0	0	0	0	0	0	0	0	0	0	0	0	0	0	0	0	0	0	0	0	0	0	0	0	0	0	0	0	0	0	0	0	0	0	0
Itr_sc001123.1	Ib02	0	0	0	0	0	0	0	22	8	4	5	0	5	0	0	0	0	0	0	0	0	0	0	0	0	0	0	0	0	0	0	0	0	0	0	0	0	0	0	0	0	0	0	0	0	0	0	0
Itr_sc001149.1	Ib02	1	0	0	0	0	1	0	21	0	0	21	0	0	0	0	0	0	0	0	0	0	0	0	0	0	0	0	0	0	0	0	0	0	0	0	0	0	2	0	0	2	0	0	0	0	0	0	0
Itr_sc001153.1	Ib02	0	0	0	0	0	0	0	17	0	0	0	14	0	3	0	0	0	0	0	0	0	0	0	0	0	0	0	0	0	0	0	0	0	0	0	0	0	0	0	0	0	0	0	0	0	0	0	0
Itr_sc001158.1	Ib02	0	0	0	0	0	0	0	13	0	0	0	6	0	7	0	0	0	0	0	0	0	0	0	0	0	0	0	0	0	0	0	0	0	0	0	0	0	0	0	0	0	0	0	0	0	0	0	0
Itr_sc001161.1	Ib02	0	0	0	0	0	0	0	13	3	1	2	3	4	0	0	0	0	0	0	0	0	0	0	0	0	0	0	0	0	0	0	0	0	0	0	0	0	0	0	0	0	0	0	0	0	0	0	0
Itr_sc001164.1	Ib02	0	0	0	0	0	0	0	17	3	2	0	7	0	5	0	0	0	0	0	0	0	0	0	0	0	0	0	0	0	0	0	0	0	0	0	0	0	0	0	0	0	0	0	0	0	0	0	0
Itr_sc001166.1	Ib02	0	0	0	0	0	0	0	3	2	0	0	0	0	1	0	0	0	0	0	0	0	0	0	0	0	0	0	0	0	0	0	0	0	0	0	0	0	0	0	0	0	0	0	0	0	0	0	0
Itr_sc001168.1	Ib02	0	0	0	0	0	0	0	1	0	1	0	0	0	0	0	0	0	0	0	0	0	0	0	0	0	0	0	0	0	0	0	0	0	0	0	0	0	0	0	0	0	0	0	0	0	0	0	0
Itr_sc001200.1	Ib02	0	0	0	0	0	0	0	1	0	0	0	0	0	0	0	1	0	0	0	0	0	0	0	0	0	0	0	0	0	0	0	0	0	0	0	0	0	0	0	0	0	0	0	0	0	0	0	0
Itr_sc001204.1	Ib02	0	0	0	0	0	0	0	7	0	1	6	0	0	0	0	0	0	0	0	0	0	0	0	0	0	0	0	0	0	0	0	0	0	0	0	0	0	0	0	0	0	0	0	0	0	0	0	0
Itr_sc001208.1	Ib02	0	0	0	0	0	0	0	7	0	7	0	0	0	0	0	0	0	0	0	0	0	0	0	0	0	0	0	0	0	0	0	0	0	0	0	0	0	0	0	0	0	0	0	0	0	0	0	0
Itr_sc001224.1	Ib02	0	0	0	0	0	0	0	3	0	0	0	0	0	3	0	0	0	0	0	0	0	0	0	0	0	0	0	0	0	0	0	0	0	0	0	0	0	0	0	0	0	0	0	0	0	0	0	0
Itr_sc001239.1	Ib02	0	0	0	0	0	0	0	12	2	3	0	5	0	2	0	0	0	0	0	0	0	0	0	0	0	0	0	0	0	0	0	0	0	0	0	0	0	0	0	0	0	0	0	0	0	0	0	0
Itr_sc001275.1	Ib02	0	0	0	0	0	0	0	10	0	7	3	0	0	0	0	0	0	0	0	0	0	0	0	0	0	0	0	0	0	0	0	0	0	0	0	0	0	0	0	0	0	0	0	0	0	0	0	0
Itr_sc001281.1	Ib02	0	0	0	0	0	0	0	1	0	0	1	0	0	0	0	0	0	0	0	0	0	0	0	0	0	0	0	0	0	0	0	0	0	0	0	0	0	0	0	0	0	0	0	0	0	0	0	0
Itr_sc001336.1	Ib02	0	0	0	0	0	0	0	5	0	1	0	0	0	4	0	0	0	0	0	0	0	0	0	0	0	0	0	0	0	0	0	0	0	0	0	0	0	0	0	0	0	0	0	0	0	0	0	0
Itr_sc001342.1	Ib02	0	0	0	0	0	0	0	7	1	0	4	0	0	2	0	0	0	0	0	0	0	0	0	0	0	0	0	0	0	0	0	0	0	0	0	0	0	0	0	0	0	0	0	0	0	0	0	0
Itr_sc001355.1	Ib02	0	0	0	0	0	0	0	14	0	4	5	1	0	4	0	0	0	0	0	0	0	0	0	0	0	0	0	0	0	0	0	0	0	0	0	0	0	0	0	0	0	0	0	0	0	0	0	0
Itr_sc001382.1	Ib02	0	0	0	0	0	0	0	7	4	0	1	0	2	0	0	0	0	0	0	0	0	0	0	0	0	0	0	0	0	0	0	0	0	0	0	0	0	0	0	0	0	0	0	0	0	0	0	0
Itr_sc001391.1	Ib02	0	0	0	0	0	0	0	3	0	0	0	3	0	0	0	0	0	0	0	0	0	0	0	0	0	0	0	0	0	0	0	0	0	0	0	0	0	0	0	0	0	0	0	0	0	0	0	0
Itr_sc001405.1	Ib02	0	0	0	0	0	0	0	1	0	0	1	0	0	0	0	0	0	0	0	0	0	0	0	0	0	0	0	0	0	0	0	0	0	0	0	0	0	0	0	0	0	0	0	0	0	0	0	0
Itr_sc001409.1	Ib02	0	0	0	0	0	0	0	3	3	0	0	0	0	0	0	0	0	0	0	0	0	0	0	0	0	0	0	0	0	0	0	0	0	0	0	0	0	0	0	0	0	0	0	0	0	0	0	0
Itr_sc001423.1	Ib02	0	0	0	0	0	0	0	2	0	0	2	0	0	0	0	0	0	0	0	0	0	0	0	0	0	0	0	0	0	0	0	0	0	0	0	0	0	0	0	0	0	0	0	0	0	0	0	0
Itr_sc001432.1	Ib02	0	0	0	0	0	0	0	6	2	0	1	0	3	0	0	0	0	0	0	0	0	0	0	0	0	0	0	0	0	0	0	0	0	0	0	0	0	0	0	0	0	0	0	0	0	0	0	0
Itr_sc001466.1	Ib02	0	0	0	0	0	0	0	1	0	0	0	0	0	1	0	0	0	0	0	0	0	0	0	0	0	0	0	0	0	0	0	0	0	0	0	0	0	0	0	0	0	0	0	0	0	0	0	0
Itr_sc001473.1	Ib02	0	0	0	0	0	0	0	3	0	3	0	0	0	0	0	0	0	0	0	0	0	0	0	0	0	0	0	0	0	0	0	0	0	0	0	0	0	0	0	0	0	0	0	0	0	0	0	0
Itr_sc001480.1	Ib02	0	0	0	0	0	0	0	4	0	0	0	3	0	1	0	0	0	0	0	0	0	0	0	0	0	0	0	0	0	0	0	0	0	0	0	0	0	0	0	0	0	0	0	0	0	0	0	0
Itr_sc001570.1	Ib02	0	0	0	0	0	0	0	6	0	1	1	1	0	3	0	0	0	0	0	0	0	0	0	0	0	0	0	0	0	0	0	0	0	0	0	0	0	0	0	0	0	0	0	0	0	0	0	0
Itr_sc001574.1	Ib02	0	0	0	0	0	0	0	13	0	3	0	4	2	4	0	0	0	0	0	0	0	0	0	0	0	0	0	0	0	0	0	0	0	0	0	0	0	0	0	0	0	0	0	0	0	0	0	0
Itr_sc001575.1	Ib02	0	0	0	0	0	0	0	11	1	1	1	0	5	3	0	0	0	0	0	0	0	0	0	0	0	0	0	0	0	0	0	0	0	0	0	0	0	0	0	0	0	0	0	0	0	0	0	0
Itr_sc001608.1	Ib02	0	0	0	0	0	0	0	10	4	0	0	5	0	1	0	0	0	0	0	0	0	0	0	0	0	0	0	0	0	0	0	0	0	0	0	0	0	0	0	0	0	0	0	0	0	0	0	0
Itr_sc001618.1	Ib02	0	0	0	0	0	0	0	9	3	2	2	0	2	0	0	0	0	0	0	0	0	0	0	0	0	0	0	0	0	0	0	0	0	0	0	0	0	0	0	0	0	0	0	0	0	0	0	0
Itr_sc001623.1	Ib02	0	0	0	0	0	0	0	16	6	2	2	2	3	1	0	0	0	0	0	0	0	0	0	0	0	0	0	0	0	0	0	0	0	0	0	0	0	0	0	0	0	0	0	0	0	0	0	0
Itr_sc001625.1	Ib02	0	0	0	0	0	0	0	3	0	0	1	1	0	1	0	0	0	0	0	0	0	0	0	0	0	0	0	0	0	0	0	0	0	0	0	0	0	0	0	0	0	0	0	0	0	0	0	0
Itr_sc001633.1	Ib02	0	0	0	0	0	0	0	4	0	0	0	1	3	0	0	0	0	0	0	0	0	0	0	0	0	0	0	0	0	0	0	0	0	0	0	0	0	0	0	0	0	0	0	0	0	0	0	0
Itr_sc001660.1	Ib02	0	0	0	0	0	0	0	11	1	1	2	0	7	0	0	0	0	0	0	0	0	0	0	0	0	0	0	0	0	0	0	0	0	0	0	0	0	0	0	0	0	0	0	0	0	0	0	0
Itr_sc001666.1	Ib02	0	0	0	0	0	0	0	1	0	1	0	0	0	0	0	0	0	0	0	0	0	0	0	0	0	0	0	0	0	0	0	0	0	0	0	0	0	0	0	0	0	0	0	0	0	0	0	0
Itr_sc001671.1	Ib02	0	0	0	0	0	0	0	3	0	0	1	1	1	0	0	0	0	0	0	0	0	0	0	0	0	0	0	0	0	0	0	0	0	0	0	0	0	0	0	0	0	0	0	0	0	0	0	0
Itr_sc001684.1	Ib02	0	0	0	0	0	0	0	1	0	1	0	0	0	0	0	0	0	0	0	0	0	0	0	0	0	0	0	0	0	0	0	0	0	0	0	0	0	0	0	0	0	0	0	0	0	0	0	0
Itr_sc001686.1	Ib02	0	0	0	0	0	0	0	10	0	1	2	5	2	0	0	0	0	0	0	0	0	0	0	0	0	0	0	0	0	0	0	0	0	0	0	0	0	0	0	0	0	0	0	0	0	0	0	0
Itr_sc001691.1	Ib02	0	0	0	0	0	0	0	4	1	0	1	2	0	0	0	0	0	0	0	0	0	0	0	0	0	0	0	0	0	0	0	0	0	0	0	0	0	0	0	0	0	0	0	0	0	0	0	0
Itr_sc001746.1	Ib02	0	0	0	0	0	0	0	7	0	5	2	0	0	0	0	0	0	0	0	0	0	0	0	0	0	0	0	0	0	0	0	0	0	0	0	0	0	0	0	0	0	0	0	0	0	0	0	0
Itr_sc001812.1	Ib02	0	0	0	0	0	0	0	1	0	0	1	0	0	0	0	0	0	0	0	0	0	0	0	0	0	0	0	0	0	0	0	0	0	0	0	0	0	0	0	0	0	0	0	0	0	0	0	0
Itr_sc001895.1	Ib02	0	0	0	0	0	0	0	4	0	2	1	1	0	0	0	0	0	0	0	0	0	0	0	0	0	0	0	0	0	0	0	0	0	0	0	0	0	0	0	0	0	0	0	0	0	0	0	0
Itr_sc001899.1	Ib02	0	0	0	0	0	0	0	1	0	0	1	0	0	0	0	0	0	0	0	0	0	0	0	0	0	0	0	0	0	0	0	0	0	0	0	0	0	0	0	0	0	0	0	0	0	0	0	0
Itr_sc001939.1	Ib02	0	0	0	0	0	0	0	31	10	8	3	5	3	2	0	0	0	0	0	0	0	0	0	0	0	0	0	0	0	0	0	0	0	0	0	0	0	0	0	0	0	0	0	0	0	0	0	0
Itr_sc001977.1	Ib02	0	0	0	0	0	0	0	17	0	3	7	2	0	5	0	0	0	0	0	0	0	0	0	0	0	0	0	0	0	0	0	0	0	0	0	0	0	0	0	0	0	0	0	0	0	0	0	0
Itr_sc001987.1	Ib02	0	0	0	0	0	0	0	6	0	0	1	4	0	1	0	0	0	0	0	0	0	0	0	0	0	0	0	0	0	0	0	0	0	0	0	0	0	0	0	0	0	0	0	0	0	0	0	0
Itr_sc002056.1	Ib02	0	0	0	0	0	0	0	3	0	0	2	1	0	0	0	0	0	0	0	0	0	0	0	0	0	0	0	0	0	0	0	0	0	0	0	0	0	0	0	0	0	0	0	0	0	0	0	0
Itr_sc002081.1	Ib02	0	0	0	0	0	0	0	4	0	0	0	4	0	0	0	0	0	0	0	0	0	0	0	0	0	0	0	0	0	0	0	0	0	0	0	0	0	0	0	0	0	0	0	0	0	0	0	0
Itr_sc002112.1	Ib02	0	0	0	0	0	0	0	8	0	1	0	4	0	3	0	0	0	0	0	0	0	0	0	0	0	0	0	0	0	0	0	0	0	0	0	0	0	0	0	0	0	0	0	0	0	0	0	0
Itr_sc002113.1	Ib02	0	0	0	0	0	0	0	2	0	0	1	1	0	0	0	0	0	0	0	0	0	0	0	0	0	0	0	0	0	0	0	0	0	0	0	0	0	0	0	0	0	0	0	0	0	0	0	0
Itr_sc002148.1	Ib02	0	0	0	0	0	0	0	2	0	0	1	1	0	0	0	0	0	0	0	0	0	0	0	0	0	0	0	0	0	0	0	0	0	0	0	0	0	0	0	0	0	0	0	0	0	0	0	0
Itr_sc002152.1	Ib02	0	0	0	0	0	0	0	5	0	2	0	2	0	1	0	0	0	0	0	0	0	0	0	0	0	0	0	0	0	0	0	0	0	0	0	0	0	0	0	0	0	0	0	0	0	0	0	0
Itr_sc002196.1	Ib02	0	0	0	0	0	0	0	9	0	0	1	7	1	0	0	0	0	0	0	0	0	0	0	0	0	0	0	0	0	0	0	0	0	0	0	0	0	0	0	0	0	0	0	0	0	0	0	0
Itr_sc002197.1	Ib02	0	0	0	0	0	0	0	3	0	0	1	2	0	0	0	0	0	0	0	0	0	0	0	0	0	0	0	0	0	0	0	0	0	0	0	0	0	0	0	0	0	0	0	0	0	0	0	0
Itr_sc002207.1	Ib02	0	0	0	0	0	0	0	5	0	0	0	0	0	5	0	0	0	0	0	0	0	0	0	0	0	0	0	0	0	0	0	0	0	0	0	0	0	0	0	0	0	0	0	0	0	0	0	0
Itr_sc002228.1	Ib02	0	0	0	0	0	0	0	2	0	1	1	0	0	0	0	0	0	0	0	0	0	0	0	0	0	0	0	0	0	0	0	0	0	0	0	0	0	0	0	0	0	0	0	0	0	0	0	0
Itr_sc002231.1	Ib02	0	0	0	0	0	0	0	10	1	2	3	0	4	0	0	0	0	0	0	0	0	0	0	0	0	0	0	0	0	0	0	0	0	0	0	0	0	0	0	0	0	0	0	0	0	0	0	0
Itr_sc002238.1	Ib02	0	0	0	0	0	0	0	1	0	1	0	0	0	0	0	0	0	0	0	0	0	0	0	0	0	0	0	0	0	0	0	0	0	0	0	0	0	0	0	0	0	0	0	0	0	0	0	0
Itr_sc002245.1	Ib02	0	0	0	0	0	0	0	6	0	0	0	2	4	0	0	0	0	0	0	0	0	0	0	0	0	0	0	0	0	0	0	0	0	0	0	0	0	0	0	0	0	0	0	0	0	0	0	0
Itr_sc002258.1	Ib02	0	0	0	0	0	0	0	8	2	1	4	0	1	0	0	0	0	0	0	0	0	0	0	0	0	0	0	0	0	0	0	0	0	0	0	0	0	0	0	0	0	0	0	0	0	0	0	0
Itr_sc002352.1	Ib02	0	0	0	0	0	0	0	1	0	0	0	0	1	0	0	0	0	0	0	0	0	0	0	0	0	0	0	0	0	0	0	0	0	0	0	0	0	0	0	0	0	0	0	0	0	0	0	0
Itr_sc002375.1	Ib02	0	0	0	0	0	0	0	1	0	1	0	0	0	0	0	0	0	0	0	0	0	0	0	0	0	0	0	0	0	0	0	0	0	0	0	0	0	0	0	0	0	0	0	0	0	0	0	0
Itr_sc002544.1	Ib02	0	0	0	0	0	0	0	4	0	0	1	3	0	0	0	0	0	0	0	0	0	0	0	0	0	0	0	0	0	0	0	0	0	0	0	0	0	1	0	0	0	0	1	0	0	0	0	0
Itr_sc002547.1	Ib02	0	0	0	0	0	0	0	13	5	3	1	1	3	0	0	0	0	0	0	0	0	0	0	0	0	0	0	0	0	0	0	0	0	0	0	0	0	0	0	0	0	0	0	0	0	0	0	0
Itr_sc002559.1	Ib02	0	0	0	0	0	0	0	2	0	0	1	0	1	0	0	0	0	0	0	0	0	0	0	0	0	0	0	0	0	0	0	0	0	0	0	0	0	0	0	0	0	0	0	0	0	0	0	0
Itr_sc002569.1	Ib02	0	0	0	0	0	0	0	3	0	0	3	0	0	0	0	0	0	0	0	0	0	0	0	0	0	0	0	0	0	0	0	0	0	0	0	0	0	0	0	0	0	0	0	0	0	0	0	0
Itr_sc002575.1	Ib02	0	0	0	0	0	0	0	1	1	0	0	0	0	0	0	0	0	0	0	0	0	0	0	0	0	0	0	0	0	0	0	0	0	0	0	0	0	0	0	0	0	0	0	0	0	0	0	0
Itr_sc002641.1	Ib02	2	0	0	2	0	0	0	8	0	1	0	1	6	0	0	0	0	0	0	0	0	0	0	0	0	0	0	0	0	0	0	0	0	0	0	0	0	0	0	0	0	0	0	0	0	0	0	0
Itr_sc002689.1	Ib02	0	0	0	0	0	0	0	3	0	0	2	0	0	1	0	0	0	0	0	0	0	0	0	0	0	0	0	0	0	0	0	0	0	0	0	0	0	0	0	0	0	0	0	0	0	0	0	0
Itr_sc002815.1	Ib02	0	0	0	0	0	0	0	1	0	0	0	0	1	0	0	0	0	0	0	0	0	0	0	0	0	0	0	0	0	0	0	0	0	0	0	0	0	0	0	0	0	0	0	0	0	0	0	0
Itr_sc002821.1	Ib02	0	0	0	0	0	0	0	7	0	0	3	0	0	4	0	0	0	0	0	0	0	0	0	0	0	0	0	0	0	0	0	0	0	0	0	0	0	0	0	0	0	0	0	0	0	0	0	0
Itr_sc002873.1	Ib02	0	0	0	0	0	0	0	2	0	0	0	2	0	0	0	0	0	0	0	0	0	0	0	0	0	0	0	0	0	0	0	0	0	0	0	0	0	0	0	0	0	0	0	0	0	0	0	0
Itr_sc002889.1	Ib02	0	0	0	0	0	0	0	5	0	2	0	2	0	1	0	0	0	0	0	0	0	0	0	0	0	0	0	0	0	0	0	0	0	0	0	0	0	0	0	0	0	0	0	0	0	0	0	0
Itr_sc002934.1	Ib02	0	0	0	0	0	0	0	3	0	0	0	0	3	0	0	0	0	0	0	0	0	0	0	0	0	0	0	0	0	0	0	0	0	0	0	0	0	0	0	0	0	0	0	0	0	0	0	0
Itr_sc002960.1	Ib02	0	0	0	0	0	0	0	6	0	1	0	3	2	0	0	0	0	0	0	0	0	0	0	0	0	0	0	0	0	0	0	0	0	0	0	0	0	0	0	0	0	0	0	0	0	0	0	0
Itr_sc003030.1	Ib02	0	0	0	0	0	0	0	2	0	0	2	0	0	0	0	0	0	0	0	0	0	0	0	0	0	0	0	0	0	0	0	0	0	0	0	0	0	0	0	0	0	0	0	0	0	0	0	0
Itr_sc003053.1	Ib02	0	0	0	0	0	0	0	3	2	0	0	0	0	1	0	0	0	0	0	0	0	0	0	0	0	0	0	0	0	0	0	0	0	0	0	0	0	0	0	0	0	0	0	0	0	0	0	0
Itr_sc003103.1	Ib02	0	0	0	0	0	0	0	6	0	2	0	0	1	3	0	0	0	0	0	0	0	0	0	0	0	0	0	0	0	0	0	0	0	0	0	0	0	0	0	0	0	0	0	0	0	0	0	0
Itr_sc003142.1	Ib02	0	0	0	0	0	0	0	3	0	2	0	0	0	1	0	0	0	0	0	0	0	0	0	0	0	0	0	0	0	0	0	0	0	0	0	0	0	0	0	0	0	0	0	0	0	0	0	0
Itr_sc003155.1	Ib02	0	0	0	0	0	0	0	1	1	0	0	0	0	0	0	0	0	0	0	0	0	0	0	0	0	0	0	0	0	0	0	0	0	0	0	0	0	0	0	0	0	0	0	0	0	0	0	0
Itr_sc003163.1	Ib02	0	0	0	0	0	0	0	10	2	1	0	5	0	2	0	0	0	0	0	0	0	0	0	0	0	0	0	0	0	0	0	0	0	0	0	0	0	0	0	0	0	0	0	0	0	0	0	0
Itr_sc003170.1	Ib02	0	0	0	0	0	0	0	1	0	0	0	1	0	0	0	0	0	0	0	0	0	0	0	0	0	0	0	0	0	0	0	0	0	0	0	0	0	0	0	0	0	0	0	0	0	0	0	0
Itr_sc003177.1	Ib02	0	0	0	0	0	0	0	5	0	0	2	1	0	2	0	0	0	0	0	0	0	0	0	0	0	0	0	0	0	0	0	0	0	0	0	0	0	0	0	0	0	0	0	0	0	0	0	0
Itr_sc003204.1	Ib02	0	0	0	0	0	0	0	5	0	2	0	1	0	2	0	0	0	0	0	0	0	0	0	0	0	0	0	0	0	0	0	0	0	0	0	0	0	0	0	0	0	0	0	0	0	0	0	0
Itr_sc003221.1	Ib02	0	0	0	0	0	0	0	1	0	0	0	0	1	0	0	0	0	0	0	0	0	0	0	0	0	0	0	0	0	0	0	0	0	0	0	0	0	0	0	0	0	0	0	0	0	0	0	0
Itr_sc003307.1	Ib02	0	0	0	0	0	0	0	5	0	1	0	0	0	0	3	1	0	0	0	0	0	0	0	0	0	0	0	0	0	0	0	0	0	0	0	0	0	0	0	0	0	0	0	0	0	0	0	0
Itr_sc003328.1	Ib02	1	0	0	1	0	0	0	4	0	0	1	0	2	1	0	0	0	0	0	0	0	0	0	0	0	0	0	0	0	0	0	0	0	0	0	0	0	0	0	0	0	0	0	0	0	0	0	0
Itr_sc003335.1	Ib02	0	0	0	0	0	0	0	3	2	0	0	0	0	1	0	0	0	0	0	0	0	0	0	0	0	0	0	0	0	0	0	0	0	0	0	0	0	0	0	0	0	0	0	0	0	0	0	0
Itr_sc003361.1	Ib02	0	0	0	0	0	0	0	1	0	0	1	0	0	0	0	0	0	0	0	0	0	0	0	0	0	0	0	0	0	0	0	0	0	0	0	0	0	0	0	0	0	0	0	0	0	0	0	0
Itr_sc003367.1	Ib02	0	0	0	0	0	0	0	2	0	1	1	0	0	0	0	0	0	0	0	0	0	0	0	0	0	0	0	0	0	0	0	0	0	0	0	0	0	0	0	0	0	0	0	0	0	0	0	0
Itr_sc003494.1	Ib02	0	0	0	0	0	0	0	4	4	0	0	0	0	0	0	0	0	0	0	0	0	0	0	0	0	0	0	0	0	0	0	0	0	0	0	0	0	0	0	0	0	0	0	0	0	0	0	0
Itr_sc003511.1	Ib02	0	0	0	0	0	0	0	2	0	0	0	2	0	0	0	0	0	0	0	0	0	0	0	0	0	0	0	0	0	0	0	0	0	0	0	0	0	0	0	0	0	0	0	0	0	0	0	0
Itr_sc003586.1	Ib02	0	0	0	0	0	0	0	6	0	0	2	4	0	0	0	0	0	0	0	0	0	0	0	0	0	0	0	0	0	0	0	0	0	0	0	0	0	0	0	0	0	0	0	0	0	0	0	0
Itr_sc003681.1	Ib02	0	0	0	0	0	0	0	2	0	0	1	0	1	0	0	0	0	0	0	0	0	0	0	0	0	0	0	0	0	0	0	0	0	0	0	0	0	0	0	0	0	0	0	0	0	0	0	0
Itr_sc003716.1	Ib02	0	0	0	0	0	0	0	2	0	2	0	0	0	0	0	0	0	0	0	0	0	0	0	0	0	0	0	0	0	0	0	0	0	0	0	0	0	0	0	0	0	0	0	0	0	0	0	0
Itr_sc003795.1	Ib02	0	0	0	0	0	0	0	3	0	0	2	0	1	0	0	0	0	0	0	0	0	0	0	0	0	0	0	0	0	0	0	0	0	0	0	0	0	0	0	0	0	0	0	0	0	0	0	0
Itr_sc003916.1	Ib02	0	0	0	0	0	0	0	2	0	0	0	2	0	0	0	0	0	0	0	0	0	0	0	0	0	0	0	0	0	0	0	0	0	0	0	0	0	0	0	0	0	0	0	0	0	0	0	0
Itr_sc003999.1	Ib02	0	0	0	0	0	0	0	1	0	1	0	0	0	0	0	0	0	0	0	0	0	0	0	0	0	0	0	0	0	0	0	0	0	0	0	0	0	0	0	0	0	0	0	0	0	0	0	0
Itr_sc004030.1	Ib02	0	0	0	0	0	0	0	2	0	0	0	0	2	0	0	0	0	0	0	0	0	0	0	0	0	0	0	0	0	0	0	0	0	0	0	0	0	0	0	0	0	0	0	0	0	0	0	0
Itr_sc004185.1	Ib02	0	0	0	0	0	0	0	1	0	1	0	0	0	0	0	0	0	0	0	0	0	0	0	0	0	0	0	0	0	0	0	0	0	0	0	0	0	0	0	0	0	0	0	0	0	0	0	0
Itr_sc004306.1	Ib02	0	0	0	0	0	0	0	1	0	0	0	0	1	0	0	0	0	0	0	0	0	0	0	0	0	0	0	0	0	0	0	0	0	0	0	0	0	0	0	0	0	0	0	0	0	0	0	0
Itr_sc004391.1	Ib02	0	0	0	0	0	0	0	5	0	0	5	0	0	0	0	0	0	0	0	0	0	0	0	0	0	0	0	0	0	0	0	0	0	0	0	0	0	0	0	0	0	0	0	0	0	0	0	0
Itr_sc004551.1	Ib02	0	0	0	0	0	0	0	2	0	0	1	0	1	0	0	0	0	0	0	0	0	0	0	0	0	0	0	0	0	0	0	0	0	0	0	0	0	0	0	0	0	0	0	0	0	0	0	0
Itr_sc004605.1	Ib02	0	0	0	0	0	0	0	2	0	2	0	0	0	0	0	0	0	0	0	0	0	0	0	0	0	0	0	0	0	0	0	0	0	0	0	0	0	0	0	0	0	0	0	0	0	0	0	0
Itr_sc004851.1	Ib02	0	0	0	0	0	0	0	9	3	2	1	2	0	1	0	0	0	0	0	0	0	0	0	0	0	0	0	0	0	0	0	0	0	0	0	0	0	0	0	0	0	0	0	0	0	0	0	0
Itr_sc004903.1	Ib02	0	0	0	0	0	0	0	5	0	2	2	0	0	1	0	0	0	0	0	0	0	0	0	0	0	0	0	0	0	0	0	0	0	0	0	0	0	0	0	0	0	0	0	0	0	0	0	0
Itr_sc004927.1	Ib02	0	0	0	0	0	0	0	2	0	0	2	0	0	0	0	0	0	0	0	0	0	0	0	0	0	0	0	0	0	0	0	0	0	0	0	0	0	0	0	0	0	0	0	0	0	0	0	0
Itr_sc004971.1	Ib02	0	0	0	0	0	0	0	2	0	1	0	1	0	0	0	0	0	0	0	0	0	0	0	0	0	0	0	0	0	0	0	0	0	0	0	0	0	0	0	0	0	0	0	0	0	0	0	0
Itr_sc004981.1	Ib02	0	0	0	0	0	0	0	1	0	1	0	0	0	0	0	0	0	0	0	0	0	0	0	0	0	0	0	0	0	0	0	0	0	0	0	0	0	0	0	0	0	0	0	0	0	0	0	0
Itr_sc005056.1	Ib02	0	0	0	0	0	0	0	2	0	1	0	0	1	0	0	0	0	0	0	0	0	0	0	0	0	0	0	0	0	0	0	0	0	0	0	0	0	0	0	0	0	0	0	0	0	0	0	0
Itr_sc005093.1	Ib02	0	0	0	0	0	0	0	1	0	1	0	0	0	0	0	0	0	0	0	0	0	0	0	0	0	0	0	0	0	0	0	0	0	0	0	0	0	0	0	0	0	0	0	0	0	0	0	0
Itr_sc005398.1	Ib02	0	0	0	0	0	0	0	1	0	0	1	0	0	0	0	0	0	0	0	0	0	0	0	0	0	0	0	0	0	0	0	0	0	0	0	0	0	0	0	0	0	0	0	0	0	0	0	0
Itr_sc005489.1	Ib02	0	0	0	0	0	0	0	1	1	0	0	0	0	0	0	0	0	0	0	0	0	0	0	0	0	0	0	0	0	0	0	0	0	0	0	0	0	0	0	0	0	0	0	0	0	0	0	0
Itr_sc006051.1	Ib02	0	0	0	0	0	0	0	1	0	1	0	0	0	0	0	0	0	0	0	0	0	0	0	0	0	0	0	0	0	0	0	0	0	0	0	0	0	0	0	0	0	0	0	0	0	0	0	0
Itr_sc007255.1	Ib02	0	0	0	0	0	0	0	5	0	0	3	1	1	0	0	0	0	0	0	0	0	0	0	0	0	0	0	0	0	0	0	0	0	0	0	0	0	0	0	0	0	0	0	0	0	0	0	0
Itr_sc007282.1	Ib02	0	0	0	0	0	0	0	1	0	0	0	1	0	0	0	0	0	0	0	0	0	0	0	0	0	0	0	0	0	0	0	0	0	0	0	0	0	0	0	0	0	0	0	0	0	0	0	0
Itr_sc010181.1	Ib02	1	0	0	1	0	0	0	3	0	3	0	0	0	0	0	0	0	0	0	0	0	0	0	0	0	0	0	0	0	0	0	0	0	0	0	0	0	0	0	0	0	0	0	0	0	0	0	0
Itr_sc010337.1	Ib02	0	0	0	0	0	0	0	1	1	0	0	0	0	0	0	0	0	0	0	0	0	0	0	0	0	0	0	0	0	0	0	0	0	0	0	0	0	0	0	0	0	0	0	0	0	0	0	0
Itr_sc010376.1	Ib02	0	0	0	0	0	0	0	1	0	0	0	0	1	0	0	0	0	0	0	0	0	0	0	0	0	0	0	0	0	0	0	0	0	0	0	0	0	0	0	0	0	0	0	0	0	0	0	0
Itr_sc010646.1	Ib02	0	0	0	0	0	0	0	1	0	0	0	0	1	0	0	0	0	0	0	0	0	0	0	0	0	0	0	0	0	0	0	0	0	0	0	0	0	0	0	0	0	0	0	0	0	0	0	0
Itr_sc012648.1	Ib02	0	0	0	0	0	0	0	4	0	1	2	1	0	0	0	0	0	0	0	0	0	0	0	0	0	0	0	0	0	0	0	0	0	0	0	0	0	0	0	0	0	0	0	0	0	0	0	0
Itr_sc014047.1	Ib02	0	0	0	0	0	0	0	2	0	2	0	0	0	0	0	0	0	0	0	0	0	0	0	0	0	0	0	0	0	0	0	0	0	0	0	0	0	0	0	0	0	0	0	0	0	0	0	0
Itr_sc014383.1	Ib02	0	0	0	0	0	0	0	3	0	0	2	0	1	0	0	0	0	0	0	0	0	0	0	0	0	0	0	0	0	0	0	0	0	0	0	0	0	0	0	0	0	0	0	0	0	0	0	0
Itr_sc031886.1	Ib02	0	0	0	0	0	0	0	1	0	0	0	0	1	0	0	0	0	0	0	0	0	0	0	0	0	0	0	0	0	0	0	0	0	0	0	0	0	0	0	0	0	0	0	0	0	0	0	0
Itr_sc032063.1	Ib02	0	0	0	0	0	0	0	1	0	0	0	1	0	0	0	0	0	0	0	0	0	0	0	0	0	0	0	0	0	0	0	0	0	0	0	0	0	0	0	0	0	0	0	0	0	0	0	0
Itr_sc033886.1	Ib02	0	0	0	0	0	0	0	3	0	0	1	0	0	2	0	0	0	0	0	0	0	0	0	0	0	0	0	0	0	0	0	0	0	0	0	0	0	0	0	0	0	0	0	0	0	0	0	0
Itr_sc034554.1	Ib02	0	0	0	0	0	0	0	1	0	0	0	1	0	0	0	0	0	0	0	0	0	0	0	0	0	0	0	0	0	0	0	0	0	0	0	0	0	0	0	0	0	0	0	0	0	0	0	0
Itr_sc034567.1	Ib02	0	0	0	0	0	0	0	3	0	0	3	0	0	0	0	0	0	0	0	0	0	0	0	0	0	0	0	0	0	0	0	0	0	0	0	0	0	0	0	0	0	0	0	0	0	0	0	0
Itr_sc034812.1	Ib02	0	0	0	0	0	0	0	2	0	0	0	2	0	0	0	0	0	0	0	0	0	0	0	0	0	0	0	0	0	0	0	0	0	0	0	0	0	0	0	0	0	0	0	0	0	0	0	0
Itr_sc035060.1	Ib02	0	0	0	0	0	0	0	1	0	1	0	0	0	0	0	0	0	0	0	0	0	0	0	0	0	0	0	0	0	0	0	0	0	0	0	0	0	0	0	0	0	0	0	0	0	0	0	0
Itr_sc035323.1	Ib02	0	0	0	0	0	0	0	3	0	0	3	0	0	0	0	0	0	0	0	0	0	0	0	0	0	0	0	0	0	0	0	0	0	0	0	0	0	0	0	0	0	0	0	0	0	0	0	0
Itr_sc039468.1	Ib02	0	0	0	0	0	0	0	2	0	0	0	2	0	0	0	0	0	0	0	0	0	0	0	0	0	0	0	0	0	0	0	0	0	0	0	0	0	0	0	0	0	0	0	0	0	0	0	0
Itr_sc043078.1	Ib02	0	0	0	0	0	0	0	1	0	0	0	0	0	1	0	0	0	0	0	0	0	0	0	0	0	0	0	0	0	0	0	0	0	0	0	0	0	0	0	0	0	0	0	0	0	0	0	0
Itr_sc044642.1	Ib02	0	0	0	0	0	0	0	9	3	0	0	0	6	0	0	0	0	0	0	0	0	0	0	0	0	0	0	0	0	0	0	0	0	0	0	0	0	6	4	0	0	2	0	0	0	0	0	0
Itr_sc049128.1	Ib02	0	0	0	0	0	0	0	1	0	0	0	1	0	0	0	0	0	0	0	0	0	0	0	0	0	0	0	0	0	0	0	0	0	0	0	0	0	0	0	0	0	0	0	0	0	0	0	0
Itr_sc049186.1	Ib02	0	0	0	0	0	0	0	1	0	0	0	0	0	1	0	0	0	0	0	0	0	0	0	0	0	0	0	0	0	0	0	0	0	0	0	0	0	0	0	0	0	0	0	0	0	0	0	0
Itr_sc061018.1	Ib02	0	0	0	0	0	0	0	1	0	0	0	1	0	0	0	0	0	0	0	0	0	0	0	0	0	0	0	0	0	0	0	0	0	0	0	0	0	0	0	0	0	0	0	0	0	0	0	0
Itr_sc063547.1	Ib02	0	0	0	0	0	0	0	3	0	0	0	0	0	3	0	0	0	0	0	0	0	0	0	0	0	0	0	0	0	0	0	0	0	0	0	0	0	0	0	0	0	0	0	0	0	0	0	0
Itr_sc072198.1	Ib02	0	0	0	0	0	0	0	2	0	0	0	1	1	0	0	0	0	0	0	0	0	0	0	0	0	0	0	0	0	0	0	0	0	0	0	0	0	0	0	0	0	0	0	0	0	0	0	0
Itr_sc075864.1	Ib02	0	0	0	0	0	0	0	4	0	0	0	4	0	0	0	0	0	0	0	0	0	0	0	0	0	0	0	0	0	0	0	0	0	0	0	0	0	0	0	0	0	0	0	0	0	0	0	0
Itr_sc000017.1	Ib03	0	0	0	0	0	0	0	0	0	0	0	0	0	0	0	0	107	31	31	18	0	26	1	0	0	0	0	0	0	0	0	0	0	0	0	0	0	0	0	0	0	0	0	0	0	0	0	0
Itr_sc000029.1	Ib03	0	0	0	0	0	0	0	0	0	0	0	0	0	0	0	0	66	11	18	10	8	11	8	0	0	0	0	0	0	0	0	0	0	0	0	0	0	0	0	0	0	0	0	0	0	0	0	0
Itr_sc000041.1	Ib03	0	0	0	0	0	0	0	0	0	0	0	0	0	0	0	0	18	7	3	4	1	1	2	0	0	0	0	0	0	0	0	0	0	0	0	0	0	0	0	0	0	0	0	0	0	0	0	0
Itr_sc000046.1	Ib03	0	0	0	0	0	0	0	0	0	0	0	0	0	0	0	0	22	4	2	6	3	6	1	0	0	0	0	0	0	0	0	0	0	0	0	0	0	0	0	0	0	0	0	0	0	0	0	0
Itr_sc000058.1	Ib03	0	0	0	0	0	0	0	0	0	0	0	0	0	0	0	0	22	0	10	0	5	7	0	0	0	0	0	0	0	0	0	0	0	0	0	0	0	0	0	0	0	0	0	0	0	0	0	0
Itr_sc000064.1	Ib03	0	0	0	0	0	0	0	0	0	0	0	0	0	0	0	0	50	15	0	0	8	10	17	0	0	0	0	0	0	0	0	0	0	0	0	0	0	0	0	0	0	0	0	0	0	0	0	0
Itr_sc000083.1	Ib03	0	0	0	0	0	0	0	0	0	0	0	0	0	0	0	0	54	1	10	8	8	3	24	0	0	0	0	0	0	0	0	0	0	0	0	0	0	0	0	0	0	0	0	0	0	0	0	0
Itr_sc000087.1	Ib03	0	0	0	0	0	0	0	0	0	0	0	0	0	0	0	0	18	7	4	5	2	0	0	0	0	0	0	0	0	0	0	0	0	0	0	0	0	0	0	0	0	0	0	0	0	0	0	0
Itr_sc000093.1	Ib03	0	0	0	0	0	0	0	0	0	0	0	0	0	0	0	0	46	7	4	14	7	9	5	0	0	0	0	0	0	0	0	0	0	0	0	0	0	0	0	0	0	0	0	0	0	0	0	0
Itr_sc000100.1	Ib03	0	0	0	0	0	0	0	0	0	0	0	0	0	0	0	0	92	7	14	4	7	10	50	0	0	0	0	0	0	0	0	0	0	0	0	0	0	0	0	0	0	0	0	0	0	0	0	0
Itr_sc000104.1	Ib03	0	0	0	0	0	0	0	0	0	0	0	0	0	0	0	0	37	11	10	5	0	9	2	0	0	0	0	0	0	0	0	0	0	0	0	0	0	0	0	0	0	0	0	0	0	0	0	0
Itr_sc000135.1	Ib03	0	0	0	0	0	0	0	0	0	0	0	0	0	0	0	0	70	6	9	12	3	30	10	0	0	0	0	0	0	0	0	0	0	0	0	0	0	0	0	0	0	0	0	0	0	0	0	0
Itr_sc000139.1	Ib03	0	0	0	0	0	0	0	0	0	0	0	0	0	0	0	0	44	16	10	10	0	0	8	0	0	0	0	0	0	0	0	0	0	0	0	0	0	0	0	0	0	0	0	0	0	0	0	0
Itr_sc000157.1	Ib03	0	0	0	0	0	0	0	0	0	0	0	0	0	0	0	0	21	3	3	3	8	4	0	0	0	0	0	0	0	0	0	0	0	0	0	0	0	0	0	0	0	0	0	0	0	0	0	0
Itr_sc000166.1	Ib03	0	0	0	0	0	0	0	0	0	0	0	0	0	0	0	0	23	6	0	7	3	2	5	0	0	0	0	0	0	0	0	0	0	0	0	0	0	0	0	0	0	0	0	0	0	0	0	0
Itr_sc000172.1	Ib03	0	0	0	0	0	0	0	0	0	0	0	0	0	0	0	0	16	4	6	2	4	0	0	0	0	0	0	0	0	0	2	2	0	0	0	0	0	0	0	0	0	0	0	0	0	0	0	0
Itr_sc000190.1	Ib03	0	0	0	0	0	0	0	0	0	0	0	0	0	0	0	0	68	11	8	19	6	16	8	0	0	0	0	0	0	0	0	0	0	0	0	0	0	0	0	0	0	0	0	0	0	0	0	0
Itr_sc000229.1	Ib03	0	0	0	0	0	0	0	0	0	0	0	0	0	0	0	0	44	12	11	9	10	2	0	0	0	0	0	0	0	0	0	0	0	0	0	0	0	0	0	0	0	0	0	0	0	0	0	0
Itr_sc000235.1	Ib03	0	0	0	0	0	0	0	0	0	0	0	0	0	0	0	0	24	9	5	5	0	5	0	0	0	0	0	0	0	0	0	0	0	0	0	0	0	0	0	0	0	0	0	0	0	0	0	0
Itr_sc000242.1	Ib03	0	0	0	0	0	0	0	0	0	0	0	0	0	0	0	0	12	1	3	2	5	0	1	0	0	0	0	0	0	0	0	0	0	0	0	0	0	0	0	0	0	0	0	0	0	0	0	0
Itr_sc000276.1	Ib03	0	0	0	0	0	0	0	0	0	0	0	0	0	0	0	0	11	2	3	1	0	1	4	0	0	0	0	0	0	0	0	0	0	0	0	0	0	0	0	0	0	0	0	0	0	0	0	0
Itr_sc000328.1	Ib03	0	0	0	0	0	0	0	0	0	0	0	0	0	0	0	0	58	15	19	15	9	0	0	0	0	0	0	0	0	0	0	0	0	0	0	0	0	0	0	0	0	0	0	0	0	0	0	0
Itr_sc000354.1	Ib03	0	0	0	0	0	0	0	0	0	0	0	0	0	0	0	0	17	3	5	3	4	2	0	0	0	0	0	0	0	0	0	0	0	0	0	0	0	0	0	0	0	0	0	0	0	0	0	0
Itr_sc000362.1	Ib03	0	0	0	0	0	0	0	0	0	0	0	0	0	0	0	0	7	0	3	3	0	0	1	0	0	0	0	0	0	0	0	0	0	0	0	0	0	0	0	0	0	0	0	0	0	0	0	0
Itr_sc000402.1	Ib03	0	0	0	0	0	0	0	0	0	0	0	0	0	0	0	0	25	5	2	7	9	1	1	0	0	0	0	0	0	0	0	0	0	0	0	0	0	0	0	0	0	0	0	0	0	0	0	0
Itr_sc000420.1	Ib03	0	0	0	0	0	0	0	0	0	0	0	0	0	0	0	0	27	1	5	10	3	6	2	0	0	0	0	0	0	0	0	0	0	0	0	0	0	0	0	0	0	0	0	0	0	0	0	0
Itr_sc000431.1	Ib03	0	0	0	0	0	0	0	0	0	0	0	0	0	0	0	0	28	5	8	4	4	3	4	0	0	0	0	0	0	0	0	0	0	0	0	0	0	0	0	0	0	0	0	0	0	0	0	0
Itr_sc000437.1	Ib03	0	0	0	0	0	0	0	0	0	0	0	0	0	0	0	0	1	0	0	1	0	0	0	0	0	0	0	0	0	0	0	0	0	0	0	0	0	0	0	0	0	0	0	0	0	0	0	0
Itr_sc000440.1	Ib03	0	0	0	0	0	0	0	0	0	0	0	0	0	0	0	0	17	5	2	1	3	0	6	0	0	0	0	0	0	0	0	0	0	0	0	0	0	0	0	0	0	0	0	0	0	0	0	0
Itr_sc000441.1	Ib03	0	0	0	0	0	0	0	0	0	0	0	0	0	0	0	0	4	0	4	0	0	0	0	0	0	0	0	0	0	0	0	0	0	0	0	0	0	0	0	0	0	0	0	0	0	0	0	0
Itr_sc000455.1	Ib03	0	0	0	0	0	0	0	0	0	0	0	0	0	0	0	0	8	2	0	1	1	0	4	0	0	0	0	0	0	0	0	0	0	0	0	0	0	0	0	0	0	0	0	0	0	0	0	0
Itr_sc000462.1	Ib03	0	0	0	0	0	0	0	0	0	0	0	0	0	0	0	0	1	1	0	0	0	0	0	0	0	0	0	0	0	0	0	0	0	0	0	0	0	0	0	0	0	0	0	0	0	0	0	0
Itr_sc000463.1	Ib03	0	0	0	0	0	0	0	0	0	0	0	0	0	0	0	0	22	0	0	6	1	0	15	0	0	0	0	0	0	0	0	0	0	0	0	0	0	0	0	0	0	0	0	0	0	0	0	0
Itr_sc000467.1	Ib03	0	0	0	0	0	0	0	0	0	0	0	0	0	0	0	0	46	11	15	3	0	0	17	0	0	0	0	0	0	0	0	0	0	0	0	0	0	0	0	0	0	0	0	0	0	0	0	0
Itr_sc000470.1	Ib03	0	0	0	0	0	0	0	0	0	0	0	0	0	0	0	0	25	12	4	1	4	2	2	0	0	0	0	0	0	0	0	0	0	0	0	0	0	0	0	0	0	0	0	0	0	0	0	0
Itr_sc000481.1	Ib03	0	0	0	0	0	0	0	0	0	0	0	0	0	0	0	0	1	0	0	1	0	0	0	0	0	0	0	0	0	0	0	0	0	0	0	0	0	0	0	0	0	0	0	0	0	0	0	0
Itr_sc000487.1	Ib03	0	0	0	0	0	0	0	0	0	0	0	0	0	0	0	0	18	4	2	3	1	3	5	0	0	0	0	0	0	0	0	0	0	0	0	0	0	0	0	0	0	0	0	0	0	0	0	0
Itr_sc000489.1	Ib03	0	0	0	0	0	0	0	0	0	0	0	0	0	0	0	0	61	8	7	9	20	11	6	0	0	0	0	0	0	0	0	0	0	0	0	0	0	0	0	0	0	0	0	0	0	0	0	0
Itr_sc000492.1	Ib03	0	0	0	0	0	0	0	0	0	0	0	0	0	0	0	0	23	0	5	1	7	10	0	0	0	0	0	0	0	0	0	0	0	0	0	0	0	0	0	0	0	0	0	0	0	0	0	0
Itr_sc000500.1	Ib03	0	0	0	0	0	0	0	0	0	0	0	0	0	0	0	0	2	0	0	0	0	2	0	0	0	0	0	0	0	0	0	0	0	0	0	0	0	0	0	0	0	0	0	0	0	0	0	0
Itr_sc000508.1	Ib03	0	0	0	0	0	0	0	0	0	0	0	0	0	0	0	0	15	0	0	2	2	10	1	0	0	0	0	0	0	0	0	0	0	0	0	0	0	0	0	0	0	0	0	0	0	0	0	0
Itr_sc000523.1	Ib03	0	0	0	0	0	0	0	0	0	0	0	0	0	0	0	0	23	1	1	1	3	13	4	0	0	0	0	0	0	0	0	0	0	0	0	0	0	0	0	0	0	0	0	0	0	0	0	0
Itr_sc000533.1	Ib03	0	0	0	0	0	0	0	0	0	0	0	0	0	0	0	0	14	5	0	6	3	0	0	0	0	0	0	0	0	0	0	0	0	0	0	0	0	0	0	0	0	0	0	0	0	0	0	0
Itr_sc000534.1	Ib03	0	0	0	0	0	0	0	0	0	0	0	0	0	0	0	0	10	0	0	5	0	3	2	0	0	0	0	0	0	0	0	0	0	0	0	0	0	0	0	0	0	0	0	0	0	0	0	0
Itr_sc000535.1	Ib03	0	0	0	0	0	0	0	0	0	0	0	0	0	0	0	0	40	6	3	19	2	8	2	0	0	0	0	0	0	0	0	0	0	0	0	0	0	0	0	0	0	0	0	0	0	0	0	0
Itr_sc000558.1	Ib03	0	0	0	0	0	0	0	0	0	0	0	0	0	0	0	0	2	0	1	1	0	0	0	0	0	0	0	0	0	0	0	0	0	0	0	0	0	0	0	0	0	0	0	0	0	0	0	0
Itr_sc000562.1	Ib03	0	0	0	0	0	0	0	0	0	0	0	0	0	0	0	0	4	1	0	0	2	1	0	0	0	0	0	0	0	0	0	0	0	0	0	0	0	0	0	0	0	0	0	0	0	0	0	0
Itr_sc000565.1	Ib03	0	0	0	0	0	0	0	0	0	0	0	0	0	0	0	0	16	0	2	1	5	8	0	0	0	0	0	0	0	0	0	0	0	0	0	0	0	0	0	0	0	0	0	0	0	0	0	0
Itr_sc000570.1	Ib03	0	0	0	0	0	0	0	0	0	0	0	0	0	0	0	0	4	0	0	1	0	1	2	0	0	0	0	0	0	0	0	0	0	0	0	0	0	0	0	0	0	0	0	0	0	0	0	0
Itr_sc000579.1	Ib03	0	0	0	0	0	0	0	0	0	0	0	0	0	0	0	0	41	14	1	4	5	14	3	0	0	0	0	0	0	0	0	0	0	0	0	0	0	0	0	0	0	0	0	0	0	0	0	0
Itr_sc000585.1	Ib03	0	0	0	0	0	0	0	0	0	0	0	0	0	0	0	0	6	0	4	1	0	1	0	0	0	0	0	0	0	0	0	0	0	0	0	0	0	0	0	0	0	0	0	0	0	0	0	0
Itr_sc000590.1	Ib03	0	0	0	0	0	0	0	0	0	0	0	0	0	0	0	0	7	0	5	0	1	1	0	0	0	0	0	0	0	0	0	0	0	0	0	0	0	0	0	0	0	0	0	0	0	0	0	0
Itr_sc000591.1	Ib03	0	0	0	0	0	0	0	1	0	1	0	0	0	0	0	0	10	7	2	1	0	0	0	0	0	0	0	0	0	0	0	0	0	0	0	0	0	0	0	0	0	0	0	0	0	0	0	0
Itr_sc000592.1	Ib03	0	0	0	0	0	0	0	0	0	0	0	0	0	0	0	0	31	4	5	8	14	0	0	0	0	0	0	0	0	0	0	0	0	0	0	0	0	0	0	0	0	0	0	0	0	0	0	0
Itr_sc000619.1	Ib03	0	0	0	0	0	0	0	0	0	0	0	0	0	0	0	0	1	1	0	0	0	0	0	0	0	0	0	0	0	0	0	0	0	0	0	0	0	0	0	0	0	0	0	0	0	0	0	0
Itr_sc000633.1	Ib03	0	0	0	0	0	0	0	0	0	0	0	0	0	0	0	0	5	2	0	1	1	0	1	0	0	0	0	0	0	0	0	0	0	0	0	0	0	0	0	0	0	0	0	0	0	0	0	0
Itr_sc000664.1	Ib03	0	0	0	0	0	0	0	0	0	0	0	0	0	0	0	0	19	1	4	6	8	0	0	1	0	1	0	0	0	0	0	0	0	0	0	0	0	0	0	0	0	0	0	0	0	0	0	0
Itr_sc000666.1	Ib03	0	0	0	0	0	0	0	1	0	0	1	0	0	0	0	0	2	2	0	0	0	0	0	0	0	0	0	0	0	0	0	0	0	0	0	0	0	0	0	0	0	0	0	0	0	0	0	0
Itr_sc000740.1	Ib03	0	0	0	0	0	0	0	0	0	0	0	0	0	0	0	0	19	6	6	4	3	0	0	0	0	0	0	0	0	0	0	0	0	0	0	0	0	0	0	0	0	0	0	0	0	0	0	0
Itr_sc000783.1	Ib03	0	0	0	0	0	0	0	0	0	0	0	0	0	0	0	0	16	2	4	0	4	0	6	0	0	0	0	0	0	0	0	0	0	0	0	0	0	3	0	0	3	0	0	0	0	0	0	0
Itr_sc000810.1	Ib03	0	0	0	0	0	0	0	0	0	0	0	0	0	0	0	0	20	3	5	1	3	4	4	0	0	0	0	0	0	0	0	0	0	0	0	0	0	0	0	0	0	0	0	0	0	0	0	0
Itr_sc000853.1	Ib03	0	0	0	0	0	0	0	0	0	0	0	0	0	0	0	0	11	1	4	3	3	0	0	0	0	0	0	0	0	0	0	0	0	0	0	0	0	0	0	0	0	0	0	0	0	0	0	0
Itr_sc000862.1	Ib03	0	0	0	0	0	0	0	0	0	0	0	0	0	0	0	0	3	0	0	1	2	0	0	0	0	0	0	0	0	0	0	0	0	0	0	0	0	0	0	0	0	0	0	0	0	0	0	0
Itr_sc000872.1	Ib03	0	0	0	0	0	0	0	0	0	0	0	0	0	0	0	0	10	1	2	4	3	0	0	0	0	0	0	0	0	0	0	0	0	0	0	0	0	0	0	0	0	0	0	0	0	0	0	0
Itr_sc000884.1	Ib03	0	0	0	0	0	0	0	0	0	0	0	0	0	0	0	0	14	0	0	6	4	1	3	0	0	0	0	0	0	0	0	0	0	0	0	0	0	0	0	0	0	0	0	0	0	0	0	0
Itr_sc000893.1	Ib03	0	0	0	0	0	0	0	0	0	0	0	0	0	0	0	0	2	0	0	1	0	0	1	0	0	0	0	0	0	0	0	0	0	0	0	0	0	0	0	0	0	0	0	0	0	0	0	0
Itr_sc000897.1	Ib03	0	0	0	0	0	0	0	0	0	0	0	0	0	0	0	0	17	6	5	4	2	0	0	0	0	0	0	0	0	0	0	0	0	0	0	0	0	0	0	0	0	0	0	0	0	0	0	0
Itr_sc000909.1	Ib03	0	0	0	0	0	0	0	0	0	0	0	0	0	0	0	0	21	7	0	2	9	0	3	0	0	0	0	0	0	0	0	0	0	0	0	0	0	0	0	0	0	0	0	0	0	0	0	0
Itr_sc000937.1	Ib03	0	0	0	0	0	0	0	0	0	0	0	0	0	0	0	0	17	5	3	2	4	1	2	0	0	0	0	0	0	0	0	0	0	0	0	0	0	0	0	0	0	0	0	0	0	0	0	0
Itr_sc000939.1	Ib03	0	0	0	0	0	0	0	0	0	0	0	0	0	0	0	0	15	3	3	6	1	2	0	0	0	0	0	0	0	0	0	0	0	0	0	0	0	0	0	0	0	0	0	0	0	0	0	0
Itr_sc000948.1	Ib03	0	0	0	0	0	0	0	0	0	0	0	0	0	0	0	0	3	1	0	1	0	0	1	0	0	0	0	0	0	0	0	0	0	0	0	0	0	0	0	0	0	0	0	0	0	0	0	0
Itr_sc000954.1	Ib03	0	0	0	0	0	0	0	0	0	0	0	0	0	0	0	0	12	1	6	0	1	3	1	0	0	0	0	0	0	0	0	0	0	0	0	0	0	0	0	0	0	0	0	0	0	0	0	0
Itr_sc000956.1	Ib03	0	0	0	0	0	0	0	0	0	0	0	0	0	0	0	0	11	4	6	1	0	0	0	0	0	0	0	0	0	0	0	0	0	0	0	0	0	0	0	0	0	0	0	0	0	0	0	0
Itr_sc000985.1	Ib03	0	0	0	0	0	0	0	0	0	0	0	0	0	0	0	0	14	5	2	0	7	0	0	0	0	0	0	0	0	0	0	0	0	0	0	0	0	0	0	0	0	0	0	0	0	0	0	0
Itr_sc001018.1	Ib03	0	0	0	0	0	0	0	1	1	0	0	0	0	0	0	0	15	2	4	3	4	2	0	0	0	0	0	0	0	0	0	0	0	0	0	0	0	0	0	0	0	0	0	0	0	0	0	0
Itr_sc001079.1	Ib03	0	0	0	0	0	0	0	0	0	0	0	0	0	0	0	0	7	2	2	1	2	0	0	0	0	0	0	0	0	0	0	0	0	0	0	0	0	0	0	0	0	0	0	0	0	0	0	0
Itr_sc001085.1	Ib03	0	0	0	0	0	0	0	0	0	0	0	0	0	0	0	0	4	0	0	3	0	1	0	0	0	0	0	0	0	0	0	0	0	0	0	0	0	0	0	0	0	0	0	0	0	0	0	0
Itr_sc001099.1	Ib03	0	0	0	0	0	0	0	0	0	0	0	0	0	0	0	0	13	1	7	2	0	1	2	0	0	0	0	0	0	0	0	0	0	0	0	0	0	0	0	0	0	0	0	0	0	0	0	0
Itr_sc001104.1	Ib03	0	0	0	0	0	0	0	0	0	0	0	0	0	0	0	0	1	0	0	0	0	1	0	0	0	0	0	0	0	0	0	0	0	0	0	0	0	0	0	0	0	0	0	0	0	0	0	0
Itr_sc001118.1	Ib03	0	0	0	0	0	0	0	0	0	0	0	0	0	0	0	0	3	0	1	0	1	1	0	0	0	0	0	0	0	0	0	0	0	0	0	0	0	0	0	0	0	0	0	0	0	0	0	0
Itr_sc001138.1	Ib03	0	0	0	0	0	0	0	0	0	0	0	0	0	0	0	0	12	0	4	5	3	0	0	0	0	0	0	0	0	0	0	0	0	0	0	0	0	0	0	0	0	0	0	0	0	0	0	0
Itr_sc001145.1	Ib03	0	0	0	0	0	0	0	0	0	0	0	0	0	0	0	0	4	0	0	1	0	0	3	0	0	0	0	0	0	0	0	0	0	0	0	0	0	0	0	0	0	0	0	0	0	0	0	0
Itr_sc001174.1	Ib03	0	0	0	0	0	0	0	0	0	0	0	0	0	0	0	0	2	0	0	0	1	0	1	0	0	0	0	0	0	0	0	0	0	0	0	0	0	0	0	0	0	0	0	0	0	0	0	0
Itr_sc001183.1	Ib03	0	0	0	0	0	0	0	0	0	0	0	0	0	0	0	0	4	0	1	0	2	0	1	0	0	0	0	0	0	0	0	0	0	0	0	0	0	0	0	0	0	0	0	0	0	0	0	0
Itr_sc001198.1	Ib03	0	0	0	0	0	0	0	0	0	0	0	0	0	0	0	0	8	0	1	3	1	1	2	0	0	0	0	0	0	0	0	0	0	0	0	0	0	0	0	0	0	0	0	0	0	0	0	0
Itr_sc001205.1	Ib03	0	0	0	0	0	0	0	0	0	0	0	0	0	0	0	0	9	0	1	1	3	2	2	0	0	0	0	0	0	0	0	0	0	0	0	0	0	0	0	0	0	0	0	0	0	0	0	0
Itr_sc001217.1	Ib03	0	0	0	0	0	0	0	0	0	0	0	0	0	0	0	0	6	0	2	2	2	0	0	0	0	0	0	0	0	0	0	0	0	0	0	0	0	0	0	0	0	0	0	0	0	0	0	0
Itr_sc001223.1	Ib03	0	0	0	0	0	0	0	0	0	0	0	0	0	0	0	0	3	0	2	1	0	0	0	0	0	0	0	0	0	0	0	0	0	0	0	0	0	0	0	0	0	0	0	0	0	0	0	0
Itr_sc001248.1	Ib03	0	0	0	0	0	0	0	0	0	0	0	0	0	0	0	0	2	0	2	0	0	0	0	0	0	0	0	0	0	0	0	0	0	0	0	0	0	0	0	0	0	0	0	0	0	0	0	0
Itr_sc001269.1	Ib03	0	0	0	0	0	0	0	0	0	0	0	0	0	0	0	0	7	0	2	0	1	2	2	0	0	0	0	0	0	0	0	0	0	0	0	0	0	0	0	0	0	0	0	0	0	0	0	0
Itr_sc001280.1	Ib03	0	0	0	0	0	0	0	0	0	0	0	0	0	0	0	0	10	0	0	4	2	3	1	0	0	0	0	0	0	0	0	0	0	0	0	0	0	0	0	0	0	0	0	0	0	0	0	0
Itr_sc001283.1	Ib03	0	0	0	0	0	0	0	0	0	0	0	0	0	0	0	0	7	0	0	1	5	1	0	0	0	0	0	0	0	0	0	0	0	0	0	0	0	0	0	0	0	0	0	0	0	0	0	0
Itr_sc001287.1	Ib03	0	0	0	0	0	0	0	0	0	0	0	0	0	0	0	0	11	3	0	0	0	2	6	0	0	0	0	0	0	0	0	0	0	0	0	0	0	0	0	0	0	0	0	0	0	0	0	0
Itr_sc001339.1	Ib03	0	0	0	0	0	0	0	0	0	0	0	0	0	0	0	0	8	1	0	5	1	1	0	0	0	0	0	0	0	0	0	0	0	0	0	0	0	0	0	0	0	0	0	0	0	0	0	0
Itr_sc001352.1	Ib03	0	0	0	0	0	0	0	0	0	0	0	0	0	0	0	0	7	1	0	0	4	0	2	0	0	0	0	0	0	0	0	0	0	0	0	0	0	0	0	0	0	0	0	0	0	0	0	0
Itr_sc001383.1	Ib03	0	0	0	0	0	0	0	0	0	0	0	0	0	0	0	0	7	3	0	0	4	0	0	0	0	0	0	0	0	0	0	0	0	0	0	0	0	0	0	0	0	0	0	0	0	0	0	0
Itr_sc001415.1	Ib03	0	0	0	0	0	0	0	0	0	0	0	0	0	0	0	0	10	1	0	1	1	7	0	0	0	0	0	0	0	0	0	0	0	0	0	0	0	0	0	0	0	0	0	0	0	0	0	0
Itr_sc001486.1	Ib03	0	0	0	0	0	0	0	0	0	0	0	0	0	0	0	0	1	1	0	0	0	0	0	0	0	0	0	0	0	0	0	0	0	0	0	0	0	0	0	0	0	0	0	0	0	0	0	0
Itr_sc001502.1	Ib03	0	0	0	0	0	0	0	0	0	0	0	0	0	0	0	0	1	0	0	1	0	0	0	0	0	0	0	0	0	0	0	0	0	0	0	0	0	0	0	0	0	0	0	0	0	0	0	0
Itr_sc001535.1	Ib03	0	0	0	0	0	0	0	0	0	0	0	0	0	0	0	0	18	3	4	5	1	1	4	0	0	0	0	0	0	0	0	0	0	0	0	0	0	0	0	0	0	0	0	0	0	0	0	0
Itr_sc001550.1	Ib03	0	0	0	0	0	0	0	0	0	0	0	0	0	0	0	0	3	0	0	0	2	0	1	0	0	0	0	0	0	0	0	0	0	0	0	0	0	0	0	0	0	0	0	0	0	0	0	0
Itr_sc001565.1	Ib03	0	0	0	0	0	0	0	0	0	0	0	0	0	0	0	0	3	2	1	0	0	0	0	0	0	0	0	0	0	0	0	0	0	0	0	0	0	0	0	0	0	0	0	0	0	0	0	0
Itr_sc001589.1	Ib03	0	0	0	0	0	0	0	0	0	0	0	0	0	0	0	0	1	0	0	1	0	0	0	0	0	0	0	0	0	0	0	0	0	0	0	0	0	0	0	0	0	0	0	0	0	0	0	0
Itr_sc001640.1	Ib03	0	0	0	0	0	0	0	0	0	0	0	0	0	0	0	0	11	1	3	0	5	2	0	0	0	0	0	0	0	0	0	0	0	0	0	0	0	0	0	0	0	0	0	0	0	0	0	0
Itr_sc001678.1	Ib03	0	0	0	0	0	0	0	0	0	0	0	0	0	0	0	0	4	2	0	0	0	0	2	0	0	0	0	0	0	0	0	0	0	0	0	0	0	0	0	0	0	0	0	0	0	0	0	0
Itr_sc001739.1	Ib03	1	0	0	0	0	0	1	0	0	0	0	0	0	0	0	0	3	0	1	1	1	0	0	3	0	3	0	0	0	0	0	0	0	0	0	0	0	0	0	0	0	0	0	0	0	0	0	0
Itr_sc001835.1	Ib03	0	0	0	0	0	0	0	0	0	0	0	0	0	0	0	0	1	0	0	0	1	0	0	0	0	0	0	0	0	0	0	0	0	0	0	0	0	0	0	0	0	0	0	0	0	0	0	0
Itr_sc001836.1	Ib03	0	0	0	0	0	0	0	0	0	0	0	0	0	0	0	0	2	0	0	1	1	0	0	0	0	0	0	0	0	0	0	0	0	0	0	0	0	0	0	0	0	0	0	0	0	0	0	0
Itr_sc001865.1	Ib03	0	0	0	0	0	0	0	0	0	0	0	0	0	0	0	0	5	0	3	0	1	0	1	0	0	0	0	0	0	0	0	0	0	0	0	0	0	0	0	0	0	0	0	0	0	0	0	0
Itr_sc001909.1	Ib03	0	0	0	0	0	0	0	0	0	0	0	0	0	0	0	0	12	3	1	0	2	5	1	0	0	0	0	0	0	0	0	0	0	0	0	0	0	0	0	0	0	0	0	0	0	0	0	0
Itr_sc001940.1	Ib03	0	0	0	0	0	0	0	0	0	0	0	0	0	0	0	0	3	0	0	0	3	0	0	0	0	0	0	0	0	0	0	0	0	0	0	0	0	0	0	0	0	0	0	0	0	0	0	0
Itr_sc001943.1	Ib03	0	0	0	0	0	0	0	0	0	0	0	0	0	0	0	0	6	0	0	0	2	4	0	0	0	0	0	0	0	0	0	0	0	0	0	0	0	0	0	0	0	0	0	0	0	0	0	0
Itr_sc001948.1	Ib03	0	0	0	0	0	0	0	0	0	0	0	0	0	0	0	0	1	0	0	1	0	0	0	0	0	0	0	0	0	0	0	0	0	0	0	0	0	0	0	0	0	0	0	0	0	0	0	0
Itr_sc001968.1	Ib03	0	0	0	0	0	0	0	0	0	0	0	0	0	0	0	0	1	0	0	0	1	0	0	0	0	0	0	0	0	0	0	0	0	0	0	0	0	0	0	0	0	0	0	0	0	0	0	0
Itr_sc002006.1	Ib03	0	0	0	0	0	0	0	0	0	0	0	0	0	0	0	0	3	0	0	2	1	0	0	0	0	0	0	0	0	0	0	0	0	0	0	0	0	0	0	0	0	0	0	0	0	0	0	0
Itr_sc002179.1	Ib03	0	0	0	0	0	0	0	0	0	0	0	0	0	0	0	0	1	1	0	0	0	0	0	0	0	0	0	0	0	0	0	0	0	0	0	0	0	0	0	0	0	0	0	0	0	0	0	0
Itr_sc002180.1	Ib03	0	0	0	0	0	0	0	0	0	0	0	0	0	0	0	0	1	0	0	1	0	0	0	0	0	0	0	0	0	0	0	0	0	0	0	0	0	0	0	0	0	0	0	0	0	0	0	0
Itr_sc002203.1	Ib03	0	0	0	0	0	0	0	0	0	0	0	0	0	0	0	0	2	0	0	1	1	0	0	0	0	0	0	0	0	0	0	0	0	0	0	0	0	0	0	0	0	0	0	0	0	0	0	0
Itr_sc002222.1	Ib03	0	0	0	0	0	0	0	0	0	0	0	0	0	0	0	0	2	0	0	0	0	2	0	0	0	0	0	0	0	0	0	0	0	0	0	0	0	0	0	0	0	0	0	0	1	0	0	0
Itr_sc002224.1	Ib03	0	0	0	0	0	0	0	0	0	0	0	0	0	0	0	0	1	0	0	0	0	0	1	0	0	0	0	0	0	0	0	0	0	0	0	0	0	0	0	0	0	0	0	0	0	0	0	0
Itr_sc002225.1	Ib03	0	0	0	0	0	0	0	0	0	0	0	0	0	0	0	0	5	0	0	1	0	4	0	0	0	0	0	0	0	0	0	0	0	0	0	0	0	0	0	0	0	0	0	0	0	0	0	0
Itr_sc002287.1	Ib03	0	0	0	0	0	0	0	0	0	0	0	0	0	0	0	0	10	3	3	3	1	0	0	0	0	0	0	0	0	0	0	0	0	0	0	0	0	0	0	0	0	0	0	0	0	0	0	0
Itr_sc002377.1	Ib03	1	0	0	0	1	0	0	0	0	0	0	0	0	0	0	0	3	2	1	0	0	0	0	0	0	0	0	0	0	0	0	0	0	0	0	0	0	0	0	0	0	0	0	0	0	0	0	0
Itr_sc002385.1	Ib03	0	0	0	0	0	0	0	0	0	0	0	0	0	0	0	0	1	1	0	0	0	0	0	0	0	0	0	0	0	0	0	0	0	0	0	0	0	0	0	0	0	0	0	0	0	0	0	0
Itr_sc002427.1	Ib03	1	0	0	1	0	0	0	0	0	0	0	0	0	0	0	0	3	0	0	0	0	0	3	0	0	0	0	0	0	0	0	0	0	0	0	0	0	0	0	0	0	0	0	0	0	0	0	0
Itr_sc002462.1	Ib03	0	0	0	0	0	0	0	0	0	0	0	0	0	0	0	0	8	0	1	2	3	2	0	0	0	0	0	0	0	0	0	0	0	0	0	0	0	0	0	0	0	0	0	0	0	0	0	0
Itr_sc002469.1	Ib03	0	0	0	0	0	0	0	0	0	0	0	0	0	0	0	0	1	0	0	0	1	0	0	0	0	0	0	0	0	0	0	0	0	0	0	0	0	0	0	0	0	0	0	0	0	0	0	0
Itr_sc002515.1	Ib03	0	0	0	0	0	0	0	0	0	0	0	0	0	0	0	0	8	0	0	0	8	0	0	0	0	0	0	0	0	0	0	0	0	0	0	0	0	0	0	0	0	0	0	0	0	0	0	0
Itr_sc002517.1	Ib03	0	0	0	0	0	0	0	0	0	0	0	0	0	0	0	0	12	4	3	3	2	0	0	0	0	0	0	0	0	0	0	0	0	0	0	0	0	0	0	0	0	0	0	0	0	0	0	0
Itr_sc002518.1	Ib03	0	0	0	0	0	0	0	0	0	0	0	0	0	0	0	0	1	0	0	0	1	0	0	0	0	0	0	0	0	0	0	0	0	0	0	0	0	0	0	0	0	0	0	0	0	0	0	0
Itr_sc002573.1	Ib03	0	0	0	0	0	0	0	0	0	0	0	0	0	0	0	0	1	0	0	0	0	0	1	0	0	0	0	0	0	0	0	0	0	0	0	0	0	0	0	0	0	0	0	0	0	0	0	0
Itr_sc002598.1	Ib03	0	0	0	0	0	0	0	0	0	0	0	0	0	0	0	0	1	1	0	0	0	0	0	0	0	0	0	0	0	0	0	0	0	0	0	0	0	0	0	0	0	0	0	0	0	0	0	0
Itr_sc002639.1	Ib03	0	0	0	0	0	0	0	0	0	0	0	0	0	0	0	0	14	2	2	8	0	2	0	0	0	0	0	0	0	0	0	0	0	0	0	0	0	0	0	0	0	0	0	0	0	0	0	0
Itr_sc002656.1	Ib03	2	0	0	2	0	0	0	0	0	0	0	0	0	0	0	0	7	7	0	0	0	0	0	0	0	0	0	0	0	0	0	0	0	0	0	0	0	0	0	0	0	0	0	0	0	0	0	0
Itr_sc002733.1	Ib03	0	0	0	0	0	0	0	0	0	0	0	0	0	0	0	0	12	1	2	2	1	4	2	0	0	0	0	0	0	0	0	0	0	0	0	0	0	0	0	0	0	0	0	0	0	0	0	0
Itr_sc002788.1	Ib03	0	0	0	0	0	0	0	0	0	0	0	0	0	0	0	0	1	0	0	0	0	1	0	0	0	0	0	0	0	0	0	0	0	0	0	0	0	0	0	0	0	0	0	0	0	0	0	0
Itr_sc002790.1	Ib03	0	0	0	0	0	0	0	0	0	0	0	0	0	0	0	0	2	1	1	0	0	0	0	0	0	0	0	0	0	0	0	0	0	0	0	0	0	0	0	0	0	0	0	0	0	0	0	0
Itr_sc002849.1	Ib03	0	0	0	0	0	0	0	0	0	0	0	0	0	0	0	0	2	0	0	1	0	1	0	0	0	0	0	0	0	0	0	0	0	0	0	0	0	0	0	0	0	0	0	0	0	0	0	0
Itr_sc002883.1	Ib03	0	0	0	0	0	0	0	1	0	0	0	1	0	0	0	0	3	1	0	0	0	2	0	0	0	0	0	0	0	0	0	0	0	0	0	0	0	0	0	0	0	0	0	0	0	0	0	0
Itr_sc002914.1	Ib03	0	0	0	0	0	0	0	0	0	0	0	0	0	0	0	0	1	0	1	0	0	0	0	0	0	0	0	0	0	0	0	0	0	0	0	0	0	0	0	0	0	0	0	0	0	0	0	0
Itr_sc002962.1	Ib03	0	0	0	0	0	0	0	0	0	0	0	0	0	0	0	0	6	1	0	1	3	1	0	0	0	0	0	0	0	0	0	0	0	0	0	0	0	0	0	0	0	0	0	0	0	0	0	0
Itr_sc002970.1	Ib03	0	0	0	0	0	0	0	0	0	0	0	0	0	0	0	0	3	0	0	1	0	1	1	0	0	0	0	0	0	0	0	0	0	0	0	0	0	0	0	0	0	0	0	0	0	0	0	0
Itr_sc002982.1	Ib03	0	0	0	0	0	0	0	0	0	0	0	0	0	0	0	0	2	0	2	0	0	0	0	0	0	0	0	0	0	0	0	0	0	0	0	0	0	0	0	0	0	0	0	0	0	0	0	0
Itr_sc003033.1	Ib03	0	0	0	0	0	0	0	0	0	0	0	0	0	0	0	0	4	2	1	0	1	0	0	0	0	0	0	0	0	0	0	0	0	0	0	0	0	0	0	0	0	0	0	0	0	0	0	0
Itr_sc003062.1	Ib03	0	0	0	0	0	0	0	0	0	0	0	0	0	0	0	0	1	0	1	0	0	0	0	0	0	0	0	0	0	0	0	0	0	0	0	0	0	0	0	0	0	0	0	0	0	0	0	0
Itr_sc003216.1	Ib03	0	0	0	0	0	0	0	0	0	0	0	0	0	0	0	0	1	0	1	0	0	0	0	0	0	0	0	0	0	0	0	0	0	0	0	0	0	0	0	0	0	0	0	0	0	0	0	0
Itr_sc003319.1	Ib03	0	0	0	0	0	0	0	0	0	0	0	0	0	0	0	0	1	0	0	0	1	0	0	0	0	0	0	0	0	0	0	0	0	0	0	0	0	0	0	0	0	0	0	0	0	0	0	0
Itr_sc003354.1	Ib03	0	0	0	0	0	0	0	0	0	0	0	0	0	0	0	0	1	0	0	0	0	0	1	0	0	0	0	0	0	0	0	0	0	0	0	0	0	0	0	0	0	0	0	0	0	0	0	0
Itr_sc003443.1	Ib03	0	0	0	0	0	0	0	0	0	0	0	0	0	0	0	0	2	0	1	0	1	0	0	0	0	0	0	0	0	0	0	0	0	0	0	0	0	0	0	0	0	0	0	0	0	0	0	0
Itr_sc003475.1	Ib03	0	0	0	0	0	0	0	0	0	0	0	0	0	0	0	0	6	1	1	1	1	1	1	0	0	0	0	0	0	0	0	0	0	0	0	0	0	0	0	0	0	0	0	0	0	0	0	0
Itr_sc003488.1	Ib03	0	0	0	0	0	0	0	0	0	0	0	0	0	0	0	0	7	0	3	1	1	0	2	0	0	0	0	0	0	0	0	0	0	0	0	0	0	0	0	0	0	0	0	0	0	0	0	0
Itr_sc003497.1	Ib03	0	0	0	0	0	0	0	0	0	0	0	0	0	0	0	0	6	0	0	0	3	0	3	0	0	0	0	0	0	0	0	0	0	0	0	0	0	0	0	0	0	0	0	0	0	0	0	0
Itr_sc003566.1	Ib03	0	0	0	0	0	0	0	0	0	0	0	0	0	0	0	0	2	0	2	0	0	0	0	0	0	0	0	0	0	0	0	0	0	0	0	0	0	0	0	0	0	0	0	0	0	0	0	0
Itr_sc003640.1	Ib03	0	0	0	0	0	0	0	0	0	0	0	0	0	0	0	0	1	0	0	0	0	0	1	0	0	0	0	0	0	0	0	0	0	0	0	0	0	0	0	0	0	0	0	0	0	0	0	0
Itr_sc003703.1	Ib03	0	0	0	0	0	0	0	0	0	0	0	0	0	0	0	0	2	1	0	0	0	1	0	0	0	0	0	0	0	0	0	0	0	0	0	0	0	0	0	0	0	0	0	0	0	0	0	0
Itr_sc003749.1	Ib03	0	0	0	0	0	0	0	0	0	0	0	0	0	0	0	0	1	0	0	0	0	1	0	0	0	0	0	0	0	0	0	0	0	0	0	0	0	0	0	0	0	0	0	0	0	0	0	0
Itr_sc003765.1	Ib03	0	0	0	0	0	0	0	0	0	0	0	0	0	0	0	0	4	1	1	2	0	0	0	0	0	0	0	0	0	0	0	0	0	0	0	0	0	0	0	0	0	0	0	0	0	0	0	0
Itr_sc003777.1	Ib03	0	0	0	0	0	0	0	0	0	0	0	0	0	0	0	0	2	0	0	0	0	2	0	0	0	0	0	0	0	0	0	0	0	0	0	0	0	0	0	0	0	0	0	0	0	0	0	0
Itr_sc003799.1	Ib03	0	0	0	0	0	0	0	0	0	0	0	0	0	0	0	0	1	1	0	0	0	0	0	0	0	0	0	0	0	0	0	0	0	0	0	0	0	0	0	0	0	0	0	0	0	0	0	0
Itr_sc003826.1	Ib03	0	0	0	0	0	0	0	0	0	0	0	0	0	0	0	0	6	0	4	1	0	1	0	0	0	0	0	0	0	0	0	0	0	0	0	0	0	0	0	0	0	0	0	0	0	0	0	0
Itr_sc004022.1	Ib03	0	0	0	0	0	0	0	0	0	0	0	0	0	0	0	0	5	2	1	0	2	0	0	0	0	0	0	0	0	0	0	0	0	0	0	0	0	0	0	0	0	0	0	0	0	0	0	0
Itr_sc004062.1	Ib03	0	0	0	0	0	0	0	0	0	0	0	0	0	0	0	0	2	0	0	0	0	0	2	0	0	0	0	0	0	0	0	0	0	0	0	0	0	0	0	0	0	0	0	0	0	0	0	0
Itr_sc004142.1	Ib03	0	0	0	0	0	0	0	0	0	0	0	0	0	0	0	0	4	0	2	1	0	1	0	0	0	0	0	0	0	0	0	0	0	0	0	0	0	0	0	0	0	0	0	0	0	0	0	0
Itr_sc004356.1	Ib03	0	0	0	0	0	0	0	0	0	0	0	0	0	0	0	0	2	0	0	0	2	0	0	0	0	0	0	0	0	0	0	0	0	0	0	0	0	0	0	0	0	0	0	0	1	0	0	1
Itr_sc004446.1	Ib03	0	0	0	0	0	0	0	0	0	0	0	0	0	0	0	0	1	0	1	0	0	0	0	0	0	0	0	0	0	0	0	0	0	0	0	0	0	0	0	0	0	0	0	0	0	0	0	0
Itr_sc004467.1	Ib03	0	0	0	0	0	0	0	0	0	0	0	0	0	0	0	0	8	0	0	4	0	2	2	0	0	0	0	0	0	0	0	0	0	0	0	0	0	0	0	0	0	0	0	0	0	0	0	0
Itr_sc004510.1	Ib03	1	0	0	0	1	0	0	0	0	0	0	0	0	0	0	0	2	0	2	0	0	0	0	0	0	0	0	0	0	0	0	0	0	0	0	0	0	0	0	0	0	0	0	0	0	0	0	0
Itr_sc004566.1	Ib03	0	0	0	0	0	0	0	0	0	0	0	0	0	0	0	0	1	1	0	0	0	0	0	0	0	0	0	0	0	0	0	0	0	0	0	0	0	0	0	0	0	0	0	0	0	0	0	0
Itr_sc004868.1	Ib03	0	0	0	0	0	0	0	0	0	0	0	0	0	0	0	0	2	0	0	1	0	1	0	0	0	0	0	0	0	0	0	0	0	0	0	0	0	0	0	0	0	0	0	0	0	0	0	0
Itr_sc005164.1	Ib03	0	0	0	0	0	0	0	0	0	0	0	0	0	0	0	0	5	0	0	0	2	1	2	0	0	0	0	0	0	0	0	0	0	0	0	0	0	0	0	0	0	0	0	0	0	0	0	0
Itr_sc005411.1	Ib03	0	0	0	0	0	0	0	0	0	0	0	0	0	0	0	0	1	0	0	0	0	1	0	0	0	0	0	0	0	0	0	0	0	0	0	0	0	0	0	0	0	0	0	0	0	0	0	0
Itr_sc005490.1	Ib03	0	0	0	0	0	0	0	0	0	0	0	0	0	0	0	0	2	1	0	0	1	0	0	0	0	0	0	0	0	0	0	0	0	0	0	0	0	0	0	0	0	0	0	0	0	0	0	0
Itr_sc006614.1	Ib03	0	0	0	0	0	0	0	0	0	0	0	0	0	0	0	0	1	0	0	0	1	0	0	0	0	0	0	0	0	0	0	0	0	0	0	0	0	0	0	0	0	0	0	0	0	0	0	0
Itr_sc006989.1	Ib03	0	0	0	0	0	0	0	0	0	0	0	0	0	0	0	0	3	1	0	0	0	2	0	0	0	0	0	0	0	0	0	0	0	0	0	0	0	0	0	0	0	0	0	0	0	0	0	0
Itr_sc026895.1	Ib03	0	0	0	0	0	0	0	0	0	0	0	0	0	0	0	0	1	0	0	0	1	0	0	0	0	0	0	0	0	0	0	0	0	0	0	0	0	0	0	0	0	0	0	0	0	0	0	0
Itr_sc033077.1	Ib03	0	0	0	0	0	0	0	0	0	0	0	0	0	0	0	0	2	1	0	1	0	0	0	0	0	0	0	0	0	0	0	0	0	0	0	0	0	0	0	0	0	0	0	0	0	0	0	0
Itr_sc033363.1	Ib03	0	0	0	0	0	0	0	0	0	0	0	0	0	0	0	0	2	0	0	0	0	0	2	1	0	1	0	0	0	0	0	0	0	0	0	0	0	0	0	0	0	0	0	0	0	0	0	0
Itr_sc033483.1	Ib03	0	0	0	0	0	0	0	4	0	0	0	1	3	0	0	0	5	1	0	0	3	0	1	0	0	0	0	0	0	0	0	0	0	0	0	0	0	0	0	0	0	0	0	0	0	0	0	0
Itr_sc034000.1	Ib03	0	0	0	0	0	0	0	0	0	0	0	0	0	0	0	0	1	0	1	0	0	0	0	0	0	0	0	0	0	0	0	0	0	0	0	0	0	0	0	0	0	0	0	0	0	0	0	0
Itr_sc034029.1	Ib03	0	0	0	0	0	0	0	0	0	0	0	0	0	0	0	0	1	0	0	0	1	0	0	0	0	0	0	0	0	0	0	0	0	0	0	0	0	0	0	0	0	0	0	0	0	0	0	0
Itr_sc034615.1	Ib03	0	0	0	0	0	0	0	0	0	0	0	0	0	0	0	0	3	0	0	1	2	0	0	0	0	0	0	0	0	0	0	0	0	0	0	0	0	0	0	0	0	0	0	0	0	0	0	0
Itr_sc035760.1	Ib03	0	0	0	0	0	0	0	0	0	0	0	0	0	0	0	0	2	0	2	0	0	0	0	0	0	0	0	0	0	0	0	0	0	0	0	0	0	0	0	0	0	0	0	0	0	0	0	0
Itr_sc036715.1	Ib03	0	0	0	0	0	0	0	0	0	0	0	0	0	0	0	0	4	2	0	2	0	0	0	0	0	0	0	0	0	0	0	0	0	0	0	0	0	0	0	0	0	0	0	0	0	0	0	0
Itr_sc037129.1	Ib03	0	0	0	0	0	0	0	0	0	0	0	0	0	0	0	0	2	0	1	0	0	0	1	0	0	0	0	0	0	0	0	0	0	0	0	0	0	0	0	0	0	0	0	0	0	0	0	0
Itr_sc037799.1	Ib03	0	0	0	0	0	0	0	0	0	0	0	0	0	0	0	0	3	0	0	0	0	0	3	1	0	1	0	0	0	0	0	0	0	0	0	0	0	0	0	0	0	0	0	0	0	0	0	0
Itr_sc038500.1	Ib03	0	0	0	0	0	0	0	0	0	0	0	0	0	0	0	0	6	2	0	0	2	2	0	0	0	0	0	0	0	0	0	0	0	0	0	0	0	0	0	0	0	0	0	0	0	0	0	0
Itr_sc040605.1	Ib03	0	0	0	0	0	0	0	0	0	0	0	0	0	0	0	0	1	1	0	0	0	0	0	0	0	0	0	0	0	0	0	0	0	0	0	0	0	0	0	0	0	0	0	0	0	0	0	0
Itr_sc041150.1	Ib03	0	0	0	0	0	0	0	0	0	0	0	0	0	0	0	0	4	4	0	0	0	0	0	0	0	0	0	0	0	0	0	0	0	0	0	0	0	0	0	0	0	0	0	0	0	0	0	0
Itr_sc042432.1	Ib03	0	0	0	0	0	0	0	0	0	0	0	0	0	0	0	0	3	1	0	1	1	0	0	0	0	0	0	0	0	0	0	0	0	0	0	0	0	0	0	0	0	0	0	0	0	0	0	0
Itr_sc044199.1	Ib03	0	0	0	0	0	0	0	0	0	0	0	0	0	0	0	0	2	0	2	0	0	0	0	0	0	0	0	0	0	0	0	0	0	0	0	0	0	0	0	0	0	0	0	0	0	0	0	0
Itr_sc046106.1	Ib03	0	0	0	0	0	0	0	0	0	0	0	0	0	0	0	0	5	0	0	0	5	0	0	0	0	0	0	0	0	0	0	0	0	0	0	0	0	0	0	0	0	0	0	0	0	0	0	0
Itr_sc047043.1	Ib03	0	0	0	0	0	0	0	0	0	0	0	0	0	0	0	0	3	0	0	3	0	0	0	2	0	0	0	0	2	0	0	0	0	0	0	0	0	2	2	0	0	0	0	0	0	0	0	0
Itr_sc052356.1	Ib03	0	0	0	0	0	0	0	0	0	0	0	0	0	0	0	0	1	1	0	0	0	0	0	0	0	0	0	0	0	0	0	0	0	0	0	0	0	0	0	0	0	0	0	0	0	0	0	0
Itr_sc054321.1	Ib03	0	0	0	0	0	0	0	0	0	0	0	0	0	0	0	0	4	0	0	4	0	0	0	0	0	0	0	0	0	0	0	0	0	0	0	0	0	0	0	0	0	0	0	0	0	0	0	0
Itr_sc060672.1	Ib03	0	0	0	0	0	0	0	0	0	0	0	0	0	0	0	0	1	0	0	1	0	0	0	0	0	0	0	0	0	0	0	0	0	0	0	0	0	0	0	0	0	0	0	0	0	0	0	0
Itr_sc000013.1	Ib04	0	0	0	0	0	0	0	0	0	0	0	0	0	0	0	0	0	0	0	0	0	0	0	45	6	4	9	6	9	11	0	0	0	0	0	0	0	0	0	0	0	0	0	0	0	0	0	0
Itr_sc000036.1	Ib04	0	0	0	0	0	0	0	0	0	0	0	0	0	0	0	0	0	0	0	0	0	0	0	91	27	11	16	4	17	16	0	0	0	0	0	0	0	0	0	0	0	0	0	0	0	0	0	0
Itr_sc000099.1	Ib04	0	0	0	0	0	0	0	0	0	0	0	0	0	0	0	0	0	0	0	0	0	0	0	24	18	1	5	0	0	0	0	0	0	0	0	0	0	0	0	0	0	0	0	0	0	0	0	0
Itr_sc000113.1	Ib04	0	0	0	0	0	0	0	0	0	0	0	0	0	0	0	0	0	0	0	0	0	0	0	23	2	10	1	0	5	5	0	0	0	0	0	0	0	0	0	0	0	0	0	0	0	0	0	0
Itr_sc000117.1	Ib04	0	0	0	0	0	0	0	0	0	0	0	0	0	0	0	0	0	0	0	0	0	0	0	28	2	4	2	2	11	7	0	0	0	0	0	0	0	0	0	0	0	0	0	0	0	0	0	0
Itr_sc000122.1	Ib04	0	0	0	0	0	0	0	0	0	0	0	0	0	0	0	0	0	0	0	0	0	0	0	18	2	9	0	2	5	0	0	0	0	0	0	0	0	0	0	0	0	0	0	0	0	0	0	0
Itr_sc000124.1	Ib04	0	0	0	0	0	0	0	0	0	0	0	0	0	0	0	0	0	0	0	0	0	0	0	23	1	3	7	0	12	0	0	0	0	0	0	0	0	0	0	0	0	0	0	0	0	0	0	0
Itr_sc000138.1	Ib04	0	0	0	0	0	0	0	0	0	0	0	0	0	0	0	0	0	0	0	0	0	0	0	25	11	5	1	6	0	2	0	0	0	0	0	0	0	0	0	0	0	0	0	0	0	0	0	0
Itr_sc000141.1	Ib04	7	7	0	0	0	0	0	0	0	0	0	0	0	0	0	0	0	0	0	0	0	0	0	98	26	7	8	18	29	10	0	0	0	0	0	0	0	0	0	0	0	0	0	0	11	0	3	3
Itr_sc000178.1	Ib04	0	0	0	0	0	0	0	0	0	0	0	0	0	0	0	0	0	0	0	0	0	0	0	44	6	6	12	11	5	4	0	0	0	0	0	0	0	0	0	0	0	0	0	0	0	0	0	0
Itr_sc000189.1	Ib04	0	0	0	0	0	0	0	0	0	0	0	0	0	0	0	0	0	0	0	0	0	0	0	19	10	3	0	0	6	0	0	0	0	0	0	0	0	1	0	1	0	0	0	0	1	0	0	0
Itr_sc000191.1	Ib04	0	0	0	0	0	0	0	0	0	0	0	0	0	0	0	0	0	0	0	0	0	0	0	32	20	0	6	2	0	4	0	0	0	0	0	0	0	0	0	0	0	0	0	0	0	0	0	0
Itr_sc000194.1	Ib04	0	0	0	0	0	0	0	0	0	0	0	0	0	0	0	0	0	0	0	0	0	0	0	23	4	6	1	7	3	2	0	0	0	0	0	0	0	0	0	0	0	0	0	0	0	0	0	0
Itr_sc000219.1	Ib04	0	0	0	0	0	0	0	0	0	0	0	0	0	0	0	0	0	0	0	0	0	0	0	36	19	0	16	1	0	0	0	0	0	0	0	0	0	0	0	0	0	0	0	0	0	0	0	0
Itr_sc000240.1	Ib04	0	0	0	0	0	0	0	0	0	0	0	0	0	0	0	0	0	0	0	0	0	0	0	32	0	3	0	13	0	16	0	0	0	0	0	0	0	0	0	0	0	0	0	0	0	0	0	0
Itr_sc000257.1	Ib04	4	0	0	0	0	4	0	0	0	0	0	0	0	0	0	0	0	0	0	0	0	0	0	48	12	10	6	7	7	6	0	0	0	0	0	0	0	0	0	0	0	0	0	0	0	0	0	0
Itr_sc000273.1	Ib04	0	0	0	0	0	0	0	0	0	0	0	0	0	0	0	0	0	0	0	0	0	0	0	5	0	0	2	0	2	1	0	0	0	0	0	0	0	0	0	0	0	0	0	0	0	0	0	0
Itr_sc000277.1	Ib04	0	0	0	0	0	0	0	0	0	0	0	0	0	0	0	0	0	0	0	0	0	0	0	41	14	4	2	7	9	5	0	0	0	0	0	0	0	0	0	0	0	0	0	0	0	0	0	0
Itr_sc000282.1	Ib04	0	0	0	0	0	0	0	0	0	0	0	0	0	0	0	0	0	0	0	0	0	0	0	83	13	14	18	17	15	6	0	0	0	0	0	0	0	0	0	0	0	0	0	0	0	0	0	0
Itr_sc000286.1	Ib04	0	0	0	0	0	0	0	0	0	0	0	0	0	0	0	0	0	0	0	0	0	0	0	16	0	0	3	8	5	0	0	0	0	0	0	0	0	0	0	0	0	0	0	0	0	0	0	0
Itr_sc000301.1	Ib04	0	0	0	0	0	0	0	0	0	0	0	0	0	0	0	0	0	0	0	0	0	0	0	18	6	0	8	1	0	3	0	0	0	0	0	0	0	0	0	0	0	0	0	0	0	0	0	0
Itr_sc000308.1	Ib04	0	0	0	0	0	0	0	0	0	0	0	0	0	0	0	0	0	0	0	0	0	0	0	7	2	1	2	0	2	0	0	0	0	0	0	0	0	0	0	0	0	0	0	0	0	0	0	0
Itr_sc000318.1	Ib04	0	0	0	0	0	0	0	0	0	0	0	0	0	0	0	0	0	0	0	0	0	0	0	20	12	0	2	2	0	4	0	0	0	0	0	0	0	0	0	0	0	0	0	0	0	0	0	0
Itr_sc000331.1	Ib04	0	0	0	0	0	0	0	0	0	0	0	0	0	0	0	0	0	0	0	0	0	0	0	4	1	1	0	0	2	0	0	0	0	0	0	0	0	0	0	0	0	0	0	0	0	0	0	0
Itr_sc000353.1	Ib04	0	0	0	0	0	0	0	0	0	0	0	0	0	0	0	0	0	0	0	0	0	0	0	2	0	0	0	2	0	0	0	0	0	0	0	0	0	0	0	0	0	0	0	0	0	0	0	0
Itr_sc000360.1	Ib04	0	0	0	0	0	0	0	0	0	0	0	0	0	0	0	0	0	0	0	0	0	0	0	2	0	0	0	1	0	1	0	0	0	0	0	0	0	0	0	0	0	0	0	0	0	0	0	0
Itr_sc000361.1	Ib04	0	0	0	0	0	0	0	0	0	0	0	0	0	0	0	0	0	0	0	0	0	0	0	14	3	4	2	0	5	0	0	0	0	0	0	0	0	0	0	0	0	0	0	0	0	0	0	0
Itr_sc000372.1	Ib04	0	0	0	0	0	0	0	0	0	0	0	0	0	0	0	0	0	0	0	0	0	0	0	31	4	9	2	7	6	3	0	0	0	0	0	0	0	0	0	0	0	0	0	0	0	0	0	0
Itr_sc000379.1	Ib04	0	0	0	0	0	0	0	0	0	0	0	0	0	0	0	0	0	0	0	0	0	0	0	25	6	5	4	10	0	0	0	0	0	0	0	0	0	0	0	0	0	0	0	0	0	0	0	0
Itr_sc000395.1	Ib04	0	0	0	0	0	0	0	1	0	0	0	0	0	1	0	0	0	0	0	0	0	0	0	44	15	8	0	0	12	9	0	0	0	0	0	0	0	0	0	0	0	0	0	0	0	0	0	0
Itr_sc000397.1	Ib04	0	0	0	0	0	0	0	0	0	0	0	0	0	0	0	0	2	0	0	2	0	0	0	18	4	5	0	6	1	2	0	0	0	0	0	0	0	0	0	0	0	0	0	0	0	0	0	0
Itr_sc000413.1	Ib04	0	0	0	0	0	0	0	0	0	0	0	0	0	0	0	0	0	0	0	0	0	0	0	2	0	0	1	0	1	0	0	0	0	0	0	0	0	0	0	0	0	0	0	0	0	0	0	0
Itr_sc000434.1	Ib04	0	0	0	0	0	0	0	0	0	0	0	0	0	0	0	0	0	0	0	0	0	0	0	2	0	0	2	0	0	0	0	0	0	0	0	0	0	0	0	0	0	0	0	0	0	0	0	0
Itr_sc000457.1	Ib04	0	0	0	0	0	0	0	0	0	0	0	0	0	0	0	0	0	0	0	0	0	0	0	2	0	0	0	2	0	0	0	0	0	0	0	0	0	0	0	0	0	0	0	0	0	0	0	0
Itr_sc000459.1	Ib04	0	0	0	0	0	0	0	0	0	0	0	0	0	0	0	0	0	0	0	0	0	0	0	20	6	5	4	0	5	0	0	0	0	0	0	0	0	0	0	0	0	0	0	0	0	0	0	0
Itr_sc000509.1	Ib04	0	0	0	0	0	0	0	0	0	0	0	0	0	0	0	0	0	0	0	0	0	0	0	33	6	4	0	11	11	1	0	0	0	0	0	0	0	0	0	0	0	0	0	0	0	0	0	0
Itr_sc000510.1	Ib04	0	0	0	0	0	0	0	0	0	0	0	0	0	0	0	0	0	0	0	0	0	0	0	34	3	10	10	1	10	0	0	0	0	0	0	0	0	0	0	0	0	0	0	0	0	0	0	0
Itr_sc000511.1	Ib04	0	0	0	0	0	0	0	0	0	0	0	0	0	0	0	0	0	0	0	0	0	0	0	5	4	1	0	0	0	0	0	0	0	0	0	0	0	0	0	0	0	0	0	0	0	0	0	0
Itr_sc000518.1	Ib04	0	0	0	0	0	0	0	0	0	0	0	0	0	0	0	0	2	0	0	0	0	2	0	14	4	8	0	0	2	0	0	0	0	0	0	0	0	0	0	0	0	0	0	0	0	0	0	0
Itr_sc000554.1	Ib04	0	0	0	0	0	0	0	0	0	0	0	0	0	0	0	0	0	0	0	0	0	0	0	2	0	1	1	0	0	0	0	0	0	0	0	0	0	0	0	0	0	0	0	0	0	0	0	0
Itr_sc000573.1	Ib04	0	0	0	0	0	0	0	0	0	0	0	0	0	0	0	0	0	0	0	0	0	0	0	13	0	1	4	6	0	2	0	0	0	0	0	0	0	0	0	0	0	0	0	0	0	0	0	0
Itr_sc000630.1	Ib04	0	0	0	0	0	0	0	0	0	0	0	0	0	0	0	0	0	0	0	0	0	0	0	44	6	5	11	9	1	12	0	0	0	0	0	0	0	0	0	0	0	0	0	0	0	0	0	0
Itr_sc000655.1	Ib04	0	0	0	0	0	0	0	0	0	0	0	0	0	0	0	0	0	0	0	0	0	0	0	5	3	2	0	0	0	0	0	0	0	0	0	0	0	0	0	0	0	0	0	0	0	0	0	0
Itr_sc000656.1	Ib04	0	0	0	0	0	0	0	0	0	0	0	0	0	0	0	0	0	0	0	0	0	0	0	4	0	2	0	1	0	1	0	0	0	0	0	0	0	0	0	0	0	0	0	0	0	0	0	0
Itr_sc000660.1	Ib04	0	0	0	0	0	0	0	0	0	0	0	0	0	0	0	0	0	0	0	0	0	0	0	16	0	3	5	0	6	2	1	0	1	0	0	0	0	0	0	0	0	0	0	0	0	0	0	0
Itr_sc000676.1	Ib04	0	0	0	0	0	0	0	0	0	0	0	0	0	0	0	0	0	0	0	0	0	0	0	12	1	4	2	1	1	3	0	0	0	0	0	0	0	0	0	0	0	0	0	0	0	0	0	0
Itr_sc000711.1	Ib04	0	0	0	0	0	0	0	0	0	0	0	0	0	0	0	0	0	0	0	0	0	0	0	4	0	0	0	0	4	0	0	0	0	0	0	0	0	0	0	0	0	0	0	0	0	0	0	0
Itr_sc000770.1	Ib04	0	0	0	0	0	0	0	0	0	0	0	0	0	0	0	0	0	0	0	0	0	0	0	1	0	0	0	0	0	1	0	0	0	0	0	0	0	0	0	0	0	0	0	0	0	0	0	0
Itr_sc000787.1	Ib04	0	0	0	0	0	0	0	0	0	0	0	0	0	0	0	0	0	0	0	0	0	0	0	16	2	2	3	2	4	3	0	0	0	0	0	0	0	0	0	0	0	0	0	0	0	0	0	0
Itr_sc000825.1	Ib04	0	0	0	0	0	0	0	0	0	0	0	0	0	0	0	0	0	0	0	0	0	0	0	29	2	15	8	0	3	1	0	0	0	0	0	0	0	0	0	0	0	0	0	0	0	0	0	0
Itr_sc000828.1	Ib04	0	0	0	0	0	0	0	0	0	0	0	0	0	0	0	0	0	0	0	0	0	0	0	3	0	0	1	2	0	0	0	0	0	0	0	0	0	0	0	0	0	0	0	0	0	0	0	0
Itr_sc000831.1	Ib04	0	0	0	0	0	0	0	0	0	0	0	0	0	0	0	0	0	0	0	0	0	0	0	4	0	2	2	0	0	0	0	0	0	0	0	0	0	0	0	0	0	0	0	0	0	0	0	0
Itr_sc000848.1	Ib04	0	0	0	0	0	0	0	0	0	0	0	0	0	0	0	0	0	0	0	0	0	0	0	33	8	2	6	4	11	2	0	0	0	0	0	0	0	0	0	0	0	0	0	0	0	0	0	0
Itr_sc000849.1	Ib04	0	0	0	0	0	0	0	0	0	0	0	0	0	0	0	0	0	0	0	0	0	0	0	6	0	0	5	0	1	0	0	0	0	0	0	0	0	0	0	0	0	0	0	0	0	0	0	0
Itr_sc000857.1	Ib04	0	0	0	0	0	0	0	0	0	0	0	0	0	0	0	0	0	0	0	0	0	0	0	2	0	1	1	0	0	0	0	0	0	0	0	0	0	0	0	0	0	0	0	0	0	0	0	0
Itr_sc000883.1	Ib04	0	0	0	0	0	0	0	0	0	0	0	0	0	0	0	0	0	0	0	0	0	0	0	21	13	2	2	0	4	0	0	0	0	0	0	0	0	0	0	0	0	0	0	0	0	0	0	0
Itr_sc000889.1	Ib04	0	0	0	0	0	0	0	0	0	0	0	0	0	0	0	0	0	0	0	0	0	0	0	22	0	8	3	10	1	0	0	0	0	0	0	0	0	0	0	0	0	0	0	0	0	0	0	0
Itr_sc000894.1	Ib04	0	0	0	0	0	0	0	0	0	0	0	0	0	0	0	0	0	0	0	0	0	0	0	6	0	4	1	0	0	1	0	0	0	0	0	0	0	0	0	0	0	0	0	0	0	0	0	0
Itr_sc000903.1	Ib04	0	0	0	0	0	0	0	0	0	0	0	0	0	0	0	0	0	0	0	0	0	0	0	8	1	0	1	1	3	2	0	0	0	0	0	0	0	0	0	0	0	0	0	0	0	0	0	0
Itr_sc000917.1	Ib04	0	0	0	0	0	0	0	0	0	0	0	0	0	0	0	0	0	0	0	0	0	0	0	6	0	1	1	4	0	0	0	0	0	0	0	0	0	0	0	0	0	0	0	0	0	0	0	0
Itr_sc000927.1	Ib04	0	0	0	0	0	0	0	0	0	0	0	0	0	0	0	0	0	0	0	0	0	0	0	13	0	0	6	0	4	3	0	0	0	0	0	0	0	0	0	0	0	0	0	0	0	0	0	0
Itr_sc000933.1	Ib04	0	0	0	0	0	0	0	0	0	0	0	0	0	0	0	0	0	0	0	0	0	0	0	11	4	3	2	0	2	0	0	0	0	0	0	0	0	0	0	0	0	0	0	0	0	0	0	0
Itr_sc000959.1	Ib04	0	0	0	0	0	0	0	0	0	0	0	0	0	0	0	0	0	0	0	0	0	0	0	14	3	0	1	1	9	0	0	0	0	0	0	0	0	0	0	0	0	0	0	0	0	0	0	0
Itr_sc000986.1	Ib04	0	0	0	0	0	0	0	0	0	0	0	0	0	0	0	0	0	0	0	0	0	0	0	7	0	1	0	0	0	6	0	0	0	0	0	0	0	0	0	0	0	0	0	0	0	0	0	0
Itr_sc000993.1	Ib04	0	0	0	0	0	0	0	0	0	0	0	0	0	0	0	0	0	0	0	0	0	0	0	10	0	1	3	1	4	1	0	0	0	0	0	0	0	0	0	0	0	0	0	0	0	0	0	0
Itr_sc001033.1	Ib04	0	0	0	0	0	0	0	0	0	0	0	0	0	0	0	0	0	0	0	0	0	0	0	1	0	0	1	0	0	0	0	0	0	0	0	0	0	0	0	0	0	0	0	0	0	0	0	0
Itr_sc001038.1	Ib04	0	0	0	0	0	0	0	0	0	0	0	0	0	0	0	0	0	0	0	0	0	0	0	11	0	4	2	4	0	1	0	0	0	0	0	0	0	0	0	0	0	0	0	0	0	0	0	0
Itr_sc001041.1	Ib04	0	0	0	0	0	0	0	0	0	0	0	0	0	0	0	0	0	0	0	0	0	0	0	18	0	0	5	6	3	4	0	0	0	0	0	0	0	0	0	0	0	0	0	0	0	0	0	0
Itr_sc001080.1	Ib04	0	0	0	0	0	0	0	0	0	0	0	0	0	0	0	0	0	0	0	0	0	0	0	4	0	1	1	0	2	0	0	0	0	0	0	0	0	0	0	0	0	0	0	0	0	0	0	0
Itr_sc001113.1	Ib04	0	0	0	0	0	0	0	0	0	0	0	0	0	0	0	0	0	0	0	0	0	0	0	6	1	3	1	0	1	0	0	0	0	0	0	0	0	0	0	0	0	0	0	0	0	0	0	0
Itr_sc001126.1	Ib04	0	0	0	0	0	0	0	0	0	0	0	0	0	0	0	0	0	0	0	0	0	0	0	6	0	2	2	0	0	2	0	0	0	0	0	0	0	0	0	0	0	0	0	0	0	0	0	0
Itr_sc001137.1	Ib04	0	0	0	0	0	0	0	0	0	0	0	0	0	0	0	0	0	0	0	0	0	0	0	2	0	0	0	2	0	0	0	0	0	0	0	0	0	0	0	0	0	0	0	0	0	0	0	0
Itr_sc001175.1	Ib04	0	0	0	0	0	0	0	0	0	0	0	0	0	0	0	0	0	0	0	0	0	0	0	27	10	0	2	5	2	8	0	0	0	0	0	0	0	0	0	0	0	0	0	0	0	0	0	0
Itr_sc001237.1	Ib04	0	0	0	0	0	0	0	0	0	0	0	0	0	0	0	0	0	0	0	0	0	0	0	28	3	0	8	4	3	10	0	0	0	0	0	0	0	0	0	0	0	0	0	0	0	0	0	0
Itr_sc001273.1	Ib04	0	0	0	0	0	0	0	0	0	0	0	0	0	0	0	0	0	0	0	0	0	0	0	2	0	0	1	1	0	0	0	0	0	0	0	0	0	0	0	0	0	0	0	0	0	0	0	0
Itr_sc001294.1	Ib04	0	0	0	0	0	0	0	0	0	0	0	0	0	0	0	0	0	0	0	0	0	0	0	9	0	7	0	2	0	0	0	0	0	0	0	0	0	0	0	0	0	0	0	0	0	0	0	0
Itr_sc001297.1	Ib04	0	0	0	0	0	0	0	0	0	0	0	0	0	0	0	0	0	0	0	0	0	0	0	13	6	3	3	0	1	0	0	0	0	0	0	0	0	0	0	0	0	0	0	0	0	0	0	0
Itr_sc001306.1	Ib04	0	0	0	0	0	0	0	0	0	0	0	0	0	0	0	0	0	0	0	0	0	0	0	3	0	1	0	1	0	1	0	0	0	0	0	0	0	0	0	0	0	0	0	0	0	0	0	0
Itr_sc001318.1	Ib04	0	0	0	0	0	0	0	0	0	0	0	0	0	0	0	0	0	0	0	0	0	0	0	2	0	0	0	0	0	2	0	0	0	0	0	0	0	0	0	0	0	0	0	0	0	0	0	0
Itr_sc001364.1	Ib04	0	0	0	0	0	0	0	0	0	0	0	0	0	0	0	0	0	0	0	0	0	0	0	4	0	1	0	0	3	0	0	0	0	0	0	0	0	0	0	0	0	0	0	0	0	0	0	0
Itr_sc001377.1	Ib04	0	0	0	0	0	0	0	0	0	0	0	0	0	0	0	0	0	0	0	0	0	0	0	25	1	6	2	12	1	3	0	0	0	0	0	0	0	0	0	0	0	0	0	0	0	0	0	0
Itr_sc001378.1	Ib04	0	0	0	0	0	0	0	0	0	0	0	0	0	0	0	0	0	0	0	0	0	0	0	1	0	0	1	0	0	0	0	0	0	0	0	0	0	0	0	0	0	0	0	0	0	0	0	0
Itr_sc001398.1	Ib04	0	0	0	0	0	0	0	0	0	0	0	0	0	0	0	0	0	0	0	0	0	0	0	2	0	0	2	0	0	0	0	0	0	0	0	0	0	0	0	0	0	0	0	0	0	0	0	0
Itr_sc001400.1	Ib04	0	0	0	0	0	0	0	0	0	0	0	0	0	0	0	0	0	0	0	0	0	0	0	26	3	9	3	4	4	3	0	0	0	0	0	0	0	0	0	0	0	0	0	0	0	0	0	0
Itr_sc001427.1	Ib04	0	0	0	0	0	0	0	0	0	0	0	0	0	0	0	0	0	0	0	0	0	0	0	9	0	3	0	0	2	4	0	0	0	0	0	0	0	0	0	0	0	0	0	0	0	0	0	0
Itr_sc001441.1	Ib04	0	0	0	0	0	0	0	0	0	0	0	0	0	0	0	0	0	0	0	0	0	0	0	13	1	5	1	4	2	0	0	0	0	0	0	0	0	0	0	0	0	0	0	0	0	0	0	0
Itr_sc001469.1	Ib04	0	0	0	0	0	0	0	0	0	0	0	0	0	0	0	0	0	0	0	0	0	0	0	1	0	0	0	0	0	1	0	0	0	0	0	0	0	0	0	0	0	0	0	0	0	0	0	0
Itr_sc001470.1	Ib04	0	0	0	0	0	0	0	0	0	0	0	0	0	0	0	0	0	0	0	0	0	0	0	6	2	2	0	0	1	1	0	0	0	0	0	0	0	0	0	0	0	0	0	0	0	0	0	0
Itr_sc001485.1	Ib04	0	0	0	0	0	0	0	0	0	0	0	0	0	0	0	0	0	0	0	0	0	0	0	1	0	0	0	1	0	0	0	0	0	0	0	0	0	0	0	0	0	0	0	0	0	0	0	0
Itr_sc001500.1	Ib04	0	0	0	0	0	0	0	0	0	0	0	0	0	0	0	0	0	0	0	0	0	0	0	1	0	0	0	1	0	0	0	0	0	0	0	0	0	0	0	0	0	0	0	0	0	0	0	0
Itr_sc001504.1	Ib04	0	0	0	0	0	0	0	0	0	0	0	0	0	0	0	0	0	0	0	0	0	0	0	18	3	4	3	3	3	2	0	0	0	0	0	0	0	0	0	0	0	0	0	0	0	0	0	0
Itr_sc001508.1	Ib04	0	0	0	0	0	0	0	0	0	0	0	0	0	0	0	0	0	0	0	0	0	0	0	2	0	0	2	0	0	0	0	0	0	0	0	0	0	0	0	0	0	0	0	0	0	0	0	0
Itr_sc001510.1	Ib04	0	0	0	0	0	0	0	0	0	0	0	0	0	0	0	0	0	0	0	0	0	0	0	4	3	0	0	0	1	0	0	0	0	0	0	0	0	0	0	0	0	0	0	0	0	0	0	0
Itr_sc001515.1	Ib04	0	0	0	0	0	0	0	0	0	0	0	0	0	0	0	0	0	0	0	0	0	0	0	13	0	0	4	3	6	0	0	0	0	0	0	0	0	0	0	0	0	0	0	0	0	0	0	0
Itr_sc001523.1	Ib04	0	0	0	0	0	0	0	0	0	0	0	0	0	0	0	0	0	0	0	0	0	0	0	7	5	1	1	0	0	0	0	0	0	0	0	0	0	0	0	0	0	0	0	0	0	0	0	0
Itr_sc001546.1	Ib04	0	0	0	0	0	0	0	0	0	0	0	0	0	0	0	0	0	0	0	0	0	0	0	9	1	0	2	0	6	0	0	0	0	0	0	0	0	0	0	0	0	0	0	0	0	0	0	0
Itr_sc001552.1	Ib04	0	0	0	0	0	0	0	0	0	0	0	0	0	0	0	0	0	0	0	0	0	0	0	7	0	0	0	6	0	1	0	0	0	0	0	0	0	0	0	0	0	0	0	0	0	0	0	0
Itr_sc001561.1	Ib04	0	0	0	0	0	0	0	0	0	0	0	0	0	0	0	0	0	0	0	0	0	0	0	2	0	0	0	0	0	2	0	0	0	0	0	0	0	0	0	0	0	0	0	0	0	0	0	0
Itr_sc001572.1	Ib04	0	0	0	0	0	0	0	0	0	0	0	0	0	0	0	0	0	0	0	0	0	0	0	6	0	2	0	2	0	2	0	0	0	0	0	0	0	0	0	0	0	0	0	0	0	0	0	0
Itr_sc001581.1	Ib04	0	0	0	0	0	0	0	0	0	0	0	0	0	0	0	0	0	0	0	0	0	0	0	23	0	3	11	7	2	0	0	0	0	0	0	0	0	0	0	0	0	0	0	0	0	0	0	0
Itr_sc001605.1	Ib04	0	0	0	0	0	0	0	0	0	0	0	0	0	0	0	0	0	0	0	0	0	0	0	3	0	0	1	2	0	0	0	0	0	0	0	0	0	0	0	0	0	0	0	0	0	0	0	0
Itr_sc001617.1	Ib04	0	0	0	0	0	0	0	0	0	0	0	0	0	0	0	0	0	0	0	0	0	0	0	8	4	2	0	0	0	2	0	0	0	0	0	0	0	0	0	0	0	0	0	0	0	0	0	0
Itr_sc001635.1	Ib04	0	0	0	0	0	0	0	0	0	0	0	0	0	0	0	0	0	0	0	0	0	0	0	5	0	0	3	2	0	0	0	0	0	0	0	0	0	0	0	0	0	0	0	0	0	0	0	0
Itr_sc001657.1	Ib04	0	0	0	0	0	0	0	0	0	0	0	0	0	0	0	0	0	0	0	0	0	0	0	3	0	1	0	1	0	1	0	0	0	0	0	0	0	0	0	0	0	0	0	0	0	0	0	0
Itr_sc001683.1	Ib04	0	0	0	0	0	0	0	0	0	0	0	0	0	0	0	0	0	0	0	0	0	0	0	12	0	0	10	0	2	0	0	0	0	0	0	0	0	0	0	0	0	0	0	0	0	0	0	0
Itr_sc001692.1	Ib04	0	0	0	0	0	0	0	0	0	0	0	0	0	0	0	0	0	0	0	0	0	0	0	18	0	3	0	7	0	8	0	0	0	0	0	0	0	0	0	0	0	0	0	0	0	0	0	0
Itr_sc001708.1	Ib04	0	0	0	0	0	0	0	0	0	0	0	0	0	0	0	0	0	0	0	0	0	0	0	1	0	1	0	0	0	0	0	0	0	0	0	0	0	0	0	0	0	0	0	0	0	0	0	0
Itr_sc001719.1	Ib04	0	0	0	0	0	0	0	0	0	0	0	0	0	0	0	0	0	0	0	0	0	0	0	6	1	0	3	0	2	0	0	0	0	0	0	0	0	0	0	0	0	0	0	0	0	0	0	0
Itr_sc001736.1	Ib04	0	0	0	0	0	0	0	0	0	0	0	0	0	0	0	0	0	0	0	0	0	0	0	2	0	0	0	2	0	0	0	0	0	0	0	0	0	0	0	0	0	0	0	0	0	0	0	0
Itr_sc001783.1	Ib04	0	0	0	0	0	0	0	0	0	0	0	0	0	0	0	0	0	0	0	0	0	0	0	1	0	0	0	0	0	1	0	0	0	0	0	0	0	0	0	0	0	0	0	0	0	0	0	0
Itr_sc001786.1	Ib04	0	0	0	0	0	0	0	0	0	0	0	0	0	0	0	0	0	0	0	0	0	0	0	9	0	2	0	5	0	2	0	0	0	0	0	0	0	0	0	0	0	0	0	0	0	0	0	0
Itr_sc001789.1	Ib04	0	0	0	0	0	0	0	0	0	0	0	0	0	0	0	0	0	0	0	0	0	0	0	4	3	0	0	0	0	1	0	0	0	0	0	0	0	0	0	0	0	0	0	0	0	0	0	0
Itr_sc001806.1	Ib04	0	0	0	0	0	0	0	0	0	0	0	0	0	0	0	0	0	0	0	0	0	0	0	6	0	1	2	1	0	2	0	0	0	0	0	0	0	0	0	0	0	0	0	0	0	0	0	0
Itr_sc001832.1	Ib04	0	0	0	0	0	0	0	0	0	0	0	0	0	0	0	0	0	0	0	0	0	0	0	7	1	0	3	0	2	1	0	0	0	0	0	0	0	0	0	0	0	0	0	0	0	0	0	0
Itr_sc001834.1	Ib04	0	0	0	0	0	0	0	0	0	0	0	0	0	0	0	0	0	0	0	0	0	0	0	3	0	0	0	3	0	0	0	0	0	0	0	0	0	0	0	0	0	0	0	0	0	0	0	0
Itr_sc001840.1	Ib04	0	0	0	0	0	0	0	0	0	0	0	0	0	0	0	0	0	0	0	0	0	0	0	2	0	0	2	0	0	0	0	0	0	0	0	0	0	0	0	0	0	0	0	0	0	0	0	0
Itr_sc001916.1	Ib04	0	0	0	0	0	0	0	0	0	0	0	0	0	0	0	0	0	0	0	0	0	0	0	4	0	1	0	2	1	0	0	0	0	0	0	0	0	0	0	0	0	0	0	0	0	0	0	0
Itr_sc001928.1	Ib04	0	0	0	0	0	0	0	0	0	0	0	0	0	0	0	0	0	0	0	0	0	0	0	1	0	0	0	1	0	0	0	0	0	0	0	0	0	0	0	0	0	0	0	0	0	0	0	0
Itr_sc001956.1	Ib04	0	0	0	0	0	0	0	0	0	0	0	0	0	0	0	0	0	0	0	0	0	0	0	7	0	1	1	2	2	1	0	0	0	0	0	0	0	0	0	0	0	0	0	0	0	0	0	0
Itr_sc001958.1	Ib04	0	0	0	0	0	0	0	0	0	0	0	0	0	0	0	0	0	0	0	0	0	0	0	9	1	1	6	0	0	1	0	0	0	0	0	0	0	0	0	0	0	0	0	0	0	0	0	0
Itr_sc002037.1	Ib04	0	0	0	0	0	0	0	0	0	0	0	0	0	0	0	0	0	0	0	0	0	0	0	3	0	3	0	0	0	0	0	0	0	0	0	0	0	0	0	0	0	0	0	0	0	0	0	0
Itr_sc002044.1	Ib04	0	0	0	0	0	0	0	0	0	0	0	0	0	0	0	0	0	0	0	0	0	0	0	8	0	0	0	0	7	1	0	0	0	0	0	0	0	0	0	0	0	0	0	0	0	0	0	0
Itr_sc002057.1	Ib04	0	0	0	0	0	0	0	0	0	0	0	0	0	0	0	0	0	0	0	0	0	0	0	13	0	0	4	0	8	1	0	0	0	0	0	0	0	0	0	0	0	0	0	0	0	0	0	0
Itr_sc002090.1	Ib04	0	0	0	0	0	0	0	0	0	0	0	0	0	0	0	0	0	0	0	0	0	0	0	3	0	0	0	2	1	0	0	0	0	0	0	0	0	0	0	0	0	0	0	0	0	0	0	0
Itr_sc002095.1	Ib04	0	0	0	0	0	0	0	0	0	0	0	0	0	0	0	0	0	0	0	0	0	0	0	4	0	3	0	0	0	1	0	0	0	0	0	0	0	0	0	0	0	0	0	0	0	0	0	0
Itr_sc002118.1	Ib04	0	0	0	0	0	0	0	0	0	0	0	0	0	0	0	0	0	0	0	0	0	0	0	2	0	0	1	1	0	0	0	0	0	0	0	0	0	0	0	0	0	0	0	0	0	0	0	0
Itr_sc002220.1	Ib04	0	0	0	0	0	0	0	0	0	0	0	0	0	0	0	0	0	0	0	0	0	0	0	1	0	0	0	0	1	0	0	0	0	0	0	0	0	0	0	0	0	0	0	0	0	0	0	0
Itr_sc002244.1	Ib04	0	0	0	0	0	0	0	0	0	0	0	0	0	0	0	0	0	0	0	0	0	0	0	1	0	0	0	1	0	0	0	0	0	0	0	0	0	0	0	0	0	0	0	0	0	0	0	0
Itr_sc002307.1	Ib04	0	0	0	0	0	0	0	0	0	0	0	0	0	0	0	0	0	0	0	0	0	0	0	2	0	2	0	0	0	0	0	0	0	0	0	0	0	0	0	0	0	0	0	0	0	0	0	0
Itr_sc002314.1	Ib04	0	0	0	0	0	0	0	0	0	0	0	0	0	0	0	0	0	0	0	0	0	0	0	1	0	0	0	0	1	0	0	0	0	0	0	0	0	0	0	0	0	0	0	0	0	0	0	0
Itr_sc002339.1	Ib04	0	0	0	0	0	0	0	0	0	0	0	0	0	0	0	0	0	0	0	0	0	0	0	4	0	0	0	4	0	0	0	0	0	0	0	0	0	0	0	0	0	0	0	0	0	0	0	0
Itr_sc002346.1	Ib04	0	0	0	0	0	0	0	0	0	0	0	0	0	0	0	0	0	0	0	0	0	0	0	5	0	0	0	2	0	3	0	0	0	0	0	0	0	0	0	0	0	0	0	0	0	0	0	0
Itr_sc002422.1	Ib04	0	0	0	0	0	0	0	0	0	0	0	0	0	0	0	0	0	0	0	0	0	0	0	3	0	1	0	0	1	1	0	0	0	0	0	0	0	0	0	0	0	0	0	0	0	0	0	0
Itr_sc002492.1	Ib04	0	0	0	0	0	0	0	0	0	0	0	0	0	0	0	0	0	0	0	0	0	0	0	4	0	0	2	1	0	1	0	0	0	0	0	0	0	0	0	0	0	0	0	0	0	0	0	0
Itr_sc002631.1	Ib04	0	0	0	0	0	0	0	0	0	0	0	0	0	0	0	0	0	0	0	0	0	0	0	2	0	0	1	0	0	1	0	0	0	0	0	0	0	0	0	0	0	0	0	0	0	0	0	0
Itr_sc002652.1	Ib04	0	0	0	0	0	0	0	0	0	0	0	0	0	0	0	0	0	0	0	0	0	0	0	3	0	1	0	0	1	1	0	0	0	0	0	0	0	0	0	0	0	0	0	0	0	0	0	0
Itr_sc002730.1	Ib04	0	0	0	0	0	0	0	0	0	0	0	0	0	0	0	0	0	0	0	0	0	0	0	1	0	1	0	0	0	0	0	0	0	0	0	0	0	0	0	0	0	0	0	0	0	0	0	0
Itr_sc002756.1	Ib04	0	0	0	0	0	0	0	0	0	0	0	0	0	0	0	0	0	0	0	0	0	0	0	3	0	0	2	1	0	0	0	0	0	0	0	0	0	0	0	0	0	0	0	0	0	0	0	0
Itr_sc002787.1	Ib04	0	0	0	0	0	0	0	0	0	0	0	0	0	0	0	0	0	0	0	0	0	0	0	2	0	1	1	0	0	0	0	0	0	0	0	0	0	0	0	0	0	0	0	0	0	0	0	0
Itr_sc002800.1	Ib04	0	0	0	0	0	0	0	0	0	0	0	0	0	0	0	0	0	0	0	0	0	0	0	1	0	0	0	0	0	1	0	0	0	0	0	0	0	0	0	0	0	0	0	0	0	0	0	0
Itr_sc002852.1	Ib04	0	0	0	0	0	0	0	0	0	0	0	0	0	0	0	0	0	0	0	0	0	0	0	1	0	0	0	0	0	1	0	0	0	0	0	0	0	0	0	0	0	0	0	0	0	0	0	0
Itr_sc002874.1	Ib04	0	0	0	0	0	0	0	0	0	0	0	0	0	0	0	0	0	0	0	0	0	0	0	7	2	4	1	0	0	0	0	0	0	0	0	0	0	0	0	0	0	0	0	0	0	0	0	0
Itr_sc002942.1	Ib04	0	0	0	0	0	0	0	0	0	0	0	0	0	0	0	0	0	0	0	0	0	0	0	4	0	1	0	3	0	0	0	0	0	0	0	0	0	0	0	0	0	0	0	0	0	0	0	0
Itr_sc002951.1	Ib04	0	0	0	0	0	0	0	0	0	0	0	0	0	0	0	0	0	0	0	0	0	0	0	1	0	0	0	1	0	0	0	0	0	0	0	0	0	0	0	0	0	0	0	0	0	0	0	0
Itr_sc002990.1	Ib04	0	0	0	0	0	0	0	0	0	0	0	0	0	0	0	0	0	0	0	0	0	0	0	8	3	1	0	1	3	0	0	0	0	0	0	0	0	0	0	0	0	0	0	0	0	0	0	0
Itr_sc003080.1	Ib04	0	0	0	0	0	0	0	0	0	0	0	0	0	0	0	0	0	0	0	0	0	0	0	1	0	1	0	0	0	0	0	0	0	0	0	0	0	0	0	0	0	0	0	0	0	0	0	0
Itr_sc003095.1	Ib04	0	0	0	0	0	0	0	0	0	0	0	0	0	0	0	0	0	0	0	0	0	0	0	1	0	0	0	1	0	0	0	0	0	0	0	0	0	0	0	0	0	0	0	0	0	0	0	0
Itr_sc003119.1	Ib04	0	0	0	0	0	0	0	0	0	0	0	0	0	0	0	0	0	0	0	0	0	0	0	1	0	1	0	0	0	0	0	0	0	0	0	0	0	0	0	0	0	0	0	0	0	0	0	0
Itr_sc003120.1	Ib04	0	0	0	0	0	0	0	0	0	0	0	0	0	0	0	0	0	0	0	0	0	0	0	2	0	0	1	0	0	1	0	0	0	0	0	0	0	0	0	0	0	0	0	0	0	0	0	0
Itr_sc003132.1	Ib04	0	0	0	0	0	0	0	0	0	0	0	0	0	0	0	0	0	0	0	0	0	0	0	8	0	2	0	0	6	0	0	0	0	0	0	0	0	0	0	0	0	0	0	0	0	0	0	0
Itr_sc003146.1	Ib04	0	0	0	0	0	0	0	0	0	0	0	0	0	0	0	0	0	0	0	0	0	0	0	4	0	0	0	2	0	2	0	0	0	0	0	0	0	0	0	0	0	0	0	0	0	0	0	0
Itr_sc003247.1	Ib04	0	0	0	0	0	0	0	0	0	0	0	0	0	0	0	0	0	0	0	0	0	0	0	1	1	0	0	0	0	0	0	0	0	0	0	0	0	0	0	0	0	0	0	0	0	0	0	0
Itr_sc003311.1	Ib04	0	0	0	0	0	0	0	0	0	0	0	0	0	0	0	0	0	0	0	0	0	0	0	9	3	2	1	0	3	0	0	0	0	0	0	0	0	0	0	0	0	0	0	0	0	0	0	0
Itr_sc003322.1	Ib04	0	0	0	0	0	0	0	0	0	0	0	0	0	0	0	0	0	0	0	0	0	0	0	4	0	0	0	3	0	1	0	0	0	0	0	0	0	0	0	0	0	0	0	0	0	0	0	0
Itr_sc003407.1	Ib04	0	0	0	0	0	0	0	0	0	0	0	0	0	0	0	0	0	0	0	0	0	0	0	2	2	0	0	0	0	0	0	0	0	0	0	0	0	0	0	0	0	0	0	0	0	0	0	0
Itr_sc003567.1	Ib04	0	0	0	0	0	0	0	0	0	0	0	0	0	0	0	0	0	0	0	0	0	0	0	3	0	0	0	3	0	0	0	0	0	0	0	0	0	0	0	0	0	0	0	0	0	0	0	0
Itr_sc003582.1	Ib04	0	0	0	0	0	0	0	0	0	0	0	0	0	0	0	0	0	0	0	0	0	0	0	2	0	2	0	0	0	0	0	0	0	0	0	0	0	1	0	0	0	0	1	0	0	0	0	0
Itr_sc003591.1	Ib04	0	0	0	0	0	0	0	0	0	0	0	0	0	0	0	0	0	0	0	0	0	0	0	5	1	0	2	0	2	0	0	0	0	0	0	0	0	0	0	0	0	0	0	0	0	0	0	0
Itr_sc003744.1	Ib04	0	0	0	0	0	0	0	0	0	0	0	0	0	0	0	0	0	0	0	0	0	0	0	6	1	0	0	0	5	0	0	0	0	0	0	0	0	0	0	0	0	0	0	0	0	0	0	0
Itr_sc003912.1	Ib04	0	0	0	0	0	0	0	0	0	0	0	0	0	0	0	0	0	0	0	0	0	0	0	5	0	0	3	0	2	0	0	0	0	0	0	0	0	0	0	0	0	0	0	0	0	0	0	0
Itr_sc003979.1	Ib04	0	0	0	0	0	0	0	0	0	0	0	0	0	0	0	0	0	0	0	0	0	0	0	1	0	1	0	0	0	0	0	0	0	0	0	0	0	0	0	0	0	0	0	0	0	0	0	0
Itr_sc004069.1	Ib04	0	0	0	0	0	0	0	0	0	0	0	0	0	0	0	0	0	0	0	0	0	0	0	3	0	0	0	1	2	0	0	0	0	0	0	0	0	0	0	0	0	0	0	0	0	0	0	0
Itr_sc004077.1	Ib04	0	0	0	0	0	0	0	0	0	0	0	0	0	0	0	0	0	0	0	0	0	0	0	2	0	0	0	0	0	2	0	0	0	0	0	0	0	0	0	0	0	0	0	0	0	0	0	0
Itr_sc004176.1	Ib04	0	0	0	0	0	0	0	0	0	0	0	0	0	0	0	0	0	0	0	0	0	0	0	13	0	3	0	2	4	4	0	0	0	0	0	0	0	0	0	0	0	0	0	0	0	0	0	0
Itr_sc004192.1	Ib04	0	0	0	0	0	0	0	0	0	0	0	0	0	0	0	0	0	0	0	0	0	0	0	4	0	3	1	0	0	0	0	0	0	0	0	0	0	0	0	0	0	0	0	0	0	0	0	0
Itr_sc004195.1	Ib04	0	0	0	0	0	0	0	0	0	0	0	0	0	0	0	0	0	0	0	0	0	0	0	12	1	0	2	0	9	0	0	0	0	0	0	0	0	0	0	0	0	0	0	0	0	0	0	0
Itr_sc004281.1	Ib04	0	0	0	0	0	0	0	0	0	0	0	0	0	0	0	0	0	0	0	0	0	0	0	11	0	0	8	0	1	2	0	0	0	0	0	0	0	0	0	0	0	0	0	0	0	0	0	0
Itr_sc004310.1	Ib04	0	0	0	0	0	0	0	0	0	0	0	0	0	0	0	0	0	0	0	0	0	0	0	1	0	0	0	1	0	0	0	0	0	0	0	0	0	0	0	0	0	0	0	0	0	0	0	0
Itr_sc004563.1	Ib04	0	0	0	0	0	0	0	0	0	0	0	0	0	0	0	0	0	0	0	0	0	0	0	7	0	2	1	0	4	0	0	0	0	0	0	0	0	0	0	0	0	0	0	0	0	0	0	0
Itr_sc004593.1	Ib04	0	0	0	0	0	0	0	0	0	0	0	0	0	0	0	0	0	0	0	0	0	0	0	5	0	0	0	2	3	0	0	0	0	0	0	0	0	0	0	0	0	0	0	0	0	0	0	0
Itr_sc004612.1	Ib04	0	0	0	0	0	0	0	0	0	0	0	0	0	0	0	0	0	0	0	0	0	0	0	3	0	0	0	3	0	0	0	0	0	0	0	0	0	0	0	0	0	0	0	0	0	0	0	0
Itr_sc004850.1	Ib04	0	0	0	0	0	0	0	0	0	0	0	0	0	0	0	0	0	0	0	0	0	0	0	1	0	0	0	0	0	1	0	0	0	0	0	0	0	0	0	0	0	0	0	0	0	0	0	0
Itr_sc005074.1	Ib04	0	0	0	0	0	0	0	0	0	0	0	0	0	0	0	0	0	0	0	0	0	0	0	1	0	1	0	0	0	0	0	0	0	0	0	0	0	0	0	0	0	0	0	0	0	0	0	0
Itr_sc005227.1	Ib04	0	0	0	0	0	0	0	0	0	0	0	0	0	0	0	0	0	0	0	0	0	0	0	1	0	0	1	0	0	0	0	0	0	0	0	0	0	0	0	0	0	0	0	0	0	0	0	0
Itr_sc005336.1	Ib04	0	0	0	0	0	0	0	0	0	0	0	0	0	0	0	0	0	0	0	0	0	0	0	2	0	2	0	0	0	0	0	0	0	0	0	0	0	0	0	0	0	0	0	0	0	0	0	0
Itr_sc005388.1	Ib04	0	0	0	0	0	0	0	0	0	0	0	0	0	0	0	0	0	0	0	0	0	0	0	1	0	1	0	0	0	0	0	0	0	0	0	0	0	0	0	0	0	0	0	0	0	0	0	0
Itr_sc005449.1	Ib04	0	0	0	0	0	0	0	0	0	0	0	0	0	0	0	0	0	0	0	0	0	0	0	5	2	0	1	0	0	2	0	0	0	0	0	0	0	0	0	0	0	0	0	0	0	0	0	0
Itr_sc005531.1	Ib04	0	0	0	0	0	0	0	0	0	0	0	0	0	0	0	0	0	0	0	0	0	0	0	1	0	0	0	0	1	0	0	0	0	0	0	0	0	0	0	0	0	0	0	0	0	0	0	0
Itr_sc005559.1	Ib04	0	0	0	0	0	0	0	0	0	0	0	0	0	0	0	0	0	0	0	0	0	0	0	3	0	0	2	0	0	1	0	0	0	0	0	0	0	0	0	0	0	0	0	0	0	0	0	0
Itr_sc005751.1	Ib04	0	0	0	0	0	0	0	0	0	0	0	0	0	0	0	0	0	0	0	0	0	0	0	2	0	0	0	0	2	0	0	0	0	0	0	0	0	0	0	0	0	0	0	0	0	0	0	0
Itr_sc006089.1	Ib04	0	0	0	0	0	0	0	0	0	0	0	0	0	0	0	0	0	0	0	0	0	0	0	1	0	0	0	0	1	0	0	0	0	0	0	0	0	0	0	0	0	0	0	0	0	0	0	0
Itr_sc006587.1	Ib04	0	0	0	0	0	0	0	0	0	0	0	0	0	0	0	0	0	0	0	0	0	0	0	6	0	0	3	1	0	2	0	0	0	0	0	0	0	0	0	0	0	0	0	0	0	0	0	0
Itr_sc007351.1	Ib04	0	0	0	0	0	0	0	0	0	0	0	0	0	0	0	0	0	0	0	0	0	0	0	3	0	0	1	1	0	1	0	0	0	0	0	0	0	0	0	0	0	0	0	0	0	0	0	0
Itr_sc009490.1	Ib04	0	0	0	0	0	0	0	0	0	0	0	0	0	0	0	0	0	0	0	0	0	0	0	1	0	0	1	0	0	0	0	0	0	0	0	0	0	0	0	0	0	0	0	0	0	0	0	0
Itr_sc009542.1	Ib04	0	0	0	0	0	0	0	0	0	0	0	0	0	0	0	0	0	0	0	0	0	0	0	1	0	0	1	0	0	0	0	0	0	0	0	0	0	0	0	0	0	0	0	0	0	0	0	0
Itr_sc010649.1	Ib04	0	0	0	0	0	0	0	0	0	0	0	0	0	0	0	0	0	0	0	0	0	0	0	1	0	1	0	0	0	0	0	0	0	0	0	0	0	0	0	0	0	0	0	0	0	0	0	0
Itr_sc011277.1	Ib04	0	0	0	0	0	0	0	0	0	0	0	0	0	0	0	0	0	0	0	0	0	0	0	6	0	4	2	0	0	0	0	0	0	0	0	0	0	0	0	0	0	0	0	0	0	0	0	0
Itr_sc011552.1	Ib04	0	0	0	0	0	0	0	0	0	0	0	0	0	0	0	0	0	0	0	0	0	0	0	1	0	0	0	1	0	0	0	0	0	0	0	0	0	0	0	0	0	0	0	0	0	0	0	0
Itr_sc014339.1	Ib04	0	0	0	0	0	0	0	0	0	0	0	0	0	0	0	0	0	0	0	0	0	0	0	2	0	0	2	0	0	0	0	0	0	0	0	0	0	0	0	0	0	0	0	0	0	0	0	0
Itr_sc014354.1	Ib04	0	0	0	0	0	0	0	0	0	0	0	0	0	0	0	0	0	0	0	0	0	0	0	5	0	4	1	0	0	0	0	0	0	0	0	0	0	0	0	0	0	0	0	0	0	0	0	0
Itr_sc016633.1	Ib04	0	0	0	0	0	0	0	0	0	0	0	0	0	0	0	0	1	0	0	1	0	0	0	2	0	0	0	0	2	0	0	0	0	0	0	0	0	0	0	0	0	0	0	0	0	0	0	0
Itr_sc020424.1	Ib04	0	0	0	0	0	0	0	0	0	0	0	0	0	0	0	0	0	0	0	0	0	0	0	1	0	1	0	0	0	0	0	0	0	0	0	0	0	0	0	0	0	0	0	0	0	0	0	0
Itr_sc032520.1	Ib04	0	0	0	0	0	0	0	0	0	0	0	0	0	0	0	0	0	0	0	0	0	0	0	2	1	0	0	0	0	1	0	0	0	0	0	0	0	0	0	0	0	0	0	0	0	0	0	0
Itr_sc036146.1	Ib04	0	0	0	0	0	0	0	0	0	0	0	0	0	0	0	0	0	0	0	0	0	0	0	2	0	2	0	0	0	0	0	0	0	0	0	0	0	0	0	0	0	0	0	0	0	0	0	0
Itr_sc038311.1	Ib04	0	0	0	0	0	0	0	0	0	0	0	0	0	0	0	0	0	0	0	0	0	0	0	2	0	0	0	1	0	1	0	0	0	0	0	0	0	0	0	0	0	0	0	0	0	0	0	0
Itr_sc039307.1	Ib04	0	0	0	0	0	0	0	0	0	0	0	0	0	0	0	0	0	0	0	0	0	0	0	1	0	0	1	0	0	0	0	0	0	0	0	0	0	0	0	0	0	0	0	0	0	0	0	0
Itr_sc046701.1	Ib04	0	0	0	0	0	0	0	0	0	0	0	0	0	0	0	0	0	0	0	0	0	0	0	1	0	1	0	0	0	0	0	0	0	0	0	0	0	0	0	0	0	0	0	0	0	0	0	0
Itr_sc047192.1	Ib04	0	0	0	0	0	0	0	0	0	0	0	0	0	0	0	0	0	0	0	0	0	0	0	1	0	1	0	0	0	0	0	0	0	0	0	0	0	0	0	0	0	0	0	0	0	0	0	0
Itr_sc049076.1	Ib04	0	0	0	0	0	0	0	0	0	0	0	0	0	0	0	0	0	0	0	0	0	0	0	2	2	0	0	0	0	0	0	0	0	0	0	0	0	0	0	0	0	0	0	0	0	0	0	0
Itr_sc074548.1	Ib04	0	0	0	0	0	0	0	0	0	0	0	0	0	0	0	0	0	0	0	0	0	0	0	3	0	3	0	0	0	0	0	0	0	0	0	0	0	0	0	0	0	0	0	0	0	0	0	0
Itr_sc000003.1	Ib05	0	0	0	0	0	0	0	0	0	0	0	0	0	0	0	0	0	0	0	0	0	0	0	0	0	0	0	0	0	0	88	20	12	12	13	27	4	0	0	0	0	0	0	0	0	0	0	0
Itr_sc000018.1	Ib05	0	0	0	0	0	0	0	0	0	0	0	0	0	0	0	0	0	0	0	0	0	0	0	0	0	0	0	0	0	0	129	21	14	23	14	26	31	0	0	0	0	0	0	0	0	0	0	0
Itr_sc000067.1	Ib05	0	0	0	0	0	0	0	0	0	0	0	0	0	0	0	0	0	0	0	0	0	0	0	0	0	0	0	0	0	0	20	7	1	3	0	3	6	0	0	0	0	0	0	0	0	0	0	0
Itr_sc000072.1	Ib05	0	0	0	0	0	0	0	0	0	0	0	0	0	0	0	0	0	0	0	0	0	0	0	0	0	0	0	0	0	0	13	4	1	1	3	1	3	0	0	0	0	0	0	0	0	0	0	0
Itr_sc000074.1	Ib05	0	0	0	0	0	0	0	0	0	0	0	0	0	0	0	0	0	0	0	0	0	0	0	0	0	0	0	0	0	0	55	1	20	7	8	0	19	0	0	0	0	0	0	0	0	0	0	0
Itr_sc000075.1	Ib05	0	0	0	0	0	0	0	0	0	0	0	0	0	0	0	0	0	0	0	0	0	0	0	0	0	0	0	0	0	0	13	1	2	6	0	4	0	0	0	0	0	0	0	0	0	0	0	0
Itr_sc000081.1	Ib05	0	0	0	0	0	0	0	0	0	0	0	0	0	0	0	0	0	0	0	0	0	0	0	0	0	0	0	0	0	0	35	18	13	0	0	4	0	0	0	0	0	0	0	0	0	0	0	0
Itr_sc000091.1	Ib05	0	0	0	0	0	0	0	0	0	0	0	0	0	0	0	0	0	0	0	0	0	0	0	0	0	0	0	0	0	0	50	2	6	16	7	4	15	21	7	5	4	3	0	2	0	0	0	0
Itr_sc000105.1	Ib05	0	0	0	0	0	0	0	0	0	0	0	0	0	0	0	0	0	0	0	0	0	0	0	0	0	0	0	0	0	0	46	13	9	8	0	14	2	0	0	0	0	0	0	0	0	0	0	0
Itr_sc000126.1	Ib05	0	0	0	0	0	0	0	0	0	0	0	0	0	0	0	0	0	0	0	0	0	0	0	0	0	0	0	0	0	0	16	4	2	0	6	0	4	0	0	0	0	0	0	0	0	0	0	0
Itr_sc000156.1	Ib05	1	0	1	0	0	0	0	0	0	0	0	0	0	0	0	0	0	0	0	0	0	0	0	0	0	0	0	0	0	0	33	9	7	0	7	3	7	0	0	0	0	0	0	0	0	0	0	0
Itr_sc000163.1	Ib05	0	0	0	0	0	0	0	0	0	0	0	0	0	0	0	0	0	0	0	0	0	0	0	0	0	0	0	0	0	0	6	0	4	1	1	0	0	0	0	0	0	0	0	0	0	0	0	0
Itr_sc000192.1	Ib05	0	0	0	0	0	0	0	0	0	0	0	0	0	0	0	0	0	0	0	0	0	0	0	0	0	0	0	0	0	0	43	2	5	5	7	17	7	0	0	0	0	0	0	0	0	0	0	0
Itr_sc000198.1	Ib05	0	0	0	0	0	0	0	0	0	0	0	0	0	0	0	0	0	0	0	0	0	0	0	0	0	0	0	0	0	0	11	9	2	0	0	0	0	0	0	0	0	0	0	0	0	0	0	0
Itr_sc000201.1	Ib05	0	0	0	0	0	0	0	0	0	0	0	0	0	0	0	0	0	0	0	0	0	0	0	0	0	0	0	0	0	0	27	9	3	2	12	1	0	0	0	0	0	0	0	0	0	0	0	0
Itr_sc000234.1	Ib05	0	0	0	0	0	0	0	0	0	0	0	0	0	0	0	0	0	0	0	0	0	0	0	0	0	0	0	0	0	0	21	6	4	0	0	11	0	0	0	0	0	0	0	0	0	0	0	0
Itr_sc000264.1	Ib05	0	0	0	0	0	0	0	0	0	0	0	0	0	0	0	0	0	0	0	0	0	0	0	0	0	0	0	0	0	0	17	4	4	5	0	4	0	0	0	0	0	0	0	0	0	0	0	0
Itr_sc000304.1	Ib05	0	0	0	0	0	0	0	0	0	0	0	0	0	0	0	0	0	0	0	0	0	0	0	0	0	0	0	0	0	0	18	6	4	0	0	8	0	0	0	0	0	0	0	0	0	0	0	0
Itr_sc000342.1	Ib05	0	0	0	0	0	0	0	0	0	0	0	0	0	0	0	0	0	0	0	0	0	0	0	0	0	0	0	0	0	0	4	1	1	0	2	0	0	0	0	0	0	0	0	0	0	0	0	0
Itr_sc000347.1	Ib05	0	0	0	0	0	0	0	0	0	0	0	0	0	0	0	0	0	0	0	0	0	0	0	0	0	0	0	0	0	0	4	0	0	0	1	3	0	0	0	0	0	0	0	0	0	0	0	0
Itr_sc000356.1	Ib05	0	0	0	0	0	0	0	0	0	0	0	0	0	0	0	0	0	0	0	0	0	0	0	0	0	0	0	0	0	0	16	3	2	1	2	3	5	0	0	0	0	0	0	0	0	0	0	0
Itr_sc000387.1	Ib05	0	0	0	0	0	0	0	0	0	0	0	0	0	0	0	0	0	0	0	0	0	0	0	2	0	0	0	0	2	0	73	3	7	14	11	13	25	0	0	0	0	0	0	0	0	0	0	0
Itr_sc000396.1	Ib05	0	0	0	0	0	0	0	0	0	0	0	0	0	0	0	0	0	0	0	0	0	0	0	0	0	0	0	0	0	0	25	5	1	7	1	11	0	0	0	0	0	0	0	0	0	0	0	0
Itr_sc000447.1	Ib05	0	0	0	0	0	0	0	0	0	0	0	0	0	0	0	0	0	0	0	0	0	0	0	0	0	0	0	0	0	0	8	2	1	2	3	0	0	0	0	0	0	0	0	0	0	0	0	0
Itr_sc000453.1	Ib05	0	0	0	0	0	0	0	0	0	0	0	0	0	0	0	0	0	0	0	0	0	0	0	0	0	0	0	0	0	0	24	9	6	1	6	0	2	0	0	0	0	0	0	0	0	0	0	0
Itr_sc000468.1	Ib05	0	0	0	0	0	0	0	0	0	0	0	0	0	0	0	0	0	0	0	0	0	0	0	0	0	0	0	0	0	0	17	2	5	1	1	1	7	0	0	0	0	0	0	0	0	0	0	0
Itr_sc000471.1	Ib05	0	0	0	0	0	0	0	0	0	0	0	0	0	0	0	0	0	0	0	0	0	0	0	0	0	0	0	0	0	0	19	1	1	4	3	5	5	0	0	0	0	0	0	0	0	0	0	0
Itr_sc000485.1	Ib05	0	0	0	0	0	0	0	0	0	0	0	0	0	0	0	0	0	0	0	0	0	0	0	0	0	0	0	0	0	0	6	0	0	4	2	0	0	0	0	0	0	0	0	0	0	0	0	0
Itr_sc000490.1	Ib05	0	0	0	0	0	0	0	0	0	0	0	0	0	0	0	0	0	0	0	0	0	0	0	0	0	0	0	0	0	0	14	4	1	3	5	1	0	0	0	0	0	0	0	0	0	0	0	0
Itr_sc000498.1	Ib05	0	0	0	0	0	0	0	0	0	0	0	0	0	0	0	0	0	0	0	0	0	0	0	0	0	0	0	0	0	0	22	16	4	0	0	2	0	0	0	0	0	0	0	0	0	0	0	0
Itr_sc000526.1	Ib05	0	0	0	0	0	0	0	0	0	0	0	0	0	0	0	0	0	0	0	0	0	0	0	0	0	0	0	0	0	0	20	1	4	7	0	8	0	0	0	0	0	0	0	0	0	0	0	0
Itr_sc000547.1	Ib05	0	0	0	0	0	0	0	0	0	0	0	0	0	0	0	0	1	0	0	0	1	0	0	2	0	2	0	0	0	0	23	8	3	2	0	10	0	0	0	0	0	0	0	0	0	0	0	0
Itr_sc000561.1	Ib05	0	0	0	0	0	0	0	0	0	0	0	0	0	0	0	0	0	0	0	0	0	0	0	0	0	0	0	0	0	0	8	2	1	4	0	1	0	0	0	0	0	0	0	0	0	0	0	0
Itr_sc000574.1	Ib05	0	0	0	0	0	0	0	0	0	0	0	0	0	0	0	0	0	0	0	0	0	0	0	0	0	0	0	0	0	0	2	0	2	0	0	0	0	0	0	0	0	0	0	0	0	0	0	0
Itr_sc000580.1	Ib05	0	0	0	0	0	0	0	0	0	0	0	0	0	0	0	0	0	0	0	0	0	0	0	0	0	0	0	0	0	0	41	4	6	4	13	7	7	0	0	0	0	0	0	0	0	0	0	0
Itr_sc000597.1	Ib05	0	0	0	0	0	0	0	0	0	0	0	0	0	0	0	0	0	0	0	0	0	0	0	0	0	0	0	0	0	0	3	1	1	1	0	0	0	0	0	0	0	0	0	0	0	0	0	0
Itr_sc000620.1	Ib05	0	0	0	0	0	0	0	0	0	0	0	0	0	0	0	0	0	0	0	0	0	0	0	0	0	0	0	0	0	0	33	3	7	13	0	10	0	0	0	0	0	0	0	0	0	0	0	0
Itr_sc000622.1	Ib05	0	0	0	0	0	0	0	0	0	0	0	0	0	0	0	0	0	0	0	0	0	0	0	0	0	0	0	0	0	0	12	0	0	3	0	7	2	0	0	0	0	0	0	0	0	0	0	0
Itr_sc000641.1	Ib05	0	0	0	0	0	0	0	0	0	0	0	0	0	0	0	0	0	0	0	0	0	0	0	0	0	0	0	0	0	0	3	0	0	0	0	3	0	0	0	0	0	0	0	0	0	0	0	0
Itr_sc000652.1	Ib05	0	0	0	0	0	0	0	0	0	0	0	0	0	0	0	0	0	0	0	0	0	0	0	0	0	0	0	0	0	0	16	12	3	1	0	0	0	0	0	0	0	0	0	0	0	0	0	0
Itr_sc000688.1	Ib05	0	0	0	0	0	0	0	0	0	0	0	0	0	0	0	0	0	0	0	0	0	0	0	0	0	0	0	0	0	0	6	2	0	4	0	0	0	0	0	0	0	0	0	0	0	0	0	0
Itr_sc000698.1	Ib05	0	0	0	0	0	0	0	0	0	0	0	0	0	0	0	0	0	0	0	0	0	0	0	0	0	0	0	0	0	0	6	2	1	1	2	0	0	0	0	0	0	0	0	0	0	0	0	0
Itr_sc000708.1	Ib05	0	0	0	0	0	0	0	0	0	0	0	0	0	0	0	0	0	0	0	0	0	0	0	0	0	0	0	0	0	0	6	0	4	0	2	0	0	0	0	0	0	0	0	0	0	0	0	0
Itr_sc000732.1	Ib05	0	0	0	0	0	0	0	0	0	0	0	0	0	0	0	0	0	0	0	0	0	0	0	0	0	0	0	0	0	0	1	0	1	0	0	0	0	0	0	0	0	0	0	0	0	0	0	0
Itr_sc000733.1	Ib05	0	0	0	0	0	0	0	0	0	0	0	0	0	0	0	0	0	0	0	0	0	0	0	0	0	0	0	0	0	0	16	4	5	2	0	5	0	0	0	0	0	0	0	0	0	0	0	0
Itr_sc000748.1	Ib05	0	0	0	0	0	0	0	0	0	0	0	0	0	0	0	0	0	0	0	0	0	0	0	0	0	0	0	0	0	0	40	10	1	23	4	0	2	0	0	0	0	0	0	0	0	0	0	0
Itr_sc000786.1	Ib05	0	0	0	0	0	0	0	0	0	0	0	0	0	0	0	0	0	0	0	0	0	0	0	0	0	0	0	0	0	0	3	3	0	0	0	0	0	0	0	0	0	0	0	0	0	0	0	0
Itr_sc000789.1	Ib05	0	0	0	0	0	0	0	0	0	0	0	0	0	0	0	0	0	0	0	0	0	0	0	0	0	0	0	0	0	0	4	0	0	4	0	0	0	0	0	0	0	0	0	0	0	0	0	0
Itr_sc000804.1	Ib05	0	0	0	0	0	0	0	0	0	0	0	0	0	0	0	0	0	0	0	0	0	0	0	0	0	0	0	0	0	0	20	10	6	0	0	4	0	0	0	0	0	0	0	0	0	0	0	0
Itr_sc000816.1	Ib05	0	0	0	0	0	0	0	0	0	0	0	0	0	0	0	0	0	0	0	0	0	0	0	0	0	0	0	0	0	0	13	0	9	2	0	2	0	0	0	0	0	0	0	0	0	0	0	0
Itr_sc000823.1	Ib05	0	0	0	0	0	0	0	0	0	0	0	0	0	0	0	0	0	0	0	0	0	0	0	0	0	0	0	0	0	0	5	0	4	1	0	0	0	0	0	0	0	0	0	0	0	0	0	0
Itr_sc000836.1	Ib05	0	0	0	0	0	0	0	0	0	0	0	0	0	0	0	0	0	0	0	0	0	0	0	0	0	0	0	0	0	0	5	3	1	0	1	0	0	0	0	0	0	0	0	0	0	0	0	0
Itr_sc000845.1	Ib05	0	0	0	0	0	0	0	0	0	0	0	0	0	0	0	0	0	0	0	0	0	0	0	0	0	0	0	0	0	0	2	0	1	0	1	0	0	0	0	0	0	0	0	0	0	0	0	0
Itr_sc000882.1	Ib05	0	0	0	0	0	0	0	0	0	0	0	0	0	0	0	0	0	0	0	0	0	0	0	0	0	0	0	0	0	0	20	13	2	2	1	2	0	0	0	0	0	0	0	0	0	0	0	0
Itr_sc000888.1	Ib05	0	0	0	0	0	0	0	0	0	0	0	0	0	0	0	0	0	0	0	0	0	0	0	0	0	0	0	0	0	0	14	7	2	5	0	0	0	0	0	0	0	0	0	0	0	0	0	0
Itr_sc000904.1	Ib05	0	0	0	0	0	0	0	0	0	0	0	0	0	0	0	0	0	0	0	0	0	0	0	0	0	0	0	0	0	0	16	5	6	0	0	0	5	0	0	0	0	0	0	0	0	0	0	0
Itr_sc000918.1	Ib05	0	0	0	0	0	0	0	0	0	0	0	0	0	0	0	0	0	0	0	0	0	0	0	0	0	0	0	0	0	0	19	1	2	4	5	2	5	0	0	0	0	0	0	0	0	0	0	0
Itr_sc000946.1	Ib05	0	0	0	0	0	0	0	0	0	0	0	0	0	0	0	0	0	0	0	0	0	0	0	0	0	0	0	0	0	0	7	0	2	2	1	2	0	0	0	0	0	0	0	0	0	0	0	0
Itr_sc000973.1	Ib05	0	0	0	0	0	0	0	0	0	0	0	0	0	0	0	0	0	0	0	0	0	0	0	0	0	0	0	0	0	0	12	1	0	1	1	0	9	0	0	0	0	0	0	0	0	0	0	0
Itr_sc001047.1	Ib05	0	0	0	0	0	0	0	0	0	0	0	0	0	0	0	0	0	0	0	0	0	0	0	0	0	0	0	0	0	0	6	0	2	3	1	0	0	0	0	0	0	0	0	0	0	0	0	0
Itr_sc001052.1	Ib05	0	0	0	0	0	0	0	0	0	0	0	0	0	0	0	0	0	0	0	0	0	0	0	0	0	0	0	0	0	0	33	5	8	7	6	2	5	0	0	0	0	0	0	0	0	0	0	0
Itr_sc001055.1	Ib05	0	0	0	0	0	0	0	0	0	0	0	0	0	0	0	0	0	0	0	0	0	0	0	0	0	0	0	0	0	0	10	0	0	6	0	4	0	0	0	0	0	0	0	0	0	0	0	0
Itr_sc001069.1	Ib05	0	0	0	0	0	0	0	0	0	0	0	0	0	0	0	0	0	0	0	0	0	0	0	0	0	0	0	0	0	0	3	1	0	1	1	0	0	0	0	0	0	0	0	0	0	0	0	0
Itr_sc001096.1	Ib05	0	0	0	0	0	0	0	0	0	0	0	0	0	0	0	0	0	0	0	0	0	0	0	0	0	0	0	0	0	0	4	2	1	0	0	1	0	0	0	0	0	0	0	0	0	0	0	0
Itr_sc001098.1	Ib05	0	0	0	0	0	0	0	0	0	0	0	0	0	0	0	0	0	0	0	0	0	0	0	0	0	0	0	0	0	0	12	8	0	0	4	0	0	0	0	0	0	0	0	0	0	0	0	0
Itr_sc001116.1	Ib05	0	0	0	0	0	0	0	0	0	0	0	0	0	0	0	0	0	0	0	0	0	0	0	0	0	0	0	0	0	0	10	5	2	1	0	2	0	0	0	0	0	0	0	0	0	0	0	0
Itr_sc001122.1	Ib05	0	0	0	0	0	0	0	0	0	0	0	0	0	0	0	0	0	0	0	0	0	0	0	0	0	0	0	0	0	0	4	1	0	2	1	0	0	0	0	0	0	0	0	0	0	0	0	0
Itr_sc001133.1	Ib05	0	0	0	0	0	0	0	0	0	0	0	0	0	0	0	0	0	0	0	0	0	0	0	0	0	0	0	0	0	0	10	0	1	7	0	2	0	0	0	0	0	0	0	0	0	0	0	0
Itr_sc001144.1	Ib05	0	0	0	0	0	0	0	0	0	0	0	0	0	0	0	0	0	0	0	0	0	0	0	0	0	0	0	0	0	0	11	1	1	2	7	0	0	0	0	0	0	0	0	0	0	0	0	0
Itr_sc001177.1	Ib05	0	0	0	0	0	0	0	0	0	0	0	0	0	0	0	0	0	0	0	0	0	0	0	0	0	0	0	0	0	0	3	3	0	0	0	0	0	0	0	0	0	0	0	0	0	0	0	0
Itr_sc001197.1	Ib05	0	0	0	0	0	0	0	0	0	0	0	0	0	0	0	0	0	0	0	0	0	0	0	0	0	0	0	0	0	0	6	2	1	2	1	0	0	0	0	0	0	0	0	0	0	0	0	0
Itr_sc001216.1	Ib05	0	0	0	0	0	0	0	0	0	0	0	0	0	0	0	0	0	0	0	0	0	0	0	0	0	0	0	0	0	0	1	0	1	0	0	0	0	0	0	0	0	0	0	0	0	0	0	0
Itr_sc001218.1	Ib05	0	0	0	0	0	0	0	0	0	0	0	0	0	0	0	0	0	0	0	0	0	0	0	0	0	0	0	0	0	0	8	0	2	3	0	1	2	0	0	0	0	0	0	0	0	0	0	0
Itr_sc001264.1	Ib05	0	0	0	0	0	0	0	0	0	0	0	0	0	0	0	0	0	0	0	0	0	0	0	0	0	0	0	0	0	0	9	6	3	0	0	0	0	0	0	0	0	0	0	0	0	0	0	0
Itr_sc001282.1	Ib05	0	0	0	0	0	0	0	0	0	0	0	0	0	0	0	0	0	0	0	0	0	0	0	0	0	0	0	0	0	0	5	3	0	2	0	0	0	0	0	0	0	0	0	0	0	0	0	0
Itr_sc001319.1	Ib05	0	0	0	0	0	0	0	0	0	0	0	0	0	0	0	0	0	0	0	0	0	0	0	0	0	0	0	0	0	0	10	6	0	0	0	4	0	0	0	0	0	0	0	0	0	0	0	0
Itr_sc001330.1	Ib05	0	0	0	0	0	0	0	0	0	0	0	0	0	0	0	0	0	0	0	0	0	0	0	0	0	0	0	0	0	0	19	1	4	5	2	1	6	0	0	0	0	0	0	0	0	0	0	0
Itr_sc001370.1	Ib05	0	0	0	0	0	0	0	0	0	0	0	0	0	0	0	0	0	0	0	0	0	0	0	0	0	0	0	0	0	0	8	0	5	2	1	0	0	0	0	0	0	0	0	0	0	0	0	0
Itr_sc001384.1	Ib05	0	0	0	0	0	0	0	0	0	0	0	0	0	0	0	0	0	0	0	0	0	0	0	0	0	0	0	0	0	0	9	1	0	1	7	0	0	0	0	0	0	0	0	0	0	0	0	0
Itr_sc001387.1	Ib05	0	0	0	0	0	0	0	0	0	0	0	0	0	0	0	0	0	0	0	0	0	0	0	0	0	0	0	0	0	0	16	4	0	8	0	4	0	0	0	0	0	0	0	0	0	0	0	0
Itr_sc001388.1	Ib05	0	0	0	0	0	0	0	0	0	0	0	0	0	0	0	0	0	0	0	0	0	0	0	0	0	0	0	0	0	0	1	0	1	0	0	0	0	0	0	0	0	0	0	0	0	0	0	0
Itr_sc001402.1	Ib05	0	0	0	0	0	0	0	0	0	0	0	0	0	0	0	0	0	0	0	0	0	0	0	0	0	0	0	0	0	0	1	0	0	0	0	1	0	0	0	0	0	0	0	0	0	0	0	0
Itr_sc001419.1	Ib05	0	0	0	0	0	0	0	0	0	0	0	0	0	0	0	0	0	0	0	0	0	0	0	0	0	0	0	0	0	0	9	3	5	1	0	0	0	0	0	0	0	0	0	0	0	0	0	0
Itr_sc001472.1	Ib05	0	0	0	0	0	0	0	0	0	0	0	0	0	0	0	0	0	0	0	0	0	0	0	0	0	0	0	0	0	0	1	0	1	0	0	0	0	0	0	0	0	0	0	0	0	0	0	0
Itr_sc001476.1	Ib05	0	0	0	0	0	0	0	0	0	0	0	0	0	0	0	0	0	0	0	0	0	0	0	0	0	0	0	0	0	0	7	0	2	1	0	4	0	0	0	0	0	0	0	0	0	0	0	0
Itr_sc001488.1	Ib05	0	0	0	0	0	0	0	0	0	0	0	0	0	0	0	0	0	0	0	0	0	0	0	0	0	0	0	0	0	0	2	0	0	0	2	0	0	0	0	0	0	0	0	0	0	0	0	0
Itr_sc001542.1	Ib05	0	0	0	0	0	0	0	0	0	0	0	0	0	0	0	0	0	0	0	0	0	0	0	0	0	0	0	0	0	0	4	0	3	1	0	0	0	0	0	0	0	0	0	0	0	0	0	0
Itr_sc001560.1	Ib05	0	0	0	0	0	0	0	0	0	0	0	0	0	0	0	0	0	0	0	0	0	0	0	0	0	0	0	0	0	0	5	2	2	1	0	0	0	0	0	0	0	0	0	0	0	0	0	0
Itr_sc001598.1	Ib05	0	0	0	0	0	0	0	0	0	0	0	0	0	0	0	0	0	0	0	0	0	0	0	0	0	0	0	0	0	0	16	0	4	4	0	5	3	0	0	0	0	0	0	0	0	0	0	0
Itr_sc001602.1	Ib05	0	0	0	0	0	0	0	0	0	0	0	0	0	0	0	0	0	0	0	0	0	0	0	0	0	0	0	0	0	0	1	0	1	0	0	0	0	0	0	0	0	0	0	0	0	0	0	0
Itr_sc001614.1	Ib05	0	0	0	0	0	0	0	0	0	0	0	0	0	0	0	0	0	0	0	0	0	0	0	0	0	0	0	0	0	0	23	1	2	5	8	3	4	0	0	0	0	0	0	0	0	0	0	0
Itr_sc001616.1	Ib05	0	0	0	0	0	0	0	0	0	0	0	0	0	0	0	0	0	0	0	0	0	0	0	0	0	0	0	0	0	0	2	1	0	1	0	0	0	0	0	0	0	0	0	0	0	0	0	0
Itr_sc001644.1	Ib05	0	0	0	0	0	0	0	0	0	0	0	0	0	0	0	0	0	0	0	0	0	0	0	0	0	0	0	0	0	0	8	1	1	2	1	3	0	0	0	0	0	0	0	0	0	0	0	0
Itr_sc001646.1	Ib05	0	0	0	0	0	0	0	0	0	0	0	0	0	0	0	0	0	0	0	0	0	0	0	0	0	0	0	0	0	0	10	2	3	5	0	0	0	0	0	0	0	0	0	0	0	0	0	0
Itr_sc001651.1	Ib05	0	0	0	0	0	0	0	0	0	0	0	0	0	0	0	0	0	0	0	0	0	0	0	0	0	0	0	0	0	0	4	1	0	2	0	1	0	0	0	0	0	0	0	0	0	0	0	0
Itr_sc001679.1	Ib05	0	0	0	0	0	0	0	0	0	0	0	0	0	0	0	0	0	0	0	0	0	0	0	0	0	0	0	0	0	0	2	0	0	1	1	0	0	0	0	0	0	0	0	0	0	0	0	0
Itr_sc001688.1	Ib05	0	0	0	0	0	0	0	0	0	0	0	0	0	0	0	0	0	0	0	0	0	0	0	0	0	0	0	0	0	0	2	0	0	0	1	0	1	0	0	0	0	0	0	0	0	0	0	0
Itr_sc001758.1	Ib05	0	0	0	0	0	0	0	0	0	0	0	0	0	0	0	0	0	0	0	0	0	0	0	0	0	0	0	0	0	0	6	0	6	0	0	0	0	0	0	0	0	0	0	0	0	0	0	0
Itr_sc001797.1	Ib05	0	0	0	0	0	0	0	0	0	0	0	0	0	0	0	0	0	0	0	0	0	0	0	0	0	0	0	0	0	0	11	1	2	2	6	0	0	0	0	0	0	0	0	0	0	0	0	0
Itr_sc001799.1	Ib05	0	0	0	0	0	0	0	0	0	0	0	0	0	0	0	0	0	0	0	0	0	0	0	0	0	0	0	0	0	0	1	0	0	0	0	1	0	0	0	0	0	0	0	0	0	0	0	0
Itr_sc001803.1	Ib05	0	0	0	0	0	0	0	0	0	0	0	0	0	0	0	0	0	0	0	0	0	0	0	0	0	0	0	0	0	0	15	0	10	3	0	2	0	0	0	0	0	0	0	0	0	0	0	0
Itr_sc001807.1	Ib05	0	0	0	0	0	0	0	0	0	0	0	0	0	0	0	0	0	0	0	0	0	0	0	0	0	0	0	0	0	0	1	0	0	1	0	0	0	0	0	0	0	0	0	0	0	0	0	0
Itr_sc001861.1	Ib05	0	0	0	0	0	0	0	0	0	0	0	0	0	0	0	0	0	0	0	0	0	0	0	0	0	0	0	0	0	0	4	0	1	0	3	0	0	0	0	0	0	0	0	0	0	0	0	0
Itr_sc001911.1	Ib05	0	0	0	0	0	0	0	0	0	0	0	0	0	0	0	0	0	0	0	0	0	0	0	0	0	0	0	0	0	0	13	0	2	3	1	4	3	0	0	0	0	0	0	0	0	0	0	0
Itr_sc001995.1	Ib05	0	0	0	0	0	0	0	0	0	0	0	0	0	0	0	0	0	0	0	0	0	0	0	0	0	0	0	0	0	0	15	3	8	0	0	4	0	0	0	0	0	0	0	0	0	0	0	0
Itr_sc002060.1	Ib05	0	0	0	0	0	0	0	0	0	0	0	0	0	0	0	0	0	0	0	0	0	0	0	0	0	0	0	0	0	0	2	0	0	0	0	1	1	0	0	0	0	0	0	0	0	0	0	0
Itr_sc002082.1	Ib05	0	0	0	0	0	0	0	0	0	0	0	0	0	0	0	0	0	0	0	0	0	0	0	0	0	0	0	0	0	0	2	2	0	0	0	0	0	0	0	0	0	0	0	0	0	0	0	0
Itr_sc002098.1	Ib05	0	0	0	0	0	0	0	0	0	0	0	0	0	0	0	0	0	0	0	0	0	0	0	0	0	0	0	0	0	0	2	0	1	0	0	1	0	0	0	0	0	0	0	0	0	0	0	0
Itr_sc002102.1	Ib05	0	0	0	0	0	0	0	0	0	0	0	0	0	0	0	0	0	0	0	0	0	0	0	0	0	0	0	0	0	0	1	0	0	1	0	0	0	0	0	0	0	0	0	0	0	0	0	0
Itr_sc002106.1	Ib05	0	0	0	0	0	0	0	0	0	0	0	0	0	0	0	0	0	0	0	0	0	0	0	0	0	0	0	0	0	0	1	0	0	1	0	0	0	0	0	0	0	0	0	0	0	0	0	0
Itr_sc002167.1	Ib05	0	0	0	0	0	0	0	0	0	0	0	0	0	0	0	0	0	0	0	0	0	0	0	0	0	0	0	0	0	0	1	0	1	0	0	0	0	0	0	0	0	0	0	0	0	0	0	0
Itr_sc002182.1	Ib05	0	0	0	0	0	0	0	0	0	0	0	0	0	0	0	0	0	0	0	0	0	0	0	0	0	0	0	0	0	0	1	1	0	0	0	0	0	0	0	0	0	0	0	0	0	0	0	0
Itr_sc002190.1	Ib05	0	0	0	0	0	0	0	0	0	0	0	0	0	0	0	0	0	0	0	0	0	0	0	0	0	0	0	0	0	0	4	0	1	1	0	0	2	0	0	0	0	0	0	0	0	0	0	0
Itr_sc002255.1	Ib05	0	0	0	0	0	0	0	0	0	0	0	0	0	0	0	0	0	0	0	0	0	0	0	0	0	0	0	0	0	0	2	2	0	0	0	0	0	0	0	0	0	0	0	0	0	0	0	0
Itr_sc002264.1	Ib05	0	0	0	0	0	0	0	0	0	0	0	0	0	0	0	0	0	0	0	0	0	0	0	0	0	0	0	0	0	0	1	0	1	0	0	0	0	0	0	0	0	0	0	0	0	0	0	0
Itr_sc002329.1	Ib05	0	0	0	0	0	0	0	0	0	0	0	0	0	0	0	0	0	0	0	0	0	0	0	0	0	0	0	0	0	0	2	2	0	0	0	0	0	0	0	0	0	0	0	0	0	0	0	0
Itr_sc002395.1	Ib05	0	0	0	0	0	0	0	0	0	0	0	0	0	0	0	0	0	0	0	0	0	0	0	0	0	0	0	0	0	0	8	0	0	3	5	0	0	0	0	0	0	0	0	0	0	0	0	0
Itr_sc002452.1	Ib05	0	0	0	0	0	0	0	0	0	0	0	0	0	0	0	0	0	0	0	0	0	0	0	0	0	0	0	0	0	0	1	0	1	0	0	0	0	0	0	0	0	0	0	0	0	0	0	0
Itr_sc002460.1	Ib05	0	0	0	0	0	0	0	0	0	0	0	0	0	0	0	0	0	0	0	0	0	0	0	1	0	1	0	0	0	0	5	1	0	0	2	0	2	0	0	0	0	0	0	0	0	0	0	0
Itr_sc002463.1	Ib05	0	0	0	0	0	0	0	0	0	0	0	0	0	0	0	0	0	0	0	0	0	0	0	0	0	0	0	0	0	0	5	2	3	0	0	0	0	0	0	0	0	0	0	0	0	0	0	0
Itr_sc002567.1	Ib05	0	0	0	0	0	0	0	0	0	0	0	0	0	0	0	0	0	0	0	0	0	0	0	0	0	0	0	0	0	0	8	0	0	7	1	0	0	0	0	0	0	0	0	0	0	0	0	0
Itr_sc002578.1	Ib05	0	0	0	0	0	0	0	0	0	0	0	0	0	0	0	0	0	0	0	0	0	0	0	0	0	0	0	0	0	0	5	1	0	0	0	4	0	0	0	0	0	0	0	0	0	0	0	0
Itr_sc002582.1	Ib05	0	0	0	0	0	0	0	0	0	0	0	0	0	0	0	0	0	0	0	0	0	0	0	0	0	0	0	0	0	0	1	0	0	0	1	0	0	0	0	0	0	0	0	0	0	0	0	0
Itr_sc002603.1	Ib05	0	0	0	0	0	0	0	0	0	0	0	0	0	0	0	0	0	0	0	0	0	0	0	0	0	0	0	0	0	0	5	4	0	0	0	1	0	0	0	0	0	0	0	0	0	0	0	0
Itr_sc002640.1	Ib05	0	0	0	0	0	0	0	0	0	0	0	0	0	0	0	0	0	0	0	0	0	0	0	0	0	0	0	0	0	0	4	1	2	0	1	0	0	0	0	0	0	0	0	0	0	0	0	0
Itr_sc002647.1	Ib05	0	0	0	0	0	0	0	0	0	0	0	0	0	0	0	0	0	0	0	0	0	0	0	0	0	0	0	0	0	0	2	1	1	0	0	0	0	0	0	0	0	0	0	0	0	0	0	0
Itr_sc002710.1	Ib05	0	0	0	0	0	0	0	0	0	0	0	0	0	0	0	0	0	0	0	0	0	0	0	0	0	0	0	0	0	0	1	1	0	0	0	0	0	0	0	0	0	0	0	0	0	0	0	0
Itr_sc002762.1	Ib05	0	0	0	0	0	0	0	0	0	0	0	0	0	0	0	0	0	0	0	0	0	0	0	0	0	0	0	0	0	0	6	2	0	2	2	0	0	0	0	0	0	0	0	0	0	0	0	0
Itr_sc002851.1	Ib05	0	0	0	0	0	0	0	0	0	0	0	0	0	0	0	0	0	0	0	0	0	0	0	0	0	0	0	0	0	0	4	0	0	4	0	0	0	0	0	0	0	0	0	0	0	0	0	0
Itr_sc002859.1	Ib05	0	0	0	0	0	0	0	0	0	0	0	0	0	0	0	0	0	0	0	0	0	0	0	0	0	0	0	0	0	0	2	0	0	2	0	0	0	0	0	0	0	0	0	0	0	0	0	0
Itr_sc002862.1	Ib05	0	0	0	0	0	0	0	0	0	0	0	0	0	0	0	0	0	0	0	0	0	0	0	0	0	0	0	0	0	0	2	0	1	1	0	0	0	0	0	0	0	0	0	0	0	0	0	0
Itr_sc002895.1	Ib05	0	0	0	0	0	0	0	0	0	0	0	0	0	0	0	0	0	0	0	0	0	0	0	0	0	0	0	0	0	0	19	0	2	0	6	2	9	0	0	0	0	0	0	0	0	0	0	0
Itr_sc002930.1	Ib05	0	0	0	0	0	0	0	0	0	0	0	0	0	0	0	0	0	0	0	0	0	0	0	0	0	0	0	0	0	0	3	1	1	0	0	1	0	0	0	0	0	0	0	0	0	0	0	0
Itr_sc002941.1	Ib05	0	0	0	0	0	0	0	0	0	0	0	0	0	0	0	0	0	0	0	0	0	0	0	0	0	0	0	0	0	0	2	0	1	0	0	0	1	0	0	0	0	0	0	0	0	0	0	0
Itr_sc003012.1	Ib05	0	0	0	0	0	0	0	0	0	0	0	0	0	0	0	0	0	0	0	0	0	0	0	0	0	0	0	0	0	0	3	0	1	0	2	0	0	0	0	0	0	0	0	0	0	0	0	0
Itr_sc003051.1	Ib05	0	0	0	0	0	0	0	0	0	0	0	0	0	0	0	0	0	0	0	0	0	0	0	0	0	0	0	0	0	0	6	4	1	0	1	0	0	0	0	0	0	0	0	0	0	0	0	0
Itr_sc003069.1	Ib05	0	0	0	0	0	0	0	0	0	0	0	0	0	0	0	0	0	0	0	0	0	0	0	0	0	0	0	0	0	0	4	4	0	0	0	0	0	0	0	0	0	0	0	0	0	0	0	0
Itr_sc003081.1	Ib05	0	0	0	0	0	0	0	0	0	0	0	0	0	0	0	0	0	0	0	0	0	0	0	0	0	0	0	0	0	0	2	0	2	0	0	0	0	0	0	0	0	0	0	0	0	0	0	0
Itr_sc003223.1	Ib05	0	0	0	0	0	0	0	0	0	0	0	0	0	0	0	0	0	0	0	0	0	0	0	0	0	0	0	0	0	0	1	0	1	0	0	0	0	0	0	0	0	0	0	0	0	0	0	0
Itr_sc003230.1	Ib05	0	0	0	0	0	0	0	0	0	0	0	0	0	0	0	0	0	0	0	0	0	0	0	0	0	0	0	0	0	0	1	0	1	0	0	0	0	0	0	0	0	0	0	0	0	0	0	0
Itr_sc003249.1	Ib05	0	0	0	0	0	0	0	0	0	0	0	0	0	0	0	0	0	0	0	0	0	0	0	0	0	0	0	0	0	0	5	2	0	2	0	1	0	0	0	0	0	0	0	0	0	0	0	0
Itr_sc003269.1	Ib05	0	0	0	0	0	0	0	0	0	0	0	0	0	0	0	0	0	0	0	0	0	0	0	0	0	0	0	0	0	0	1	0	1	0	0	0	0	0	0	0	0	0	0	0	0	0	0	0
Itr_sc003477.1	Ib05	0	0	0	0	0	0	0	0	0	0	0	0	0	0	0	0	0	0	0	0	0	0	0	0	0	0	0	0	0	0	2	0	0	1	0	1	0	0	0	0	0	0	0	0	0	0	0	0
Itr_sc003569.1	Ib05	0	0	0	0	0	0	0	0	0	0	0	0	0	0	0	0	0	0	0	0	0	0	0	0	0	0	0	0	0	0	1	0	1	0	0	0	0	0	0	0	0	0	0	0	0	0	0	0
Itr_sc003852.1	Ib05	0	0	0	0	0	0	0	0	0	0	0	0	0	0	0	0	0	0	0	0	0	0	0	0	0	0	0	0	0	0	7	0	1	0	6	0	0	0	0	0	0	0	0	0	0	0	0	0
Itr_sc003994.1	Ib05	0	0	0	0	0	0	0	0	0	0	0	0	0	0	0	0	0	0	0	0	0	0	0	0	0	0	0	0	0	0	2	2	0	0	0	0	0	0	0	0	0	0	0	0	0	0	0	0
Itr_sc004040.1	Ib05	0	0	0	0	0	0	0	0	0	0	0	0	0	0	0	0	0	0	0	0	0	0	0	0	0	0	0	0	0	0	2	0	0	0	2	0	0	0	0	0	0	0	0	0	0	0	0	0
Itr_sc004089.1	Ib05	0	0	0	0	0	0	0	0	0	0	0	0	0	0	0	0	0	0	0	0	0	0	0	0	0	0	0	0	0	0	5	0	1	2	1	1	0	0	0	0	0	0	0	0	0	0	0	0
Itr_sc004154.1	Ib05	0	0	0	0	0	0	0	0	0	0	0	0	0	0	0	0	0	0	0	0	0	0	0	0	0	0	0	0	0	0	1	1	0	0	0	0	0	0	0	0	0	0	0	0	0	0	0	0
Itr_sc004252.1	Ib05	0	0	0	0	0	0	0	0	0	0	0	0	0	0	0	0	0	0	0	0	0	0	0	0	0	0	0	0	0	0	2	0	0	2	0	0	0	0	0	0	0	0	0	0	0	0	0	0
Itr_sc004300.1	Ib05	0	0	0	0	0	0	0	0	0	0	0	0	0	0	0	0	0	0	0	0	0	0	0	0	0	0	0	0	0	0	1	0	1	0	0	0	0	0	0	0	0	0	0	0	0	0	0	0
Itr_sc004345.1	Ib05	0	0	0	0	0	0	0	0	0	0	0	0	0	0	0	0	0	0	0	0	0	0	0	0	0	0	0	0	0	0	1	1	0	0	0	0	0	0	0	0	0	0	0	0	0	0	0	0
Itr_sc004384.1	Ib05	0	0	0	0	0	0	0	0	0	0	0	0	0	0	0	0	0	0	0	0	0	0	0	0	0	0	0	0	0	0	2	0	2	0	0	0	0	0	0	0	0	0	0	0	0	0	0	0
Itr_sc004480.1	Ib05	0	0	0	0	0	0	0	0	0	0	0	0	0	0	0	0	0	0	0	0	0	0	0	0	0	0	0	0	0	0	8	0	8	0	0	0	0	0	0	0	0	0	0	0	0	0	0	0
Itr_sc004653.1	Ib05	0	0	0	0	0	0	0	0	0	0	0	0	0	0	0	0	0	0	0	0	0	0	0	0	0	0	0	0	0	0	1	0	0	1	0	0	0	0	0	0	0	0	0	0	0	0	0	0
Itr_sc005082.1	Ib05	0	0	0	0	0	0	0	0	0	0	0	0	0	0	0	0	0	0	0	0	0	0	0	0	0	0	0	0	0	0	3	0	0	1	0	2	0	0	0	0	0	0	0	0	0	0	0	0
Itr_sc006004.1	Ib05	0	0	0	0	0	0	0	0	0	0	0	0	0	0	0	0	0	0	0	0	0	0	0	0	0	0	0	0	0	0	2	0	0	2	0	0	0	0	0	0	0	0	0	0	0	0	0	0
Itr_sc006690.1	Ib05	0	0	0	0	0	0	0	0	0	0	0	0	0	0	0	0	0	0	0	0	0	0	0	0	0	0	0	0	0	0	7	1	1	0	1	4	0	0	0	0	0	0	0	0	0	0	0	0
Itr_sc008056.1	Ib05	0	0	0	0	0	0	0	0	0	0	0	0	0	0	0	0	0	0	0	0	0	0	0	0	0	0	0	0	0	0	5	0	2	1	2	0	0	0	0	0	0	0	0	0	0	0	0	0
Itr_sc009940.1	Ib05	0	0	0	0	0	0	0	0	0	0	0	0	0	0	0	0	0	0	0	0	0	0	0	0	0	0	0	0	0	0	2	0	0	2	0	0	0	0	0	0	0	0	0	0	0	0	0	0
Itr_sc009968.1	Ib05	0	0	0	0	0	0	0	0	0	0	0	0	0	0	0	0	0	0	0	0	0	0	0	0	0	0	0	0	0	0	2	0	0	0	0	2	0	0	0	0	0	0	0	0	0	0	0	0
Itr_sc009969.1	Ib05	0	0	0	0	0	0	0	0	0	0	0	0	0	0	0	0	0	0	0	0	0	0	0	0	0	0	0	0	0	0	3	1	0	0	0	2	0	0	0	0	0	0	0	0	0	0	0	0
Itr_sc011154.1	Ib05	0	0	0	0	0	0	0	0	0	0	0	0	0	0	0	0	0	0	0	0	0	0	0	0	0	0	0	0	0	0	4	2	2	0	0	0	0	0	0	0	0	0	0	0	0	0	0	0
Itr_sc013001.1	Ib05	0	0	0	0	0	0	0	0	0	0	0	0	0	0	0	0	0	0	0	0	0	0	0	0	0	0	0	0	0	0	7	7	0	0	0	0	0	0	0	0	0	0	0	0	0	0	0	0
Itr_sc013070.1	Ib05	0	0	0	0	0	0	0	0	0	0	0	0	0	0	0	0	0	0	0	0	0	0	0	0	0	0	0	0	0	0	2	0	1	1	0	0	0	0	0	0	0	0	0	0	0	0	0	0
Itr_sc014272.1	Ib05	0	0	0	0	0	0	0	0	0	0	0	0	0	0	0	0	0	0	0	0	0	0	0	0	0	0	0	0	0	0	3	1	2	0	0	0	0	0	0	0	0	0	0	0	0	0	0	0
Itr_sc033928.1	Ib05	0	0	0	0	0	0	0	0	0	0	0	0	0	0	0	0	0	0	0	0	0	0	0	0	0	0	0	0	0	0	3	0	0	2	0	1	0	0	0	0	0	0	0	0	0	0	0	0
Itr_sc034821.1	Ib05	0	0	0	0	0	0	0	0	0	0	0	0	0	0	0	0	0	0	0	0	0	0	0	0	0	0	0	0	0	0	2	1	0	0	0	1	0	0	0	0	0	0	0	0	0	0	0	0
Itr_sc035768.1	Ib05	0	0	0	0	0	0	0	0	0	0	0	0	0	0	0	0	0	0	0	0	0	0	0	0	0	0	0	0	0	0	1	0	0	1	0	0	0	0	0	0	0	0	0	0	0	0	0	0
Itr_sc043663.1	Ib05	0	0	0	0	0	0	0	0	0	0	0	0	0	0	0	0	0	0	0	0	0	0	0	0	0	0	0	0	0	0	5	0	0	5	0	0	0	0	0	0	0	0	0	0	0	0	0	0
Itr_sc053923.1	Ib05	0	0	0	0	0	0	0	0	0	0	0	0	0	0	0	0	0	0	0	0	0	0	0	0	0	0	0	0	0	0	1	0	0	0	0	1	0	0	0	0	0	0	0	0	0	0	0	0
Itr_sc061164.1	Ib05	0	0	0	0	0	0	0	0	0	0	0	0	0	0	0	0	0	0	0	0	0	0	0	0	0	0	0	0	0	0	1	0	0	0	1	0	0	0	0	0	0	0	0	0	0	0	0	0
Itr_sc000005.1	Ib06	0	0	0	0	0	0	0	0	0	0	0	0	0	0	0	0	0	0	0	0	0	0	0	0	0	0	0	0	0	0	0	0	0	0	0	0	0	69	23	7	12	18	4	5	0	0	0	0
Itr_sc000023.1	Ib06	0	0	0	0	0	0	0	0	0	0	0	0	0	0	0	0	0	0	0	0	0	0	0	0	0	0	0	0	0	0	0	0	0	0	0	0	0	45	16	4	2	23	0	0	0	0	0	0
Itr_sc000026.1	Ib06	0	0	0	0	0	0	0	0	0	0	0	0	0	0	0	0	0	0	0	0	0	0	0	0	0	0	0	0	0	0	0	0	0	0	0	0	0	26	18	4	1	0	0	3	0	0	0	0
Itr_sc000043.1	Ib06	0	0	0	0	0	0	0	0	0	0	0	0	0	0	0	0	2	2	0	0	0	0	0	0	0	0	0	0	0	0	0	0	0	0	0	0	0	26	9	7	5	3	1	1	0	0	0	0
Itr_sc000070.1	Ib06	0	0	0	0	0	0	0	0	0	0	0	0	0	0	0	0	0	0	0	0	0	0	0	0	0	0	0	0	0	0	0	0	0	0	0	0	0	22	2	2	1	10	3	4	0	0	0	0
Itr_sc000090.1	Ib06	0	0	0	0	0	0	0	0	0	0	0	0	0	0	0	0	0	0	0	0	0	0	0	0	0	0	0	0	0	0	0	0	0	0	0	0	0	46	6	1	2	8	6	23	0	0	0	0
Itr_sc000095.1	Ib06	0	0	0	0	0	0	0	0	0	0	0	0	0	0	0	0	0	0	0	0	0	0	0	0	0	0	0	0	0	0	0	0	0	0	0	0	0	36	0	0	15	20	1	0	0	0	0	0
Itr_sc000096.1	Ib06	0	0	0	0	0	0	0	0	0	0	0	0	0	0	0	0	0	0	0	0	0	0	0	0	0	0	0	0	0	0	0	0	0	0	0	0	0	23	0	0	6	8	2	7	0	0	0	0
Itr_sc000097.1	Ib06	0	0	0	0	0	0	0	0	0	0	0	0	0	0	0	0	0	0	0	0	0	0	0	0	0	0	0	0	0	0	0	0	0	0	0	0	0	16	9	7	0	0	0	0	0	0	0	0
Itr_sc000109.1	Ib06	0	0	0	0	0	0	0	0	0	0	0	0	0	0	0	0	0	0	0	0	0	0	0	0	0	0	0	0	0	0	0	0	0	0	0	0	0	20	0	0	5	8	7	0	0	0	0	0
Itr_sc000144.1	Ib06	0	0	0	0	0	0	0	0	0	0	0	0	0	0	0	0	0	0	0	0	0	0	0	0	0	0	0	0	0	0	0	0	0	0	0	0	0	32	2	1	10	18	1	0	0	0	0	0
Itr_sc000148.1	Ib06	0	0	0	0	0	0	0	0	0	0	0	0	0	0	0	0	0	0	0	0	0	0	0	0	0	0	0	0	0	0	0	0	0	0	0	0	0	27	10	0	7	7	3	0	0	0	0	0
Itr_sc000153.1	Ib06	0	0	0	0	0	0	0	0	0	0	0	0	0	0	0	0	0	0	0	0	0	0	0	0	0	0	0	0	0	0	0	0	0	0	0	0	0	22	6	0	7	2	7	0	0	0	0	0
Itr_sc000155.1	Ib06	0	0	0	0	0	0	0	0	0	0	0	0	0	0	0	0	0	0	0	0	0	0	0	0	0	0	0	0	0	0	0	0	0	0	0	0	0	2	0	0	0	0	0	2	0	0	0	0
Itr_sc000164.1	Ib06	0	0	0	0	0	0	0	0	0	0	0	0	0	0	0	0	0	0	0	0	0	0	0	0	0	0	0	0	0	0	0	0	0	0	0	0	0	7	0	1	2	2	1	1	0	0	0	0
Itr_sc000170.1	Ib06	0	0	0	0	0	0	0	0	0	0	0	0	0	0	0	0	0	0	0	0	0	0	0	0	0	0	0	0	0	0	0	0	0	0	0	0	0	4	0	2	2	0	0	0	0	0	0	0
Itr_sc000174.1	Ib06	0	0	0	0	0	0	0	0	0	0	0	0	0	0	0	0	0	0	0	0	0	0	0	0	0	0	0	0	0	0	0	0	0	0	0	0	0	24	3	1	11	1	7	1	0	0	0	0
Itr_sc000181.1	Ib06	0	0	0	0	0	0	0	0	0	0	0	0	0	0	0	0	0	0	0	0	0	0	0	0	0	0	0	0	0	0	0	0	0	0	0	0	0	51	12	14	7	17	0	1	0	0	0	0
Itr_sc000199.1	Ib06	0	0	0	0	0	0	0	0	0	0	0	0	0	0	0	0	0	0	0	0	0	0	0	0	0	0	0	0	0	0	0	0	0	0	0	0	0	22	9	7	5	0	0	1	0	0	0	0
Itr_sc000209.1	Ib06	0	0	0	0	0	0	0	0	0	0	0	0	0	0	0	0	0	0	0	0	0	0	0	0	0	0	0	0	0	0	0	0	0	0	0	0	0	47	8	10	10	8	3	8	0	0	0	0
Itr_sc000214.1	Ib06	0	0	0	0	0	0	0	0	0	0	0	0	0	0	0	0	0	0	0	0	0	0	0	0	0	0	0	0	0	0	0	0	0	0	0	0	0	28	8	4	2	0	5	9	0	0	0	0
Itr_sc000218.1	Ib06	0	0	0	0	0	0	0	0	0	0	0	0	0	0	0	0	0	0	0	0	0	0	0	0	0	0	0	0	0	0	0	0	0	0	0	0	0	20	4	2	2	4	8	0	0	0	0	0
Itr_sc000228.1	Ib06	0	0	0	0	0	0	0	0	0	0	0	0	0	0	0	0	0	0	0	0	0	0	0	0	0	0	0	0	0	0	0	0	0	0	0	0	0	6	0	0	3	0	3	0	0	0	0	0
Itr_sc000236.1	Ib06	0	0	0	0	0	0	0	0	0	0	0	0	0	0	0	0	0	0	0	0	0	0	0	0	0	0	0	0	0	0	0	0	0	0	0	0	0	11	1	0	8	1	1	0	0	0	0	0
Itr_sc000241.1	Ib06	0	0	0	0	0	0	0	0	0	0	0	0	0	0	0	0	0	0	0	0	0	0	0	0	0	0	0	0	0	0	0	0	0	0	0	0	0	32	12	5	0	3	7	5	0	0	0	0
Itr_sc000243.1	Ib06	0	0	0	0	0	0	0	0	0	0	0	0	0	0	0	0	0	0	0	0	0	0	0	0	0	0	0	0	0	0	0	0	0	0	0	0	0	1	0	0	1	0	0	0	0	0	0	0
Itr_sc000244.1	Ib06	0	0	0	0	0	0	0	0	0	0	0	0	0	0	0	0	0	0	0	0	0	0	0	0	0	0	0	0	0	0	0	0	0	0	0	0	0	10	3	0	0	1	4	2	0	0	0	0
Itr_sc000250.1	Ib06	0	0	0	0	0	0	0	0	0	0	0	0	0	0	0	0	0	0	0	0	0	0	0	0	0	0	0	0	0	0	0	0	0	0	0	0	0	10	6	4	0	0	0	0	0	0	0	0
Itr_sc000260.1	Ib06	0	0	0	0	0	0	0	0	0	0	0	0	0	0	0	0	0	0	0	0	0	0	0	0	0	0	0	0	0	0	0	0	0	0	0	0	0	8	1	0	0	5	1	1	0	0	0	0
Itr_sc000262.1	Ib06	0	0	0	0	0	0	0	0	0	0	0	0	0	0	0	0	0	0	0	0	0	0	0	0	0	0	0	0	0	0	0	0	0	0	0	0	0	21	0	2	13	0	2	4	0	0	0	0
Itr_sc000268.1	Ib06	0	0	0	0	0	0	0	0	0	0	0	0	0	0	0	0	0	0	0	0	0	0	0	0	0	0	0	0	0	0	0	0	0	0	0	0	0	12	8	2	1	0	0	1	0	0	0	0
Itr_sc000269.1	Ib06	0	0	0	0	0	0	0	0	0	0	0	0	0	0	0	0	0	0	0	0	0	0	0	0	0	0	0	0	0	0	0	0	0	0	0	0	0	67	12	7	21	6	14	7	0	0	0	0
Itr_sc000270.1	Ib06	0	0	0	0	0	0	0	0	0	0	0	0	0	0	0	0	0	0	0	0	0	0	0	0	0	0	0	0	0	0	0	0	0	0	0	0	0	60	13	4	7	13	7	16	0	0	0	0
Itr_sc000287.1	Ib06	0	0	0	0	0	0	0	0	0	0	0	0	0	0	0	0	0	0	0	0	0	0	0	0	0	0	0	0	0	0	0	0	0	0	0	0	0	15	0	0	5	1	9	0	0	0	0	0
Itr_sc000305.1	Ib06	0	0	0	0	0	0	0	0	0	0	0	0	0	0	0	0	0	0	0	0	0	0	0	0	0	0	0	0	0	0	0	0	0	0	0	0	0	15	1	0	0	1	2	11	0	0	0	0
Itr_sc000325.1	Ib06	0	0	0	0	0	0	0	0	0	0	0	0	0	0	0	0	0	0	0	0	0	0	0	0	0	0	0	0	0	0	0	0	0	0	0	0	0	26	0	6	0	5	5	10	0	0	0	0
Itr_sc000343.1	Ib06	0	0	0	0	0	0	0	0	0	0	0	0	0	0	0	0	0	0	0	0	0	0	0	0	0	0	0	0	0	0	0	0	0	0	0	0	0	13	11	0	2	0	0	0	0	0	0	0
Itr_sc000365.1	Ib06	0	0	0	0	0	0	0	0	0	0	0	0	0	0	0	0	0	0	0	0	0	0	0	0	0	0	0	0	0	0	0	0	0	0	0	0	0	1	0	0	0	1	0	0	0	0	0	0
Itr_sc000374.1	Ib06	0	0	0	0	0	0	0	0	0	0	0	0	0	0	0	0	0	0	0	0	0	0	0	0	0	0	0	0	0	0	0	0	0	0	0	0	0	12	3	2	5	0	2	0	0	0	0	0
Itr_sc000394.1	Ib06	0	0	0	0	0	0	0	0	0	0	0	0	0	0	0	0	0	0	0	0	0	0	0	0	0	0	0	0	0	0	0	0	0	0	0	0	0	3	1	0	0	0	0	2	0	0	0	0
Itr_sc000398.1	Ib06	0	0	0	0	0	0	0	0	0	0	0	0	0	0	0	0	0	0	0	0	0	0	0	0	0	0	0	0	0	0	0	0	0	0	0	0	0	33	5	0	15	11	2	0	0	0	0	0
Itr_sc000429.1	Ib06	0	0	0	0	0	0	0	0	0	0	0	0	0	0	0	0	0	0	0	0	0	0	0	0	0	0	0	0	0	0	0	0	0	0	0	0	0	15	4	11	0	0	0	0	0	0	0	0
Itr_sc000445.1	Ib06	0	0	0	0	0	0	0	0	0	0	0	0	0	0	0	0	0	0	0	0	0	0	0	0	0	0	0	0	0	0	0	0	0	0	0	0	0	4	0	0	1	0	0	3	0	0	0	0
Itr_sc000474.1	Ib06	0	0	0	0	0	0	0	0	0	0	0	0	0	0	0	0	0	0	0	0	0	0	0	0	0	0	0	0	0	0	0	0	0	0	0	0	0	24	9	0	12	0	3	0	0	0	0	0
Itr_sc000496.1	Ib06	0	0	0	0	0	0	0	0	0	0	0	0	0	0	0	0	0	0	0	0	0	0	0	0	0	0	0	0	0	0	0	0	0	0	0	0	0	30	8	8	9	0	0	5	0	0	0	0
Itr_sc000501.1	Ib06	0	0	0	0	0	0	0	0	0	0	0	0	0	0	0	0	0	0	0	0	0	0	0	0	0	0	0	0	0	0	0	0	0	0	0	0	0	47	4	18	12	5	3	5	0	0	0	0
Itr_sc000514.1	Ib06	0	0	0	0	0	0	0	0	0	0	0	0	0	0	0	0	0	0	0	0	0	0	0	0	0	0	0	0	0	0	0	0	0	0	0	0	0	15	6	6	2	1	0	0	0	0	0	0
Itr_sc000569.1	Ib06	0	0	0	0	0	0	0	0	0	0	0	0	0	0	0	0	0	0	0	0	0	0	0	0	0	0	0	0	0	0	0	0	0	0	0	0	0	2	0	0	2	0	0	0	0	0	0	0
Itr_sc000612.1	Ib06	0	0	0	0	0	0	0	0	0	0	0	0	0	0	0	0	0	0	0	0	0	0	0	0	0	0	0	0	0	0	0	0	0	0	0	0	0	11	3	0	0	1	7	0	0	0	0	0
Itr_sc000625.1	Ib06	0	0	0	0	0	0	0	0	0	0	0	0	0	0	0	0	0	0	0	0	0	0	0	0	0	0	0	0	0	0	0	0	0	0	0	0	0	12	0	0	1	0	9	2	0	0	0	0
Itr_sc000628.1	Ib06	0	0	0	0	0	0	0	0	0	0	0	0	0	0	0	0	0	0	0	0	0	0	0	0	0	0	0	0	0	0	0	0	0	0	0	0	0	11	3	8	0	0	0	0	0	0	0	0
Itr_sc000640.1	Ib06	0	0	0	0	0	0	0	0	0	0	0	0	0	0	0	0	0	0	0	0	0	0	0	0	0	0	0	0	0	0	0	0	0	0	0	0	0	7	0	2	0	0	2	3	0	0	0	0
Itr_sc000644.1	Ib06	0	0	0	0	0	0	0	0	0	0	0	0	0	0	0	0	0	0	0	0	0	0	0	0	0	0	0	0	0	0	0	0	0	0	0	0	0	6	0	1	2	3	0	0	0	0	0	0
Itr_sc000694.1	Ib06	0	0	0	0	0	0	0	0	0	0	0	0	0	0	0	0	0	0	0	0	0	0	0	0	0	0	0	0	0	0	0	0	0	0	0	0	0	3	0	0	3	0	0	0	0	0	0	0
Itr_sc000699.1	Ib06	0	0	0	0	0	0	0	0	0	0	0	0	0	0	0	0	0	0	0	0	0	0	0	0	0	0	0	0	0	0	0	0	0	0	0	0	0	4	0	0	0	0	0	4	0	0	0	0
Itr_sc000702.1	Ib06	0	0	0	0	0	0	0	0	0	0	0	0	0	0	0	0	0	0	0	0	0	0	0	0	0	0	0	0	0	0	0	0	0	0	0	0	0	1	0	1	0	0	0	0	0	0	0	0
Itr_sc000704.1	Ib06	0	0	0	0	0	0	0	0	0	0	0	0	0	0	0	0	0	0	0	0	0	0	0	0	0	0	0	0	0	0	0	0	0	0	0	0	0	19	9	4	0	1	2	3	0	0	0	0
Itr_sc000723.1	Ib06	0	0	0	0	0	0	0	0	0	0	0	0	0	0	0	0	0	0	0	0	0	0	0	0	0	0	0	0	0	0	0	0	0	0	0	0	0	11	1	0	2	0	5	3	0	0	0	0
Itr_sc000726.1	Ib06	0	0	0	0	0	0	0	0	0	0	0	0	0	0	0	0	0	0	0	0	0	0	0	0	0	0	0	0	0	0	0	0	0	0	0	0	0	11	8	0	3	0	0	0	0	0	0	0
Itr_sc000727.1	Ib06	0	0	0	0	0	0	0	0	0	0	0	0	0	0	0	0	0	0	0	0	0	0	0	0	0	0	0	0	0	0	0	0	0	0	0	0	0	19	3	4	5	3	4	0	0	0	0	0
Itr_sc000780.1	Ib06	0	0	0	0	0	0	0	0	0	0	0	0	0	0	0	0	0	0	0	0	0	0	0	0	0	0	0	0	0	0	0	0	0	0	0	0	0	1	0	1	0	0	0	0	0	0	0	0
Itr_sc000782.1	Ib06	0	0	0	0	0	0	0	0	0	0	0	0	0	0	0	0	0	0	0	0	0	0	0	0	0	0	0	0	0	0	0	0	0	0	0	0	0	9	0	1	4	1	3	0	0	0	0	0
Itr_sc000790.1	Ib06	0	0	0	0	0	0	0	0	0	0	0	0	0	0	0	0	0	0	0	0	0	0	0	0	0	0	0	0	0	0	0	0	0	0	0	0	0	5	4	1	0	0	0	0	0	0	0	0
Itr_sc000799.1	Ib06	0	0	0	0	0	0	0	0	0	0	0	0	0	0	0	0	0	0	0	0	0	0	0	0	0	0	0	0	0	0	0	0	0	0	0	0	0	4	0	1	0	0	2	1	0	0	0	0
Itr_sc000807.1	Ib06	0	0	0	0	0	0	0	0	0	0	0	0	0	0	0	0	0	0	0	0	0	0	0	0	0	0	0	0	0	0	0	0	0	0	0	0	0	8	1	1	3	0	3	0	0	0	0	0
Itr_sc000826.1	Ib06	0	0	0	0	0	0	0	0	0	0	0	0	0	0	0	0	0	0	0	0	0	0	0	0	0	0	0	0	0	0	0	0	0	0	0	0	0	4	1	0	1	0	2	0	0	0	0	0
Itr_sc000838.1	Ib06	0	0	0	0	0	0	0	0	0	0	0	0	0	0	0	0	0	0	0	0	0	0	0	0	0	0	0	0	0	0	0	0	0	0	0	0	0	20	1	9	1	0	8	1	0	0	0	0
Itr_sc000844.1	Ib06	0	0	0	0	0	0	0	0	0	0	0	0	0	0	0	0	0	0	0	0	0	0	0	0	0	0	0	0	0	0	0	0	0	0	0	0	0	16	8	0	3	0	5	0	0	0	0	0
Itr_sc000858.1	Ib06	0	0	0	0	0	0	0	0	0	0	0	0	0	0	0	0	0	0	0	0	0	0	0	0	0	0	0	0	0	0	0	0	0	0	0	0	0	6	0	2	0	4	0	0	0	0	0	0
Itr_sc000859.1	Ib06	0	0	0	0	0	0	0	0	0	0	0	0	0	0	0	0	0	0	0	0	0	0	0	0	0	0	0	0	0	0	0	0	0	0	0	0	0	7	0	5	1	0	0	1	0	0	0	0
Itr_sc000875.1	Ib06	0	0	0	0	0	0	0	0	0	0	0	0	0	0	0	0	0	0	0	0	0	0	0	0	0	0	0	0	0	0	0	0	0	0	0	0	0	5	2	1	1	1	0	0	0	0	0	0
Itr_sc000890.1	Ib06	0	0	0	0	0	0	0	0	0	0	0	0	0	0	0	0	0	0	0	0	0	0	0	0	0	0	0	0	0	0	0	0	0	0	0	0	0	8	0	1	1	3	2	1	0	0	0	0
Itr_sc000902.1	Ib06	0	0	0	0	0	0	0	0	0	0	0	0	0	0	0	0	0	0	0	0	0	0	0	0	0	0	0	0	0	0	0	0	0	0	0	0	0	2	0	1	0	0	1	0	0	0	0	0
Itr_sc000911.1	Ib06	0	0	0	0	0	0	0	0	0	0	0	0	0	0	0	0	0	0	0	0	0	0	0	1	0	1	0	0	0	0	0	0	0	0	0	0	0	2	2	0	0	0	0	0	0	0	0	0
Itr_sc000923.1	Ib06	0	0	0	0	0	0	0	0	0	0	0	0	0	0	0	0	0	0	0	0	0	0	0	0	0	0	0	0	0	0	0	0	0	0	0	0	0	8	0	0	2	0	6	0	0	0	0	0
Itr_sc000936.1	Ib06	0	0	0	0	0	0	0	0	0	0	0	0	0	0	0	0	0	0	0	0	0	0	0	0	0	0	0	0	0	0	0	0	0	0	0	0	0	2	1	1	0	0	0	0	0	0	0	0
Itr_sc000940.1	Ib06	0	0	0	0	0	0	0	0	0	0	0	0	0	0	0	0	0	0	0	0	0	0	0	0	0	0	0	0	0	0	0	0	0	0	0	0	0	1	0	0	0	1	0	0	0	0	0	0
Itr_sc000966.1	Ib06	0	0	0	0	0	0	0	0	0	0	0	0	0	0	0	0	0	0	0	0	0	0	0	0	0	0	0	0	0	0	0	0	0	0	0	0	0	3	0	1	1	1	0	0	0	0	0	0
Itr_sc000989.1	Ib06	0	0	0	0	0	0	0	0	0	0	0	0	0	0	0	0	0	0	0	0	0	0	0	0	0	0	0	0	0	0	0	0	0	0	0	0	0	1	0	0	0	1	0	0	0	0	0	0
Itr_sc001022.1	Ib06	0	0	0	0	0	0	0	0	0	0	0	0	0	0	0	0	0	0	0	0	0	0	0	0	0	0	0	0	0	0	0	0	0	0	0	0	0	6	1	3	0	0	2	0	0	0	0	0
Itr_sc001139.1	Ib06	0	0	0	0	0	0	0	0	0	0	0	0	0	0	0	0	0	0	0	0	0	0	0	0	0	0	0	0	0	0	0	0	0	0	0	0	0	1	0	0	0	1	0	0	0	0	0	0
Itr_sc001162.1	Ib06	0	0	0	0	0	0	0	1	0	1	0	0	0	0	0	0	0	0	0	0	0	0	0	0	0	0	0	0	0	0	0	0	0	0	0	0	0	13	7	1	4	1	0	0	0	0	0	0
Itr_sc001192.1	Ib06	0	0	0	0	0	0	0	0	0	0	0	0	0	0	0	0	0	0	0	0	0	0	0	0	0	0	0	0	0	0	0	0	0	0	0	0	0	11	1	1	1	0	5	3	0	0	0	0
Itr_sc001199.1	Ib06	0	0	0	0	0	0	0	0	0	0	0	0	0	0	0	0	0	0	0	0	0	0	0	0	0	0	0	0	0	0	0	0	0	0	0	0	0	5	0	1	0	2	0	2	0	0	0	0
Itr_sc001210.1	Ib06	0	0	0	0	0	0	0	0	0	0	0	0	0	0	0	0	0	0	0	0	0	0	0	0	0	0	0	0	0	0	0	0	0	0	0	0	0	1	0	0	1	0	0	0	0	0	0	0
Itr_sc001226.1	Ib06	0	0	0	0	0	0	0	0	0	0	0	0	0	0	0	0	0	0	0	0	0	0	0	0	0	0	0	0	0	0	0	0	0	0	0	0	0	8	0	0	6	0	2	0	0	0	0	0
Itr_sc001293.1	Ib06	0	0	0	0	0	0	0	0	0	0	0	0	0	0	0	0	0	0	0	0	0	0	0	0	0	0	0	0	0	0	0	0	0	0	0	0	0	17	8	4	0	1	4	0	0	0	0	0
Itr_sc001312.1	Ib06	0	0	0	0	0	0	0	0	0	0	0	0	0	0	0	0	0	0	0	0	0	0	0	0	0	0	0	0	0	0	0	0	0	0	0	0	0	1	0	0	0	1	0	0	0	0	0	0
Itr_sc001340.1	Ib06	0	0	0	0	0	0	0	0	0	0	0	0	0	0	0	0	0	0	0	0	0	0	0	0	0	0	0	0	0	0	0	0	0	0	0	0	0	20	2	3	2	0	8	5	0	0	0	0
Itr_sc001350.1	Ib06	0	0	0	0	0	0	0	0	0	0	0	0	0	0	0	0	0	0	0	0	0	0	0	0	0	0	0	0	0	0	0	0	0	0	0	0	0	5	0	0	3	2	0	0	0	0	0	0
Itr_sc001361.1	Ib06	0	0	0	0	0	0	0	0	0	0	0	0	0	0	0	0	0	0	0	0	0	0	0	0	0	0	0	0	0	0	0	0	0	0	0	0	0	5	0	0	4	1	0	0	0	0	0	0
Itr_sc001385.1	Ib06	0	0	0	0	0	0	0	0	0	0	0	0	0	0	0	0	0	0	0	0	0	0	0	0	0	0	0	0	0	0	0	0	0	0	0	0	0	2	1	0	0	1	0	0	0	0	0	0
Itr_sc001392.1	Ib06	0	0	0	0	0	0	0	0	0	0	0	0	0	0	0	0	0	0	0	0	0	0	0	0	0	0	0	0	0	0	0	0	0	0	0	0	0	13	0	5	2	0	4	2	0	0	0	0
Itr_sc001407.1	Ib06	0	0	0	0	0	0	0	0	0	0	0	0	0	0	0	0	0	0	0	0	0	0	0	0	0	0	0	0	0	0	0	0	0	0	0	0	0	4	3	0	1	0	0	0	0	0	0	0
Itr_sc001435.1	Ib06	0	0	0	0	0	0	0	0	0	0	0	0	0	0	0	0	0	0	0	0	0	0	0	0	0	0	0	0	0	0	0	0	0	0	0	0	0	8	0	4	0	0	1	3	0	0	0	0
Itr_sc001447.1	Ib06	0	0	0	0	0	0	0	0	0	0	0	0	0	0	0	0	0	0	0	0	0	0	0	0	0	0	0	0	0	0	0	0	0	0	0	0	0	1	0	1	0	0	0	0	0	0	0	0
Itr_sc001467.1	Ib06	0	0	0	0	0	0	0	0	0	0	0	0	0	0	0	0	0	0	0	0	0	0	0	0	0	0	0	0	0	0	0	0	0	0	0	0	0	4	2	0	0	0	2	0	0	0	0	0
Itr_sc001505.1	Ib06	0	0	0	0	0	0	0	0	0	0	0	0	0	0	0	0	0	0	0	0	0	0	0	0	0	0	0	0	0	0	0	0	0	0	0	0	0	1	0	1	0	0	0	0	0	0	0	0
Itr_sc001518.1	Ib06	0	0	0	0	0	0	0	0	0	0	0	0	0	0	0	0	0	0	0	0	0	0	0	0	0	0	0	0	0	0	0	0	0	0	0	0	0	17	3	0	1	2	4	7	0	0	0	0
Itr_sc001520.1	Ib06	0	0	0	0	0	0	0	0	0	0	0	0	0	0	0	0	0	0	0	0	0	0	0	0	0	0	0	0	0	0	0	0	0	0	0	0	0	1	0	0	1	0	0	0	0	0	0	0
Itr_sc001530.1	Ib06	0	0	0	0	0	0	0	0	0	0	0	0	0	0	0	0	0	0	0	0	0	0	0	0	0	0	0	0	0	0	0	0	0	0	0	0	0	1	0	0	0	1	0	0	0	0	0	0
Itr_sc001580.1	Ib06	0	0	0	0	0	0	0	0	0	0	0	0	0	0	0	0	0	0	0	0	0	0	0	0	0	0	0	0	0	0	0	0	0	0	0	0	0	1	0	0	0	1	0	0	0	0	0	0
Itr_sc001643.1	Ib06	0	0	0	0	0	0	0	0	0	0	0	0	0	0	0	0	0	0	0	0	0	0	0	0	0	0	0	0	0	0	0	0	0	0	0	0	0	3	1	2	0	0	0	0	0	0	0	0
Itr_sc001733.1	Ib06	0	0	0	0	0	0	0	0	0	0	0	0	0	0	0	0	0	0	0	0	0	0	0	0	0	0	0	0	0	0	0	0	0	0	0	0	0	1	0	0	0	0	0	1	0	0	0	0
Itr_sc001774.1	Ib06	0	0	0	0	0	0	0	0	0	0	0	0	0	0	0	0	0	0	0	0	0	0	0	0	0	0	0	0	0	0	0	0	0	0	0	0	0	10	4	0	6	0	0	0	0	0	0	0
Itr_sc001787.1	Ib06	0	0	0	0	0	0	0	0	0	0	0	0	0	0	0	0	0	0	0	0	0	0	0	0	0	0	0	0	0	0	0	0	0	0	0	0	0	3	0	3	0	0	0	0	0	0	0	0
Itr_sc001820.1	Ib06	0	0	0	0	0	0	0	0	0	0	0	0	0	0	0	0	0	0	0	0	0	0	0	0	0	0	0	0	0	0	0	0	0	0	0	0	0	34	4	1	11	3	10	5	0	0	0	0
Itr_sc001855.1	Ib06	0	0	0	0	0	0	0	0	0	0	0	0	0	0	0	0	0	0	0	0	0	0	0	0	0	0	0	0	0	0	0	0	0	0	0	0	0	1	0	0	0	0	0	1	0	0	0	0
Itr_sc001866.1	Ib06	0	0	0	0	0	0	0	0	0	0	0	0	0	0	0	0	0	0	0	0	0	0	0	0	0	0	0	0	0	0	0	0	0	0	0	0	0	2	2	0	0	0	0	0	0	0	0	0
Itr_sc001867.1	Ib06	0	0	0	0	0	0	0	0	0	0	0	0	0	0	0	0	0	0	0	0	0	0	0	0	0	0	0	0	0	0	0	0	0	0	0	0	0	1	1	0	0	0	0	0	0	0	0	0
Itr_sc001868.1	Ib06	0	0	0	0	0	0	0	0	0	0	0	0	0	0	0	0	0	0	0	0	0	0	0	0	0	0	0	0	0	0	0	0	0	0	0	0	0	5	2	2	0	0	1	0	0	0	0	0
Itr_sc001873.1	Ib06	0	0	0	0	0	0	0	0	0	0	0	0	0	0	0	0	0	0	0	0	0	0	0	2	0	0	0	2	0	0	0	0	0	0	0	0	0	9	3	1	3	1	1	0	0	0	0	0
Itr_sc001991.1	Ib06	0	0	0	0	0	0	0	0	0	0	0	0	0	0	0	0	0	0	0	0	0	0	0	0	0	0	0	0	0	0	0	0	0	0	0	0	0	14	0	1	6	0	3	4	0	0	0	0
Itr_sc002016.1	Ib06	0	0	0	0	0	0	0	0	0	0	0	0	0	0	0	0	0	0	0	0	0	0	0	0	0	0	0	0	0	0	0	0	0	0	0	0	0	4	0	0	0	0	4	0	0	0	0	0
Itr_sc002018.1	Ib06	0	0	0	0	0	0	0	0	0	0	0	0	0	0	0	0	0	0	0	0	0	0	0	0	0	0	0	0	0	0	0	0	0	0	0	0	0	1	0	0	0	1	0	0	0	0	0	0
Itr_sc002041.1	Ib06	0	0	0	0	0	0	0	0	0	0	0	0	0	0	0	0	0	0	0	0	0	0	0	0	0	0	0	0	0	0	0	0	0	0	0	0	0	8	0	5	0	3	0	0	0	0	0	0
Itr_sc002046.1	Ib06	0	0	0	0	0	0	0	0	0	0	0	0	0	0	0	0	0	0	0	0	0	0	0	0	0	0	0	0	0	0	0	0	0	0	0	0	0	12	3	0	2	1	5	1	0	0	0	0
Itr_sc002050.1	Ib06	0	0	0	0	0	0	0	0	0	0	0	0	0	0	0	0	0	0	0	0	0	0	0	0	0	0	0	0	0	0	0	0	0	0	0	0	0	17	13	4	0	0	0	0	0	0	0	0
Itr_sc002063.1	Ib06	0	0	0	0	0	0	0	0	0	0	0	0	0	0	0	0	0	0	0	0	0	0	0	0	0	0	0	0	0	0	0	0	0	0	0	0	0	3	0	2	0	1	0	0	0	0	0	0
Itr_sc002091.1	Ib06	0	0	0	0	0	0	0	0	0	0	0	0	0	0	0	0	0	0	0	0	0	0	0	0	0	0	0	0	0	0	0	0	0	0	0	0	0	1	0	0	0	0	0	1	0	0	0	0
Itr_sc002092.1	Ib06	0	0	0	0	0	0	0	0	0	0	0	0	0	0	0	0	0	0	0	0	0	0	0	0	0	0	0	0	0	0	0	0	0	0	0	0	0	1	0	0	0	1	0	0	0	0	0	0
Itr_sc002115.1	Ib06	0	0	0	0	0	0	0	0	0	0	0	0	0	0	0	0	0	0	0	0	0	0	0	0	0	0	0	0	0	0	0	0	0	0	0	0	0	1	1	0	0	0	0	0	0	0	0	0
Itr_sc002239.1	Ib06	0	0	0	0	0	0	0	0	0	0	0	0	0	0	0	0	0	0	0	0	0	0	0	0	0	0	0	0	0	0	0	0	0	0	0	0	0	6	1	0	4	0	1	0	0	0	0	0
Itr_sc002281.1	Ib06	0	0	0	0	0	0	0	0	0	0	0	0	0	0	0	0	0	0	0	0	0	0	0	0	0	0	0	0	0	0	0	0	0	0	0	0	0	4	1	1	1	0	1	0	0	0	0	0
Itr_sc002283.1	Ib06	0	0	0	0	0	0	0	0	0	0	0	0	0	0	0	0	0	0	0	0	0	0	0	0	0	0	0	0	0	0	0	0	0	0	0	0	0	1	0	0	0	1	0	0	0	0	0	0
Itr_sc002315.1	Ib06	0	0	0	0	0	0	0	0	0	0	0	0	0	0	0	0	0	0	0	0	0	0	0	0	0	0	0	0	0	0	0	0	0	0	0	0	0	2	0	0	0	1	0	1	0	0	0	0
Itr_sc002318.1	Ib06	0	0	0	0	0	0	0	0	0	0	0	0	0	0	0	0	0	0	0	0	0	0	0	0	0	0	0	0	0	0	0	0	0	0	0	0	0	7	3	0	0	4	0	0	0	0	0	0
Itr_sc002325.1	Ib06	0	0	0	0	0	0	0	0	0	0	0	0	0	0	0	0	0	0	0	0	0	0	0	0	0	0	0	0	0	0	0	0	0	0	0	0	0	2	0	0	0	0	0	2	0	0	0	0
Itr_sc002343.1	Ib06	0	0	0	0	0	0	0	0	0	0	0	0	0	0	0	0	0	0	0	0	0	0	0	0	0	0	0	0	0	0	0	0	0	0	0	0	0	2	0	0	0	1	0	1	0	0	0	0
Itr_sc002359.1	Ib06	0	0	0	0	0	0	0	0	0	0	0	0	0	0	0	0	0	0	0	0	0	0	0	0	0	0	0	0	0	0	0	0	0	0	0	0	0	7	6	0	1	0	0	0	0	0	0	0
Itr_sc002409.1	Ib06	0	0	0	0	0	0	0	0	0	0	0	0	0	0	0	0	0	0	0	0	0	0	0	0	0	0	0	0	0	0	0	0	0	0	0	0	0	2	0	1	0	1	0	0	0	0	0	0
Itr_sc002484.1	Ib06	0	0	0	0	0	0	0	0	0	0	0	0	0	0	0	0	0	0	0	0	0	0	0	0	0	0	0	0	0	0	0	0	0	0	0	0	0	1	0	0	0	1	0	0	0	0	0	0
Itr_sc002501.1	Ib06	0	0	0	0	0	0	0	0	0	0	0	0	0	0	0	0	0	0	0	0	0	0	0	0	0	0	0	0	0	0	0	0	0	0	0	0	0	2	0	1	0	0	0	1	0	0	0	0
Itr_sc002523.1	Ib06	0	0	0	0	0	0	0	0	0	0	0	0	0	0	0	0	0	0	0	0	0	0	0	0	0	0	0	0	0	0	0	0	0	0	0	0	0	8	0	2	2	0	2	2	0	0	0	0
Itr_sc002622.1	Ib06	0	0	0	0	0	0	0	0	0	0	0	0	0	0	0	0	0	0	0	0	0	0	0	0	0	0	0	0	0	0	0	0	0	0	0	0	0	2	0	0	1	0	0	1	0	0	0	0
Itr_sc002628.1	Ib06	0	0	0	0	0	0	0	0	0	0	0	0	0	0	0	0	0	0	0	0	0	0	0	0	0	0	0	0	0	0	0	0	0	0	0	0	0	1	0	0	0	0	0	1	0	0	0	0
Itr_sc002642.1	Ib06	0	0	0	0	0	0	0	0	0	0	0	0	0	0	0	0	0	0	0	0	0	0	0	0	0	0	0	0	0	0	0	0	0	0	0	0	0	2	0	0	0	0	0	2	0	0	0	0
Itr_sc002758.1	Ib06	0	0	0	0	0	0	0	0	0	0	0	0	0	0	0	0	0	0	0	0	0	0	0	0	0	0	0	0	0	0	0	0	0	0	0	0	0	20	0	3	7	8	1	1	0	0	0	0
Itr_sc002844.1	Ib06	0	0	0	0	0	0	0	0	0	0	0	0	0	0	0	0	0	0	0	0	0	0	0	0	0	0	0	0	0	0	0	0	0	0	0	0	0	1	0	1	0	0	0	0	0	0	0	0
Itr_sc002932.1	Ib06	0	0	0	0	0	0	0	0	0	0	0	0	0	0	0	0	0	0	0	0	0	0	0	0	0	0	0	0	0	0	0	0	0	0	0	0	0	1	0	0	0	0	0	1	0	0	0	0
Itr_sc002965.1	Ib06	0	0	0	0	0	0	0	0	0	0	0	0	0	0	0	0	0	0	0	0	0	0	0	0	0	0	0	0	0	0	0	0	0	0	0	0	0	2	2	0	0	0	0	0	0	0	0	0
Itr_sc003027.1	Ib06	0	0	0	0	0	0	0	0	0	0	0	0	0	0	0	0	0	0	0	0	0	0	0	0	0	0	0	0	0	0	0	0	0	0	0	0	0	6	4	0	2	0	0	0	0	0	0	0
Itr_sc003104.1	Ib06	0	0	0	0	0	0	0	0	0	0	0	0	0	0	0	0	0	0	0	0	0	0	0	0	0	0	0	0	0	0	0	0	0	0	0	0	0	2	0	0	0	1	0	1	0	0	0	0
Itr_sc003130.1	Ib06	0	0	0	0	0	0	0	0	0	0	0	0	0	0	0	0	0	0	0	0	0	0	0	0	0	0	0	0	0	0	0	0	0	0	0	0	0	2	0	0	0	1	1	0	0	0	0	0
Itr_sc003196.1	Ib06	0	0	0	0	0	0	0	0	0	0	0	0	0	0	0	0	0	0	0	0	0	0	0	0	0	0	0	0	0	0	0	0	0	0	0	0	0	3	0	1	0	0	2	0	0	0	0	0
Itr_sc003397.1	Ib06	0	0	0	0	0	0	0	0	0	0	0	0	0	0	0	0	0	0	0	0	0	0	0	0	0	0	0	0	0	0	0	0	0	0	0	0	0	5	0	1	0	4	0	0	0	0	0	0
Itr_sc003440.1	Ib06	0	0	0	0	0	0	0	0	0	0	0	0	0	0	0	0	0	0	0	0	0	0	0	0	0	0	0	0	0	0	0	0	0	0	0	0	0	9	0	3	0	6	0	0	0	0	0	0
Itr_sc003474.1	Ib06	0	0	0	0	0	0	0	0	0	0	0	0	0	0	0	0	0	0	0	0	0	0	0	0	0	0	0	0	0	0	0	0	0	0	0	0	0	2	0	1	1	0	0	0	0	0	0	0
Itr_sc003507.1	Ib06	0	0	0	0	0	0	0	0	0	0	0	0	0	0	0	0	0	0	0	0	0	0	0	0	0	0	0	0	0	0	0	0	0	0	0	0	0	1	0	0	0	0	1	0	0	0	0	0
Itr_sc003515.1	Ib06	0	0	0	0	0	0	0	0	0	0	0	0	0	0	0	0	0	0	0	0	0	0	0	0	0	0	0	0	0	0	0	0	0	0	0	0	0	1	0	0	0	1	0	0	0	0	0	0
Itr_sc003546.1	Ib06	0	0	0	0	0	0	0	0	0	0	0	0	0	0	0	0	0	0	0	0	0	0	0	0	0	0	0	0	0	0	0	0	0	0	0	0	0	2	0	0	0	0	1	1	0	0	0	0
Itr_sc003555.1	Ib06	0	0	0	0	0	0	0	0	0	0	0	0	0	0	0	0	0	0	0	0	0	0	0	0	0	0	0	0	0	0	0	0	0	0	0	0	0	2	0	1	0	1	0	0	0	0	0	0
Itr_sc003603.1	Ib06	0	0	0	0	0	0	0	0	0	0	0	0	0	0	0	0	0	0	0	0	0	0	0	0	0	0	0	0	0	0	0	0	0	0	0	0	0	7	0	5	0	2	0	0	0	0	0	0
Itr_sc003662.1	Ib06	0	0	0	0	0	0	0	0	0	0	0	0	0	0	0	0	0	0	0	0	0	0	0	0	0	0	0	0	0	0	0	0	0	0	0	0	0	9	3	4	1	0	0	1	0	0	0	0
Itr_sc003732.1	Ib06	0	0	0	0	0	0	0	0	0	0	0	0	0	0	0	0	0	0	0	0	0	0	0	0	0	0	0	0	0	0	0	0	0	0	0	0	0	1	0	1	0	0	0	0	0	0	0	0
Itr_sc003741.1	Ib06	0	0	0	0	0	0	0	0	0	0	0	0	0	0	0	0	0	0	0	0	0	0	0	0	0	0	0	0	0	0	0	0	0	0	0	0	0	5	4	1	0	0	0	0	0	0	0	0
Itr_sc003814.1	Ib06	0	0	0	0	0	0	0	0	0	0	0	0	0	0	0	0	0	0	0	0	0	0	0	0	0	0	0	0	0	0	0	0	0	0	0	0	0	4	0	1	3	0	0	0	0	0	0	0
Itr_sc003835.1	Ib06	0	0	0	0	0	0	0	0	0	0	0	0	0	0	0	0	0	0	0	0	0	0	0	0	0	0	0	0	0	0	0	0	0	0	0	0	0	2	2	0	0	0	0	0	0	0	0	0
Itr_sc003980.1	Ib06	0	0	0	0	0	0	0	0	0	0	0	0	0	0	0	0	0	0	0	0	0	0	0	0	0	0	0	0	0	0	0	0	0	0	0	0	0	1	0	0	0	1	0	0	0	0	0	0
Itr_sc003988.1	Ib06	0	0	0	0	0	0	0	0	0	0	0	0	0	0	0	0	0	0	0	0	0	0	0	0	0	0	0	0	0	0	0	0	0	0	0	0	0	2	1	0	0	1	0	0	0	0	0	0
Itr_sc004017.1	Ib06	0	0	0	0	0	0	0	0	0	0	0	0	0	0	0	0	0	0	0	0	0	0	0	0	0	0	0	0	0	0	0	0	0	0	0	0	0	1	0	0	0	0	0	1	0	0	0	0
Itr_sc004134.1	Ib06	0	0	0	0	0	0	0	0	0	0	0	0	0	0	0	0	0	0	0	0	0	0	0	0	0	0	0	0	0	0	0	0	0	0	0	0	0	1	0	0	1	0	0	0	0	0	0	0
Itr_sc004219.1	Ib06	0	0	0	0	0	0	0	0	0	0	0	0	0	0	0	0	0	0	0	0	0	0	0	0	0	0	0	0	0	0	0	0	0	0	0	0	0	7	2	0	1	0	0	4	0	0	0	0
Itr_sc004272.1	Ib06	0	0	0	0	0	0	0	0	0	0	0	0	0	0	0	0	0	0	0	0	0	0	0	0	0	0	0	0	0	0	0	0	0	0	0	0	0	1	0	0	0	1	0	0	0	0	0	0
Itr_sc004328.1	Ib06	0	0	0	0	0	0	0	0	0	0	0	0	0	0	0	0	0	0	0	0	0	0	0	0	0	0	0	0	0	0	0	0	0	0	0	0	0	2	1	0	1	0	0	0	0	0	0	0
Itr_sc004440.1	Ib06	0	0	0	0	0	0	0	0	0	0	0	0	0	0	0	0	0	0	0	0	0	0	0	0	0	0	0	0	0	0	0	0	0	0	0	0	0	1	0	0	0	1	0	0	0	0	0	0
Itr_sc004680.1	Ib06	0	0	0	0	0	0	0	0	0	0	0	0	0	0	0	0	0	0	0	0	0	0	0	0	0	0	0	0	0	0	0	0	0	0	0	0	0	5	0	0	2	2	1	0	0	0	0	0
Itr_sc004743.1	Ib06	0	0	0	0	0	0	0	0	0	0	0	0	0	0	0	0	0	0	0	0	0	0	0	0	0	0	0	0	0	0	0	0	0	0	0	0	0	3	3	0	0	0	0	0	0	0	0	0
Itr_sc004824.1	Ib06	0	0	0	0	0	0	0	0	0	0	0	0	0	0	0	0	0	0	0	0	0	0	0	0	0	0	0	0	0	0	0	0	0	0	0	0	0	1	0	0	0	1	0	0	0	0	0	0
Itr_sc004905.1	Ib06	0	0	0	0	0	0	0	0	0	0	0	0	0	0	0	0	0	0	0	0	0	0	0	0	0	0	0	0	0	0	0	0	0	0	0	0	0	2	0	0	1	1	0	0	0	0	0	0
Itr_sc005037.1	Ib06	0	0	0	0	0	0	0	0	0	0	0	0	0	0	0	0	0	0	0	0	0	0	0	0	0	0	0	0	0	0	0	0	0	0	0	0	0	4	1	0	3	0	0	0	0	0	0	0
Itr_sc005170.1	Ib06	0	0	0	0	0	0	0	0	0	0	0	0	0	0	0	0	0	0	0	0	0	0	0	0	0	0	0	0	0	0	0	0	0	0	0	0	0	4	4	0	0	0	0	0	0	0	0	0
Itr_sc005507.1	Ib06	0	0	0	0	0	0	0	0	0	0	0	0	0	0	0	0	0	0	0	0	0	0	0	0	0	0	0	0	0	0	0	0	0	0	0	0	0	1	1	0	0	0	0	0	0	0	0	0
Itr_sc005844.1	Ib06	0	0	0	0	0	0	0	0	0	0	0	0	0	0	0	0	0	0	0	0	0	0	0	0	0	0	0	0	0	0	0	0	0	0	0	0	0	2	0	0	0	1	0	1	0	0	0	0
Itr_sc006706.1	Ib06	0	0	0	0	0	0	0	0	0	0	0	0	0	0	0	0	0	0	0	0	0	0	0	0	0	0	0	0	0	0	0	0	0	0	0	0	0	2	0	1	0	1	0	0	0	0	0	0
Itr_sc010053.1	Ib06	0	0	0	0	0	0	0	0	0	0	0	0	0	0	0	0	0	0	0	0	0	0	0	0	0	0	0	0	0	0	0	0	0	0	0	0	0	1	0	1	0	0	0	0	0	0	0	0
Itr_sc010177.1	Ib06	0	0	0	0	0	0	0	0	0	0	0	0	0	0	0	0	0	0	0	0	0	0	0	0	0	0	0	0	0	0	0	0	0	0	0	0	0	2	1	0	0	1	0	0	0	0	0	0
Itr_sc016164.1	Ib06	0	0	0	0	0	0	0	0	0	0	0	0	0	0	0	0	1	0	0	1	0	0	0	0	0	0	0	0	0	0	0	0	0	0	0	0	0	13	0	0	0	13	0	0	2	0	0	0
Itr_sc031931.1	Ib06	0	0	0	0	0	0	0	0	0	0	0	0	0	0	0	0	0	0	0	0	0	0	0	0	0	0	0	0	0	0	0	0	0	0	0	0	0	1	1	0	0	0	0	0	0	0	0	0
Itr_sc032695.1	Ib06	0	0	0	0	0	0	0	0	0	0	0	0	0	0	0	0	0	0	0	0	0	0	0	0	0	0	0	0	0	0	0	0	0	0	0	0	0	1	1	0	0	0	0	0	0	0	0	0
Itr_sc035396.1	Ib06	0	0	0	0	0	0	0	0	0	0	0	0	0	0	0	0	0	0	0	0	0	0	0	0	0	0	0	0	0	0	0	0	0	0	0	0	0	5	4	0	0	0	1	0	0	0	0	0
Itr_sc035626.1	Ib06	0	0	0	0	0	0	0	0	0	0	0	0	0	0	0	0	0	0	0	0	0	0	0	0	0	0	0	0	0	0	0	0	0	0	0	0	0	3	0	0	3	0	0	0	0	0	0	0
Itr_sc035894.1	Ib06	0	0	0	0	0	0	0	0	0	0	0	0	0	0	0	0	0	0	0	0	0	0	0	0	0	0	0	0	0	0	0	0	0	0	0	0	0	1	0	1	0	0	0	0	0	0	0	0
Itr_sc037506.1	Ib06	0	0	0	0	0	0	0	0	0	0	0	0	0	0	0	0	0	0	0	0	0	0	0	0	0	0	0	0	0	0	0	0	0	0	0	0	0	4	0	2	2	0	0	0	0	0	0	0
Itr_sc038045.1	Ib06	0	0	0	0	0	0	0	0	0	0	0	0	0	0	0	0	0	0	0	0	0	0	0	0	0	0	0	0	0	0	0	0	0	0	0	0	0	2	0	0	2	0	0	0	0	0	0	0
Itr_sc043531.1	Ib06	0	0	0	0	0	0	0	0	0	0	0	0	0	0	0	0	0	0	0	0	0	0	0	0	0	0	0	0	0	0	0	0	0	0	0	0	0	4	4	0	0	0	0	0	0	0	0	0
Itr_sc061696.1	Ib06	0	0	0	0	0	0	0	0	0	0	0	0	0	0	0	0	0	0	0	0	0	0	0	0	0	0	0	0	0	0	0	0	0	0	0	0	0	1	0	1	0	0	0	0	0	0	0	0
Itr_sc000014.1	Ib07	0	0	0	0	0	0	0	0	0	0	0	0	0	0	0	0	0	0	0	0	0	0	0	0	0	0	0	0	0	0	0	0	0	0	0	0	0	0	0	0	0	0	0	0	41	6	19	7
Itr_sc000039.1	Ib07	0	0	0	0	0	0	0	0	0	0	0	0	0	0	0	0	0	0	0	0	0	0	0	0	0	0	0	0	0	0	0	0	0	0	0	0	0	0	0	0	0	0	0	0	77	24	17	9
Itr_sc000044.1	Ib07	0	0	0	0	0	0	0	0	0	0	0	0	0	0	0	0	0	0	0	0	0	0	0	0	0	0	0	0	0	0	0	0	0	0	0	0	0	0	0	0	0	0	0	0	77	0	27	19
Itr_sc000086.1	Ib07	0	0	0	0	0	0	0	0	0	0	0	0	0	0	0	0	0	0	0	0	0	0	0	0	0	0	0	0	0	0	0	0	0	0	0	0	0	0	0	0	0	0	0	0	24	2	7	7
Itr_sc000132.1	Ib07	0	0	0	0	0	0	0	0	0	0	0	0	0	0	0	0	0	0	0	0	0	0	0	0	0	0	0	0	0	0	0	0	0	0	0	0	0	0	0	0	0	0	0	0	35	9	0	10
Itr_sc000152.1	Ib07	0	0	0	0	0	0	0	0	0	0	0	0	0	0	0	0	0	0	0	0	0	0	0	0	0	0	0	0	0	0	0	0	0	0	0	0	0	0	0	0	0	0	0	0	60	0	16	26
Itr_sc000188.1	Ib07	0	0	0	0	0	0	0	0	0	0	0	0	0	0	0	0	0	0	0	0	0	0	0	0	0	0	0	0	0	0	0	0	0	0	0	0	0	0	0	0	0	0	0	0	43	17	9	2
Itr_sc000200.1	Ib07	0	0	0	0	0	0	0	0	0	0	0	0	0	0	0	0	0	0	0	0	0	0	0	0	0	0	0	0	0	0	0	0	0	0	0	0	0	0	0	0	0	0	0	0	38	11	9	9
Itr_sc000216.1	Ib07	0	0	0	0	0	0	0	0	0	0	0	0	0	0	0	0	0	0	0	0	0	0	0	0	0	0	0	0	0	0	0	0	0	0	0	0	0	0	0	0	0	0	0	0	42	15	0	18
Itr_sc000223.1	Ib07	0	0	0	0	0	0	0	0	0	0	0	0	0	0	0	0	0	0	0	0	0	0	0	0	0	0	0	0	0	0	0	0	0	0	0	0	0	0	0	0	0	0	0	0	69	8	7	16
Itr_sc000248.1	Ib07	0	0	0	0	0	0	0	0	0	0	0	0	0	0	0	0	0	0	0	0	0	0	0	0	0	0	0	0	0	0	0	0	0	0	0	0	0	0	0	0	0	0	0	0	9	4	1	3
Itr_sc000252.1	Ib07	0	0	0	0	0	0	0	0	0	0	0	0	0	0	0	0	0	0	0	0	0	0	0	0	0	0	0	0	0	0	0	0	0	0	0	0	0	0	0	0	0	0	0	0	15	0	2	3
Itr_sc000258.1	Ib07	0	0	0	0	0	0	0	0	0	0	0	0	0	0	0	0	0	0	0	0	0	0	0	0	0	0	0	0	0	0	0	0	0	0	0	0	0	0	0	0	0	0	0	0	8	1	1	0
Itr_sc000263.1	Ib07	0	0	0	0	0	0	0	0	0	0	0	0	0	0	0	0	0	0	0	0	0	0	0	0	0	0	0	0	0	0	0	0	0	0	0	0	0	0	0	0	0	0	0	0	31	15	1	4
Itr_sc000274.1	Ib07	0	0	0	0	0	0	0	0	0	0	0	0	0	0	0	0	0	0	0	0	0	0	0	0	0	0	0	0	0	0	0	0	0	0	0	0	0	0	0	0	0	0	0	0	16	4	3	5
Itr_sc000278.1	Ib07	0	0	0	0	0	0	0	0	0	0	0	0	0	0	0	0	0	0	0	0	0	0	0	0	0	0	0	0	0	0	0	0	0	0	0	0	0	0	0	0	0	0	0	0	41	8	4	11
Itr_sc000283.1	Ib07	0	0	0	0	0	0	0	0	0	0	0	0	0	0	0	0	0	0	0	0	0	0	0	0	0	0	0	0	0	0	0	0	0	0	0	0	0	0	0	0	0	0	0	0	51	16	4	0
Itr_sc000299.1	Ib07	0	0	0	0	0	0	0	0	0	0	0	0	0	0	0	0	0	0	0	0	0	0	0	0	0	0	0	0	0	0	0	0	0	0	0	0	0	0	0	0	0	0	0	0	36	3	6	10
Itr_sc000315.1	Ib07	0	0	0	0	0	0	0	0	0	0	0	0	0	0	0	0	0	0	0	0	0	0	0	0	0	0	0	0	0	0	0	0	0	0	0	0	0	0	0	0	0	0	0	0	8	0	6	2
Itr_sc000320.1	Ib07	0	0	0	0	0	0	0	0	0	0	0	0	0	0	0	0	0	0	0	0	0	0	0	0	0	0	0	0	0	0	0	0	0	0	0	0	0	0	0	0	0	0	0	0	26	6	9	7
Itr_sc000330.1	Ib07	0	0	0	0	0	0	0	0	0	0	0	0	0	0	0	0	1	0	0	0	0	0	1	0	0	0	0	0	0	0	0	0	0	0	0	0	0	0	0	0	0	0	0	0	25	0	16	0
Itr_sc000334.1	Ib07	0	0	0	0	0	0	0	0	0	0	0	0	0	0	0	0	0	0	0	0	0	0	0	0	0	0	0	0	0	0	0	0	0	0	0	0	0	0	0	0	0	0	0	0	22	7	4	10
Itr_sc000339.1	Ib07	0	0	0	0	0	0	0	0	0	0	0	0	0	0	0	0	0	0	0	0	0	0	0	0	0	0	0	0	0	0	0	0	0	0	0	0	0	0	0	0	0	0	0	0	7	1	1	5
Itr_sc000373.1	Ib07	0	0	0	0	0	0	0	0	0	0	0	0	0	0	0	0	0	0	0	0	0	0	0	0	0	0	0	0	0	0	0	0	0	0	0	0	0	0	0	0	0	0	0	0	9	3	0	3
Itr_sc000390.1	Ib07	0	0	0	0	0	0	0	0	0	0	0	0	0	0	0	0	0	0	0	0	0	0	0	0	0	0	0	0	0	0	0	0	0	0	0	0	0	0	0	0	0	0	0	0	7	0	1	0
Itr_sc000393.1	Ib07	0	0	0	0	0	0	0	0	0	0	0	0	0	0	0	0	0	0	0	0	0	0	0	0	0	0	0	0	0	0	0	0	0	0	0	0	0	0	0	0	0	0	0	0	3	0	0	1
Itr_sc000422.1	Ib07	0	0	0	0	0	0	0	0	0	0	0	0	0	0	0	0	0	0	0	0	0	0	0	0	0	0	0	0	0	0	0	0	0	0	0	0	0	0	0	0	0	0	0	0	18	4	7	6
Itr_sc000436.1	Ib07	0	0	0	0	0	0	0	0	0	0	0	0	0	0	0	0	0	0	0	0	0	0	0	0	0	0	0	0	0	0	0	0	0	0	0	0	0	0	0	0	0	0	0	0	46	0	23	4
Itr_sc000484.1	Ib07	0	0	0	0	0	0	0	0	0	0	0	0	0	0	0	0	0	0	0	0	0	0	0	0	0	0	0	0	0	0	0	0	0	0	0	0	0	0	0	0	0	0	0	0	9	2	3	2
Itr_sc000520.1	Ib07	0	0	0	0	0	0	0	0	0	0	0	0	0	0	0	0	0	0	0	0	0	0	0	0	0	0	0	0	0	0	0	0	0	0	0	0	0	0	0	0	0	0	0	0	13	3	5	4
Itr_sc000539.1	Ib07	0	0	0	0	0	0	0	0	0	0	0	0	0	0	0	0	0	0	0	0	0	0	0	0	0	0	0	0	0	0	0	0	0	0	0	0	0	0	0	0	0	0	0	0	27	11	5	5
Itr_sc000546.1	Ib07	0	0	0	0	0	0	0	0	0	0	0	0	0	0	0	0	0	0	0	0	0	0	0	0	0	0	0	0	0	0	0	0	0	0	0	0	0	0	0	0	0	0	0	0	22	8	1	13
Itr_sc000627.1	Ib07	0	0	0	0	0	0	0	0	0	0	0	0	0	0	0	0	0	0	0	0	0	0	0	0	0	0	0	0	0	0	0	0	0	0	0	0	0	0	0	0	0	0	0	0	1	0	0	0
Itr_sc000629.1	Ib07	0	0	0	0	0	0	0	0	0	0	0	0	0	0	0	0	0	0	0	0	0	0	0	0	0	0	0	0	0	0	0	0	0	0	0	0	0	0	0	0	0	0	0	0	21	9	0	5
Itr_sc000638.1	Ib07	0	0	0	0	0	0	0	0	0	0	0	0	0	0	0	0	0	0	0	0	0	0	0	0	0	0	0	0	0	0	0	0	0	0	0	0	0	0	0	0	0	0	0	0	3	1	0	2
Itr_sc000646.1	Ib07	0	0	0	0	0	0	0	0	0	0	0	0	0	0	0	0	0	0	0	0	0	0	0	0	0	0	0	0	0	0	0	0	0	0	0	0	0	0	0	0	0	0	0	0	3	1	0	1
Itr_sc000649.1	Ib07	0	0	0	0	0	0	0	0	0	0	0	0	0	0	0	0	0	0	0	0	0	0	0	0	0	0	0	0	0	0	0	0	0	0	0	0	0	0	0	0	0	0	0	0	7	0	3	0
Itr_sc000653.1	Ib07	0	0	0	0	0	0	0	0	0	0	0	0	0	0	0	0	0	0	0	0	0	0	0	0	0	0	0	0	0	0	0	0	0	0	0	0	0	0	0	0	0	0	0	0	22	8	2	3
Itr_sc000671.1	Ib07	0	0	0	0	0	0	0	0	0	0	0	0	0	0	0	0	0	0	0	0	0	0	0	0	0	0	0	0	0	0	0	0	0	0	0	0	0	0	0	0	0	0	0	0	2	0	0	0
Itr_sc000691.1	Ib07	0	0	0	0	0	0	0	0	0	0	0	0	0	0	0	0	0	0	0	0	0	0	0	0	0	0	0	0	0	0	0	0	0	0	0	0	0	0	0	0	0	0	0	0	17	0	5	3
Itr_sc000722.1	Ib07	0	0	0	0	0	0	0	0	0	0	0	0	0	0	0	0	0	0	0	0	0	0	0	0	0	0	0	0	0	0	0	0	0	0	0	0	0	0	0	0	0	0	0	0	15	6	4	2
Itr_sc000735.1	Ib07	0	0	0	0	0	0	0	0	0	0	0	0	0	0	0	0	0	0	0	0	0	0	0	0	0	0	0	0	0	0	0	0	0	0	0	0	0	0	0	0	0	0	0	0	12	0	8	0
Itr_sc000759.1	Ib07	0	0	0	0	0	0	0	0	0	0	0	0	0	0	0	0	0	0	0	0	0	0	0	0	0	0	0	0	0	0	0	0	0	0	0	0	0	0	0	0	0	0	0	0	33	0	17	0
Itr_sc000829.1	Ib07	0	0	0	0	0	0	0	0	0	0	0	0	0	0	0	0	0	0	0	0	0	0	0	0	0	0	0	0	0	0	0	0	0	0	0	0	0	0	0	0	0	0	0	0	16	5	0	2
Itr_sc000839.1	Ib07	0	0	0	0	0	0	0	0	0	0	0	0	0	0	0	0	0	0	0	0	0	0	0	0	0	0	0	0	0	0	0	0	0	0	0	0	0	0	0	0	0	0	0	0	1	0	0	0
Itr_sc000874.1	Ib07	0	0	0	0	0	0	0	0	0	0	0	0	0	0	0	0	0	0	0	0	0	0	0	0	0	0	0	0	0	0	0	0	0	0	0	0	0	0	0	0	0	0	0	0	8	5	2	0
Itr_sc000919.1	Ib07	0	0	0	0	0	0	0	0	0	0	0	0	0	0	0	0	0	0	0	0	0	0	0	0	0	0	0	0	0	0	0	0	0	0	0	0	0	0	0	0	0	0	0	0	5	0	1	2
Itr_sc000921.1	Ib07	0	0	0	0	0	0	0	0	0	0	0	0	0	0	0	0	0	0	0	0	0	0	0	0	0	0	0	0	0	0	0	0	0	0	0	0	0	0	0	0	0	0	0	0	12	0	0	1
Itr_sc000941.1	Ib07	0	0	0	0	0	0	0	0	0	0	0	0	0	0	0	0	0	0	0	0	0	0	0	0	0	0	0	0	0	0	0	0	0	0	0	0	0	0	0	0	0	0	0	0	5	5	0	0
Itr_sc000947.1	Ib07	0	0	0	0	0	0	0	0	0	0	0	0	0	0	0	0	0	0	0	0	0	0	0	0	0	0	0	0	0	0	0	0	0	0	0	0	0	0	0	0	0	0	0	0	4	0	0	0
Itr_sc000949.1	Ib07	0	0	0	0	0	0	0	0	0	0	0	0	0	0	0	0	0	0	0	0	0	0	0	0	0	0	0	0	0	0	0	0	0	0	0	0	0	0	0	0	0	0	0	0	5	0	2	3
Itr_sc000955.1	Ib07	0	0	0	0	0	0	0	0	0	0	0	0	0	0	0	0	0	0	0	0	0	0	0	0	0	0	0	0	0	0	0	0	0	0	0	0	0	0	0	0	0	0	0	0	10	1	0	2
Itr_sc000974.1	Ib07	0	0	0	0	0	0	0	0	0	0	0	0	0	0	0	0	0	0	0	0	0	0	0	0	0	0	0	0	0	0	0	0	0	0	0	0	0	0	0	0	0	0	0	0	9	4	0	2
Itr_sc001044.1	Ib07	0	0	0	0	0	0	0	0	0	0	0	0	0	0	0	0	0	0	0	0	0	0	0	0	0	0	0	0	0	0	0	0	0	0	0	0	0	0	0	0	0	0	0	0	16	4	5	1
Itr_sc001048.1	Ib07	0	0	0	0	0	0	0	0	0	0	0	0	0	0	0	0	0	0	0	0	0	0	0	0	0	0	0	0	0	0	0	0	0	0	0	0	0	0	0	0	0	0	0	0	3	0	3	0
Itr_sc001057.1	Ib07	0	0	0	0	0	0	0	0	0	0	0	0	0	0	0	0	0	0	0	0	0	0	0	0	0	0	0	0	0	0	0	0	0	0	0	0	0	0	0	0	0	0	0	0	1	0	0	1
Itr_sc001072.1	Ib07	0	0	0	0	0	0	0	0	0	0	0	0	0	0	0	0	0	0	0	0	0	0	0	0	0	0	0	0	0	0	0	0	0	0	0	0	0	0	0	0	0	0	0	0	16	5	0	1
Itr_sc001088.1	Ib07	0	0	0	0	0	0	0	0	0	0	0	0	0	0	0	0	0	0	0	0	0	0	0	0	0	0	0	0	0	0	0	0	0	0	0	0	0	0	0	0	0	0	0	0	5	2	1	1
Itr_sc001092.1	Ib07	0	0	0	0	0	0	0	0	0	0	0	0	0	0	0	0	0	0	0	0	0	0	0	2	0	0	1	1	0	0	0	0	0	0	0	0	0	0	0	0	0	0	0	0	12	1	1	0
Itr_sc001124.1	Ib07	0	0	0	0	0	0	0	0	0	0	0	0	0	0	0	0	0	0	0	0	0	0	0	0	0	0	0	0	0	0	0	0	0	0	0	0	0	0	0	0	0	0	0	0	4	0	1	2
Itr_sc001127.1	Ib07	0	0	0	0	0	0	0	0	0	0	0	0	0	0	0	0	0	0	0	0	0	0	0	0	0	0	0	0	0	0	0	0	0	0	0	0	0	0	0	0	0	0	0	0	2	2	0	0
Itr_sc001128.1	Ib07	0	0	0	0	0	0	0	0	0	0	0	0	0	0	0	0	0	0	0	0	0	0	0	0	0	0	0	0	0	0	0	0	0	0	0	0	0	0	0	0	0	0	0	0	4	1	1	2
Itr_sc001150.1	Ib07	0	0	0	0	0	0	0	0	0	0	0	0	0	0	0	0	0	0	0	0	0	0	0	0	0	0	0	0	0	0	0	0	0	0	0	0	0	0	0	0	0	0	0	0	8	0	1	0
Itr_sc001156.1	Ib07	0	0	0	0	0	0	0	0	0	0	0	0	0	0	0	0	0	0	0	0	0	0	0	0	0	0	0	0	0	0	0	0	0	0	0	0	0	0	0	0	0	0	0	0	11	7	1	0
Itr_sc001160.1	Ib07	0	0	0	0	0	0	0	0	0	0	0	0	0	0	0	0	0	0	0	0	0	0	0	0	0	0	0	0	0	0	0	0	0	0	0	0	0	0	0	0	0	0	0	0	6	0	4	0
Itr_sc001184.1	Ib07	0	0	0	0	0	0	0	0	0	0	0	0	0	0	0	0	0	0	0	0	0	0	0	0	0	0	0	0	0	0	0	0	0	0	0	0	0	0	0	0	0	0	0	0	12	0	6	5
Itr_sc001227.1	Ib07	0	0	0	0	0	0	0	0	0	0	0	0	0	0	0	0	0	0	0	0	0	0	0	0	0	0	0	0	0	0	0	0	0	0	0	0	0	0	0	0	0	0	0	0	2	0	1	0
Itr_sc001246.1	Ib07	0	0	0	0	0	0	0	0	0	0	0	0	0	0	0	0	0	0	0	0	0	0	0	0	0	0	0	0	0	0	0	0	0	0	0	0	0	0	0	0	0	0	0	0	30	5	0	1
Itr_sc001278.1	Ib07	0	0	0	0	0	0	0	0	0	0	0	0	0	0	0	0	0	0	0	0	0	0	0	0	0	0	0	0	0	0	0	0	0	0	0	0	0	0	0	0	0	0	0	0	5	0	1	3
Itr_sc001338.1	Ib07	0	0	0	0	0	0	0	0	0	0	0	0	0	0	0	0	0	0	0	0	0	0	0	0	0	0	0	0	0	0	0	0	0	0	0	0	0	0	0	0	0	0	0	0	6	6	0	0
Itr_sc001344.1	Ib07	0	0	0	0	0	0	0	0	0	0	0	0	0	0	0	0	0	0	0	0	0	0	0	0	0	0	0	0	0	0	0	0	0	0	0	0	0	0	0	0	0	0	0	0	3	0	1	0
Itr_sc001372.1	Ib07	0	0	0	0	0	0	0	0	0	0	0	0	0	0	0	0	0	0	0	0	0	0	0	0	0	0	0	0	0	0	0	0	0	0	0	0	0	0	0	0	0	0	0	0	1	0	0	0
Itr_sc001390.1	Ib07	0	0	0	0	0	0	0	0	0	0	0	0	0	0	0	0	0	0	0	0	0	0	0	0	0	0	0	0	0	0	0	0	0	0	0	0	0	0	0	0	0	0	0	0	4	1	0	0
Itr_sc001457.1	Ib07	0	0	0	0	0	0	0	0	0	0	0	0	0	0	0	0	0	0	0	0	0	0	0	0	0	0	0	0	0	0	0	0	0	0	0	0	0	0	0	0	0	0	0	0	8	0	1	7
Itr_sc001490.1	Ib07	0	0	0	0	0	0	0	0	0	0	0	0	0	0	0	0	0	0	0	0	0	0	0	0	0	0	0	0	0	0	0	0	0	0	0	0	0	0	0	0	0	0	0	0	1	0	0	0
Itr_sc001512.1	Ib07	0	0	0	0	0	0	0	0	0	0	0	0	0	0	0	0	0	0	0	0	0	0	0	0	0	0	0	0	0	0	0	0	0	0	0	0	0	0	0	0	0	0	0	0	1	0	1	0
Itr_sc001517.1	Ib07	0	0	0	0	0	0	0	0	0	0	0	0	0	0	0	0	0	0	0	0	0	0	0	0	0	0	0	0	0	0	0	0	0	0	0	0	0	0	0	0	0	0	0	0	2	0	2	0
Itr_sc001536.1	Ib07	0	0	0	0	0	0	0	0	0	0	0	0	0	0	0	0	0	0	0	0	0	0	0	0	0	0	0	0	0	0	0	0	0	0	0	0	0	0	0	0	0	0	0	0	4	0	0	3
Itr_sc001576.1	Ib07	0	0	0	0	0	0	0	0	0	0	0	0	0	0	0	0	0	0	0	0	0	0	0	0	0	0	0	0	0	0	0	0	0	0	0	0	0	0	0	0	0	0	0	0	2	0	0	2
Itr_sc001596.1	Ib07	0	0	0	0	0	0	0	0	0	0	0	0	0	0	0	0	0	0	0	0	0	0	0	0	0	0	0	0	0	0	0	0	0	0	0	0	0	0	0	0	0	0	0	0	8	0	7	1
Itr_sc001609.1	Ib07	0	0	0	0	0	0	0	0	0	0	0	0	0	0	0	0	0	0	0	0	0	0	0	0	0	0	0	0	0	0	0	0	0	0	0	0	0	0	0	0	0	0	0	0	4	1	0	0
Itr_sc001613.1	Ib07	0	0	0	0	0	0	0	0	0	0	0	0	0	0	0	0	0	0	0	0	0	0	0	0	0	0	0	0	0	0	0	0	0	0	0	0	0	0	0	0	0	0	0	0	2	0	1	0
Itr_sc001637.1	Ib07	0	0	0	0	0	0	0	0	0	0	0	0	0	0	0	0	0	0	0	0	0	0	0	0	0	0	0	0	0	0	0	0	0	0	0	0	0	0	0	0	0	0	0	0	12	1	6	2
Itr_sc001638.1	Ib07	0	0	0	0	0	0	0	0	0	0	0	0	0	0	0	0	0	0	0	0	0	0	0	0	0	0	0	0	0	0	0	0	0	0	0	0	0	0	0	0	0	0	0	0	3	0	0	0
Itr_sc001645.1	Ib07	0	0	0	0	0	0	0	0	0	0	0	0	0	0	0	0	0	0	0	0	0	0	0	0	0	0	0	0	0	0	0	0	0	0	0	0	0	0	0	0	0	0	0	0	4	0	0	1
Itr_sc001747.1	Ib07	0	0	0	0	0	0	0	0	0	0	0	0	0	0	0	0	0	0	0	0	0	0	0	0	0	0	0	0	0	0	0	0	0	0	0	0	0	0	0	0	0	0	0	0	3	0	0	0
Itr_sc001788.1	Ib07	0	0	0	0	0	0	0	0	0	0	0	0	0	0	0	0	0	0	0	0	0	0	0	0	0	0	0	0	0	0	0	0	0	0	0	0	0	0	0	0	0	0	0	0	1	0	0	0
Itr_sc001823.1	Ib07	0	0	0	0	0	0	0	0	0	0	0	0	0	0	0	0	0	0	0	0	0	0	0	0	0	0	0	0	0	0	0	0	0	0	0	0	0	0	0	0	0	0	0	0	10	0	0	10
Itr_sc001852.1	Ib07	0	0	0	0	0	0	0	0	0	0	0	0	0	0	0	0	0	0	0	0	0	0	0	0	0	0	0	0	0	0	0	0	0	0	0	0	0	0	0	0	0	0	0	0	4	1	1	2
Itr_sc001869.1	Ib07	0	0	0	0	0	0	0	0	0	0	0	0	0	0	0	0	0	0	0	0	0	0	0	0	0	0	0	0	0	0	0	0	0	0	0	0	0	0	0	0	0	0	0	0	6	2	2	1
Itr_sc001936.1	Ib07	0	0	0	0	0	0	0	0	0	0	0	0	0	0	0	0	0	0	0	0	0	0	0	0	0	0	0	0	0	0	0	0	0	0	0	0	0	0	0	0	0	0	0	0	11	2	2	5
Itr_sc001944.1	Ib07	0	0	0	0	0	0	0	0	0	0	0	0	0	0	0	0	0	0	0	0	0	0	0	0	0	0	0	0	0	0	0	0	0	0	0	0	0	0	0	0	0	0	0	0	6	3	0	0
Itr_sc001979.1	Ib07	0	0	0	0	0	0	0	0	0	0	0	0	0	0	0	0	0	0	0	0	0	0	0	0	0	0	0	0	0	0	0	0	0	0	0	0	0	0	0	0	0	0	0	0	3	0	2	1
Itr_sc001998.1	Ib07	0	0	0	0	0	0	0	0	0	0	0	0	0	0	0	0	0	0	0	0	0	0	0	0	0	0	0	0	0	0	0	0	0	0	0	0	0	0	0	0	0	0	0	0	24	5	1	4
Itr_sc002033.1	Ib07	0	0	0	0	0	0	0	0	0	0	0	0	0	0	0	0	0	0	0	0	0	0	0	0	0	0	0	0	0	0	0	0	0	0	0	0	0	0	0	0	0	0	0	0	1	1	0	0
Itr_sc002135.1	Ib07	0	0	0	0	0	0	0	0	0	0	0	0	0	0	0	0	0	0	0	0	0	0	0	0	0	0	0	0	0	0	0	0	0	0	0	0	0	0	0	0	0	0	0	0	1	0	0	0
Itr_sc002181.1	Ib07	0	0	0	0	0	0	0	0	0	0	0	0	0	0	0	0	0	0	0	0	0	0	0	0	0	0	0	0	0	0	0	0	0	0	0	0	0	0	0	0	0	0	0	0	1	0	0	1
Itr_sc002229.1	Ib07	0	0	0	0	0	0	0	0	0	0	0	0	0	0	0	0	0	0	0	0	0	0	0	0	0	0	0	0	0	0	0	0	0	0	0	0	0	0	0	0	0	0	0	0	2	2	0	0
Itr_sc002242.1	Ib07	0	0	0	0	0	0	0	0	0	0	0	0	0	0	0	0	0	0	0	0	0	0	0	0	0	0	0	0	0	0	0	0	0	0	0	0	0	0	0	0	0	0	0	0	7	0	2	0
Itr_sc002243.1	Ib07	0	0	0	0	0	0	0	0	0	0	0	0	0	0	0	0	0	0	0	0	0	0	0	0	0	0	0	0	0	0	0	0	0	0	0	0	0	0	0	0	0	0	0	0	18	1	6	2
Itr_sc002268.1	Ib07	0	0	0	0	0	0	0	0	0	0	0	0	0	0	0	0	0	0	0	0	0	0	0	0	0	0	0	0	0	0	0	0	0	0	0	0	0	0	0	0	0	0	0	0	3	3	0	0
Itr_sc002301.1	Ib07	0	0	0	0	0	0	0	0	0	0	0	0	0	0	0	0	0	0	0	0	0	0	0	0	0	0	0	0	0	0	0	0	0	0	0	0	0	0	0	0	0	0	0	0	16	4	2	3
Itr_sc002319.1	Ib07	0	0	0	0	0	0	0	0	0	0	0	0	0	0	0	0	0	0	0	0	0	0	0	0	0	0	0	0	0	0	0	0	0	0	0	0	0	0	0	0	0	0	0	0	3	0	0	1
Itr_sc002328.1	Ib07	0	0	0	0	0	0	0	0	0	0	0	0	0	0	0	0	0	0	0	0	0	0	0	0	0	0	0	0	0	0	0	0	0	0	0	0	0	0	0	0	0	0	0	0	7	0	4	0
Itr_sc002345.1	Ib07	0	0	0	0	0	0	0	0	0	0	0	0	0	0	0	0	0	0	0	0	0	0	0	0	0	0	0	0	0	0	0	0	0	0	0	0	0	0	0	0	0	0	0	0	1	0	0	1
Itr_sc002367.1	Ib07	0	0	0	0	0	0	0	0	0	0	0	0	0	0	0	0	0	0	0	0	0	0	0	0	0	0	0	0	0	0	0	0	0	0	0	0	0	0	0	0	0	0	0	0	2	0	1	0
Itr_sc002435.1	Ib07	0	0	0	0	0	0	0	0	0	0	0	0	0	0	0	0	0	0	0	0	0	0	0	0	0	0	0	0	0	0	0	0	0	0	0	0	0	0	0	0	0	0	0	0	2	0	0	0
Itr_sc002500.1	Ib07	0	0	0	0	0	0	0	0	0	0	0	0	0	0	0	0	0	0	0	0	0	0	0	0	0	0	0	0	0	0	0	0	0	0	0	0	0	0	0	0	0	0	0	0	4	3	0	1
Itr_sc002540.1	Ib07	0	0	0	0	0	0	0	0	0	0	0	0	0	0	0	0	0	0	0	0	0	0	0	0	0	0	0	0	0	0	0	0	0	0	0	0	0	0	0	0	0	0	0	0	13	2	0	3
Itr_sc002543.1	Ib07	0	0	0	0	0	0	0	0	0	0	0	0	0	0	0	0	0	0	0	0	0	0	0	0	0	0	0	0	0	0	0	0	0	0	0	0	0	0	0	0	0	0	0	0	1	0	0	0
Itr_sc002551.1	Ib07	0	0	0	0	0	0	0	0	0	0	0	0	0	0	0	0	0	0	0	0	0	0	0	0	0	0	0	0	0	0	0	0	0	0	0	0	0	0	0	0	0	0	0	0	1	0	1	0
Itr_sc002587.1	Ib07	0	0	0	0	0	0	0	0	0	0	0	0	0	0	0	0	0	0	0	0	0	0	0	0	0	0	0	0	0	0	0	0	0	0	0	0	0	0	0	0	0	0	0	0	2	0	0	2
Itr_sc002685.1	Ib07	0	0	0	0	0	0	0	0	0	0	0	0	0	0	0	0	0	0	0	0	0	0	0	0	0	0	0	0	0	0	0	0	0	0	0	0	0	0	0	0	0	0	0	0	4	0	0	2
Itr_sc002704.1	Ib07	0	0	0	0	0	0	0	0	0	0	0	0	0	0	0	0	0	0	0	0	0	0	0	0	0	0	0	0	0	0	0	0	0	0	0	0	0	0	0	0	0	0	0	0	8	5	0	0
Itr_sc002711.1	Ib07	0	0	0	0	0	0	0	0	0	0	0	0	0	0	0	0	0	0	0	0	0	0	0	0	0	0	0	0	0	0	0	0	0	0	0	0	0	0	0	0	0	0	0	0	10	0	0	0
Itr_sc002778.1	Ib07	0	0	0	0	0	0	0	0	0	0	0	0	0	0	0	0	0	0	0	0	0	0	0	0	0	0	0	0	0	0	0	0	0	0	0	0	0	0	0	0	0	0	0	0	17	7	0	0
Itr_sc002795.1	Ib07	0	0	0	0	0	0	0	0	0	0	0	0	0	0	0	0	0	0	0	0	0	0	0	0	0	0	0	0	0	0	0	0	0	0	0	0	0	0	0	0	0	0	0	0	1	0	0	0
Itr_sc002836.1	Ib07	0	0	0	0	0	0	0	0	0	0	0	0	0	0	0	0	0	0	0	0	0	0	0	0	0	0	0	0	0	0	0	0	0	0	0	0	0	0	0	0	0	0	0	0	12	6	1	1
Itr_sc002986.1	Ib07	0	0	0	0	0	0	0	0	0	0	0	0	0	0	0	0	0	0	0	0	0	0	0	0	0	0	0	0	0	0	0	0	0	0	0	0	0	0	0	0	0	0	0	0	4	0	0	0
Itr_sc002993.1	Ib07	0	0	0	0	0	0	0	0	0	0	0	0	0	0	0	0	0	0	0	0	0	0	0	0	0	0	0	0	0	0	0	0	0	0	0	0	0	0	0	0	0	0	0	0	3	1	1	0
Itr_sc003021.1	Ib07	0	0	0	0	0	0	0	0	0	0	0	0	0	0	0	0	0	0	0	0	0	0	0	0	0	0	0	0	0	0	0	0	0	0	0	0	0	0	0	0	0	0	0	0	1	0	1	0
Itr_sc003023.1	Ib07	0	0	0	0	0	0	0	0	0	0	0	0	0	0	0	0	0	0	0	0	0	0	0	0	0	0	0	0	0	0	0	0	0	0	0	0	0	0	0	0	0	0	0	0	1	0	0	0
Itr_sc003047.1	Ib07	0	0	0	0	0	0	0	0	0	0	0	0	0	0	0	0	0	0	0	0	0	0	0	0	0	0	0	0	0	0	0	0	0	0	0	0	0	0	0	0	0	0	0	0	2	1	0	0
Itr_sc003048.1	Ib07	1	0	0	0	0	0	1	2	0	0	2	0	0	0	0	0	0	0	0	0	0	0	0	0	0	0	0	0	0	0	0	0	0	0	0	0	0	0	0	0	0	0	0	0	3	0	0	0
Itr_sc003094.1	Ib07	0	0	0	0	0	0	0	0	0	0	0	0	0	0	0	0	0	0	0	0	0	0	0	0	0	0	0	0	0	0	0	0	0	0	0	0	0	0	0	0	0	0	0	0	3	1	0	0
Itr_sc003099.1	Ib07	0	0	0	0	0	0	0	0	0	0	0	0	0	0	0	0	0	0	0	0	0	0	0	0	0	0	0	0	0	0	0	0	0	0	0	0	0	0	0	0	0	0	0	0	1	0	0	0
Itr_sc003128.1	Ib07	0	0	0	0	0	0	0	0	0	0	0	0	0	0	0	0	0	0	0	0	0	0	0	0	0	0	0	0	0	0	0	0	0	0	0	0	0	0	0	0	0	0	0	0	21	4	1	1
Itr_sc003153.1	Ib07	0	0	0	0	0	0	0	0	0	0	0	0	0	0	0	0	0	0	0	0	0	0	0	0	0	0	0	0	0	0	0	0	0	0	0	0	0	0	0	0	0	0	0	0	2	0	0	2
Itr_sc003158.1	Ib07	0	0	0	0	0	0	0	0	0	0	0	0	0	0	0	0	0	0	0	0	0	0	0	0	0	0	0	0	0	0	0	0	0	0	0	0	0	0	0	0	0	0	0	0	7	0	4	2
Itr_sc003173.1	Ib07	1	1	0	0	0	0	0	2	2	0	0	0	0	0	0	0	0	0	0	0	0	0	0	4	0	0	0	0	4	0	0	0	0	0	0	0	0	0	0	0	0	0	0	0	5	0	0	0
Itr_sc003200.1	Ib07	0	0	0	0	0	0	0	0	0	0	0	0	0	0	0	0	0	0	0	0	0	0	0	0	0	0	0	0	0	0	0	0	0	0	0	0	0	0	0	0	0	0	0	0	3	1	0	1
Itr_sc003218.1	Ib07	0	0	0	0	0	0	0	0	0	0	0	0	0	0	0	0	0	0	0	0	0	0	0	0	0	0	0	0	0	0	0	0	0	0	0	0	0	0	0	0	0	0	0	0	4	0	0	0
Itr_sc003279.1	Ib07	0	0	0	0	0	0	0	0	0	0	0	0	0	0	0	0	0	0	0	0	0	0	0	0	0	0	0	0	0	0	0	0	0	0	0	0	0	0	0	0	0	0	0	0	2	0	2	0
Itr_sc003298.1	Ib07	0	0	0	0	0	0	0	0	0	0	0	0	0	0	0	0	0	0	0	0	0	0	0	0	0	0	0	0	0	0	0	0	0	0	0	0	0	0	0	0	0	0	0	0	2	1	0	0
Itr_sc003305.1	Ib07	0	0	0	0	0	0	0	0	0	0	0	0	0	0	0	0	0	0	0	0	0	0	0	0	0	0	0	0	0	0	0	0	0	0	0	0	0	0	0	0	0	0	0	0	1	0	0	0
Itr_sc003334.1	Ib07	0	0	0	0	0	0	0	0	0	0	0	0	0	0	0	0	0	0	0	0	0	0	0	0	0	0	0	0	0	0	0	0	0	0	0	0	0	0	0	0	0	0	0	0	7	0	1	6
Itr_sc003356.1	Ib07	0	0	0	0	0	0	0	0	0	0	0	0	0	0	0	0	0	0	0	0	0	0	0	0	0	0	0	0	0	0	0	0	0	0	0	0	0	0	0	0	0	0	0	0	1	0	0	0
Itr_sc003380.1	Ib07	0	0	0	0	0	0	0	0	0	0	0	0	0	0	0	0	0	0	0	0	0	0	0	0	0	0	0	0	0	0	0	0	0	0	0	0	0	0	0	0	0	0	0	0	1	0	0	1
Itr_sc003426.1	Ib07	0	0	0	0	0	0	0	0	0	0	0	0	0	0	0	0	0	0	0	0	0	0	0	0	0	0	0	0	0	0	0	0	0	0	0	0	0	0	0	0	0	0	0	0	3	0	1	0
Itr_sc003458.1	Ib07	0	0	0	0	0	0	0	0	0	0	0	0	0	0	0	0	0	0	0	0	0	0	0	0	0	0	0	0	0	0	0	0	0	0	0	0	0	0	0	0	0	0	0	0	11	5	0	0
Itr_sc003521.1	Ib07	0	0	0	0	0	0	0	0	0	0	0	0	0	0	0	0	0	0	0	0	0	0	0	0	0	0	0	0	0	0	0	0	0	0	0	0	0	0	0	0	0	0	0	0	1	0	0	0
Itr_sc003536.1	Ib07	0	0	0	0	0	0	0	0	0	0	0	0	0	0	0	0	0	0	0	0	0	0	0	0	0	0	0	0	0	0	0	0	0	0	0	0	0	0	0	0	0	0	0	0	1	0	1	0
Itr_sc003584.1	Ib07	0	0	0	0	0	0	0	0	0	0	0	0	0	0	0	0	0	0	0	0	0	0	0	0	0	0	0	0	0	0	0	0	0	0	0	0	0	0	0	0	0	0	0	0	1	1	0	0
Itr_sc003642.1	Ib07	0	0	0	0	0	0	0	0	0	0	0	0	0	0	0	0	0	0	0	0	0	0	0	0	0	0	0	0	0	0	0	0	0	0	0	0	0	0	0	0	0	0	0	0	2	1	1	0
Itr_sc003668.1	Ib07	0	0	0	0	0	0	0	0	0	0	0	0	0	0	0	0	0	0	0	0	0	0	0	0	0	0	0	0	0	0	0	0	0	0	0	0	0	0	0	0	0	0	0	0	1	0	1	0
Itr_sc003679.1	Ib07	0	0	0	0	0	0	0	0	0	0	0	0	0	0	0	0	0	0	0	0	0	0	0	0	0	0	0	0	0	0	0	0	0	0	0	0	0	0	0	0	0	0	0	0	1	1	0	0
Itr_sc003806.1	Ib07	0	0	0	0	0	0	0	0	0	0	0	0	0	0	0	0	0	0	0	0	0	0	0	0	0	0	0	0	0	0	0	0	0	0	0	0	0	0	0	0	0	0	0	0	2	0	2	0
Itr_sc003815.1	Ib07	0	0	0	0	0	0	0	0	0	0	0	0	0	0	0	0	0	0	0	0	0	0	0	0	0	0	0	0	0	0	0	0	0	0	0	0	0	0	0	0	0	0	0	0	3	1	0	0
Itr_sc003837.1	Ib07	0	0	0	0	0	0	0	0	0	0	0	0	0	0	0	0	0	0	0	0	0	0	0	0	0	0	0	0	0	0	0	0	0	0	0	0	0	0	0	0	0	0	0	0	2	0	2	0
Itr_sc003881.1	Ib07	0	0	0	0	0	0	0	0	0	0	0	0	0	0	0	0	0	0	0	0	0	0	0	0	0	0	0	0	0	0	0	0	0	0	0	0	0	0	0	0	0	0	0	0	6	0	0	0
Itr_sc003913.1	Ib07	0	0	0	0	0	0	0	0	0	0	0	0	0	0	0	0	0	0	0	0	0	0	0	0	0	0	0	0	0	0	0	0	0	0	0	0	0	0	0	0	0	0	0	0	4	4	0	0
Itr_sc003944.1	Ib07	0	0	0	0	0	0	0	0	0	0	0	0	0	0	0	0	0	0	0	0	0	0	0	0	0	0	0	0	0	0	0	0	0	0	0	0	0	0	0	0	0	0	0	0	1	1	0	0
Itr_sc004051.1	Ib07	0	0	0	0	0	0	0	0	0	0	0	0	0	0	0	0	0	0	0	0	0	0	0	0	0	0	0	0	0	0	0	0	0	0	0	0	0	0	0	0	0	0	0	0	1	0	0	0
Itr_sc004067.1	Ib07	0	0	0	0	0	0	0	0	0	0	0	0	0	0	0	0	0	0	0	0	0	0	0	0	0	0	0	0	0	0	0	0	0	0	0	0	0	0	0	0	0	0	0	0	3	3	0	0
Itr_sc004124.1	Ib07	0	0	0	0	0	0	0	0	0	0	0	0	0	0	0	0	0	0	0	0	0	0	0	0	0	0	0	0	0	0	0	0	0	0	0	0	0	0	0	0	0	0	0	0	1	0	0	0
Itr_sc004180.1	Ib07	0	0	0	0	0	0	0	0	0	0	0	0	0	0	0	0	0	0	0	0	0	0	0	0	0	0	0	0	0	0	0	0	0	0	0	0	0	0	0	0	0	0	0	0	1	0	0	0
Itr_sc004238.1	Ib07	0	0	0	0	0	0	0	0	0	0	0	0	0	0	0	0	0	0	0	0	0	0	0	0	0	0	0	0	0	0	0	0	0	0	0	0	0	0	0	0	0	0	0	0	3	0	0	0
Itr_sc004501.1	Ib07	0	0	0	0	0	0	0	0	0	0	0	0	0	0	0	0	0	0	0	0	0	0	0	0	0	0	0	0	0	0	0	0	0	0	0	0	0	0	0	0	0	0	0	0	3	0	0	2
Itr_sc004606.1	Ib07	0	0	0	0	0	0	0	0	0	0	0	0	0	0	0	0	0	0	0	0	0	0	0	0	0	0	0	0	0	0	1	0	0	1	0	0	0	0	0	0	0	0	0	0	3	0	0	3
Itr_sc004960.1	Ib07	0	0	0	0	0	0	0	0	0	0	0	0	0	0	0	0	0	0	0	0	0	0	0	0	0	0	0	0	0	0	0	0	0	0	0	0	0	0	0	0	0	0	0	0	1	0	0	0
Itr_sc005199.1	Ib07	0	0	0	0	0	0	0	0	0	0	0	0	0	0	0	0	0	0	0	0	0	0	0	0	0	0	0	0	0	0	0	0	0	0	0	0	0	0	0	0	0	0	0	0	1	0	1	0
Itr_sc005263.1	Ib07	0	0	0	0	0	0	0	0	0	0	0	0	0	0	0	0	0	0	0	0	0	0	0	0	0	0	0	0	0	0	0	0	0	0	0	0	0	0	0	0	0	0	0	0	7	0	0	2
Itr_sc005373.1	Ib07	0	0	0	0	0	0	0	0	0	0	0	0	0	0	0	0	0	0	0	0	0	0	0	0	0	0	0	0	0	0	0	0	0	0	0	0	0	0	0	0	0	0	0	0	2	0	0	2
Itr_sc005557.1	Ib07	0	0	0	0	0	0	0	0	0	0	0	0	0	0	0	0	0	0	0	0	0	0	0	0	0	0	0	0	0	0	0	0	0	0	0	0	0	0	0	0	0	0	0	0	1	0	0	0
Itr_sc006345.1	Ib07	0	0	0	0	0	0	0	0	0	0	0	0	0	0	0	0	0	0	0	0	0	0	0	0	0	0	0	0	0	0	0	0	0	0	0	0	0	0	0	0	0	0	0	0	2	0	0	2
Itr_sc007927.1	Ib07	0	0	0	0	0	0	0	0	0	0	0	0	0	0	0	0	0	0	0	0	0	0	0	0	0	0	0	0	0	0	0	0	0	0	0	0	0	0	0	0	0	0	0	0	1	0	0	1
Itr_sc008066.1	Ib07	0	0	0	0	0	0	0	0	0	0	0	0	0	0	0	0	0	0	0	0	0	0	0	0	0	0	0	0	0	0	0	0	0	0	0	0	0	0	0	0	0	0	0	0	1	0	0	0
Itr_sc010307.1	Ib07	0	0	0	0	0	0	0	0	0	0	0	0	0	0	0	0	0	0	0	0	0	0	0	0	0	0	0	0	0	0	0	0	0	0	0	0	0	0	0	0	0	0	0	0	3	2	0	0
Itr_sc012711.1	Ib07	0	0	0	0	0	0	0	0	0	0	0	0	0	0	0	0	0	0	0	0	0	0	0	0	0	0	0	0	0	0	0	0	0	0	0	0	0	0	0	0	0	0	0	0	2	0	0	0
Itr_sc013980.1	Ib07	0	0	0	0	0	0	0	0	0	0	0	0	0	0	0	0	0	0	0	0	0	0	0	0	0	0	0	0	0	0	0	0	0	0	0	0	0	0	0	0	0	0	0	0	6	0	0	4
Itr_sc018318.1	Ib07	0	0	0	0	0	0	0	0	0	0	0	0	0	0	0	0	0	0	0	0	0	0	0	0	0	0	0	0	0	0	0	0	0	0	0	0	0	0	0	0	0	0	0	0	1	0	0	1
Itr_sc031869.1	Ib07	0	0	0	0	0	0	0	0	0	0	0	0	0	0	0	0	0	0	0	0	0	0	0	0	0	0	0	0	0	0	0	0	0	0	0	0	0	0	0	0	0	0	0	0	1	0	0	1
Itr_sc032559.1	Ib07	0	0	0	0	0	0	0	0	0	0	0	0	0	0	0	0	0	0	0	0	0	0	0	0	0	0	0	0	0	0	0	0	0	0	0	0	0	0	0	0	0	0	0	0	3	0	3	0
Itr_sc034781.1	Ib07	0	0	0	0	0	0	0	0	0	0	0	0	0	0	0	0	0	0	0	0	0	0	0	0	0	0	0	0	0	0	0	0	0	0	0	0	0	0	0	0	0	0	0	0	2	0	0	1
Itr_sc035395.1	Ib07	0	0	0	0	0	0	0	0	0	0	0	0	0	0	0	0	0	0	0	0	0	0	0	0	0	0	0	0	0	0	0	0	0	0	0	0	0	0	0	0	0	0	0	0	4	0	2	2
Itr_sc035620.1	Ib07	0	0	0	0	0	0	0	0	0	0	0	0	0	0	0	0	0	0	0	0	0	0	0	0	0	0	0	0	0	0	0	0	0	0	0	0	0	0	0	0	0	0	0	0	12	1	4	0
Itr_sc037608.1	Ib07	0	0	0	0	0	0	0	0	0	0	0	0	0	0	0	0	0	0	0	0	0	0	0	0	0	0	0	0	0	0	0	0	0	0	0	0	0	0	0	0	0	0	0	0	3	0	0	1
Itr_sc038940.1	Ib07	0	0	0	0	0	0	0	0	0	0	0	0	0	0	0	0	0	0	0	0	0	0	0	0	0	0	0	0	0	0	0	0	0	0	0	0	0	0	0	0	0	0	0	0	5	0	0	4
Itr_sc039097.1	Ib07	0	0	0	0	0	0	0	0	0	0	0	0	0	0	0	0	0	0	0	0	0	0	0	0	0	0	0	0	0	0	0	0	0	0	0	0	0	0	0	0	0	0	0	0	1	0	1	0
Itr_sc040475.1	Ib07	0	0	0	0	0	0	0	0	0	0	0	0	0	0	0	0	0	0	0	0	0	0	0	0	0	0	0	0	0	0	0	0	0	0	0	0	0	0	0	0	0	0	0	0	1	0	0	0
Itr_sc041566.1	Ib07	0	0	0	0	0	0	0	0	0	0	0	0	0	0	0	0	0	0	0	0	0	0	0	0	0	0	0	0	0	0	0	0	0	0	0	0	0	0	0	0	0	0	0	0	1	0	0	1
Itr_sc043781.1	Ib07	0	0	0	0	0	0	0	0	0	0	0	0	0	0	0	0	0	0	0	0	0	0	0	0	0	0	0	0	0	0	0	0	0	0	0	0	0	0	0	0	0	0	0	0	1	1	0	0
Itr_sc047809.1	Ib07	0	0	0	0	0	0	0	0	0	0	0	0	0	0	0	0	0	0	0	0	0	0	0	0	0	0	0	0	0	0	0	0	0	0	0	0	0	0	0	0	0	0	0	0	1	0	0	1
Itr_sc050040.1	Ib07	0	0	0	0	0	0	0	0	0	0	0	0	0	0	0	0	0	0	0	0	0	0	0	0	0	0	0	0	0	0	0	0	0	0	0	0	0	0	0	0	0	0	0	0	2	0	0	0
Itr_sc064577.1	Ib07	0	0	0	0	0	0	0	0	0	0	0	0	0	0	0	0	0	0	0	0	0	0	0	0	0	0	0	0	0	0	0	0	0	0	0	0	0	0	0	0	0	0	0	0	7	0	7	0
Itr_sc067062.1	Ib07	0	0	0	0	0	0	0	0	0	0	0	0	0	0	0	0	0	0	0	0	0	0	0	0	0	0	0	0	0	0	0	0	0	0	0	0	0	0	0	0	0	0	0	0	1	0	0	0
Itr_sc070612.1	Ib07	0	0	0	0	0	0	0	0	0	0	0	0	0	0	0	0	0	0	0	0	0	0	0	0	0	0	0	0	0	0	0	0	0	0	0	0	0	0	0	0	0	0	0	0	3	0	0	0
Itr_sc000002.1	Ib08	0	0	0	0	0	0	0	0	0	0	0	0	0	0	0	0	0	0	0	0	0	0	0	0	0	0	0	0	0	0	0	0	0	0	0	0	0	0	0	0	0	0	0	0	0	0	0	0
Itr_sc000004.1	Ib08	0	0	0	0	0	0	0	0	0	0	0	0	0	0	0	0	0	0	0	0	0	0	0	0	0	0	0	0	0	0	0	0	0	0	0	0	0	0	0	0	0	0	0	0	0	0	0	0
Itr_sc000009.1	Ib08	0	0	0	0	0	0	0	0	0	0	0	0	0	0	0	0	0	0	0	0	0	0	0	0	0	0	0	0	0	0	0	0	0	0	0	0	0	0	0	0	0	0	0	0	0	0	0	0
Itr_sc000034.1	Ib08	0	0	0	0	0	0	0	0	0	0	0	0	0	0	0	0	0	0	0	0	0	0	0	0	0	0	0	0	0	0	0	0	0	0	0	0	0	0	0	0	0	0	0	0	0	0	0	0
Itr_sc000047.1	Ib08	0	0	0	0	0	0	0	0	0	0	0	0	0	0	0	0	0	0	0	0	0	0	0	0	0	0	0	0	0	0	0	0	0	0	0	0	0	0	0	0	0	0	0	0	0	0	0	0
Itr_sc000052.1	Ib08	0	0	0	0	0	0	0	0	0	0	0	0	0	0	0	0	0	0	0	0	0	0	0	0	0	0	0	0	0	0	0	0	0	0	0	0	0	0	0	0	0	0	0	0	0	0	0	0
Itr_sc000056.1	Ib08	0	0	0	0	0	0	0	0	0	0	0	0	0	0	0	0	0	0	0	0	0	0	0	0	0	0	0	0	0	0	0	0	0	0	0	0	0	0	0	0	0	0	0	0	0	0	0	0
Itr_sc000057.1	Ib08	0	0	0	0	0	0	0	0	0	0	0	0	0	0	0	0	0	0	0	0	0	0	0	0	0	0	0	0	0	0	0	0	0	0	0	0	0	0	0	0	0	0	0	0	0	0	0	0
Itr_sc000062.1	Ib08	0	0	0	0	0	0	0	0	0	0	0	0	0	0	0	0	0	0	0	0	0	0	0	0	0	0	0	0	0	0	0	0	0	0	0	0	0	0	0	0	0	0	0	0	0	0	0	0
Itr_sc000063.1	Ib08	0	0	0	0	0	0	0	0	0	0	0	0	0	0	0	0	0	0	0	0	0	0	0	0	0	0	0	0	0	0	0	0	0	0	0	0	0	0	0	0	0	0	0	0	0	0	0	0
Itr_sc000066.1	Ib08	0	0	0	0	0	0	0	0	0	0	0	0	0	0	0	0	0	0	0	0	0	0	0	0	0	0	0	0	0	0	0	0	0	0	0	0	0	0	0	0	0	0	0	0	0	0	0	0
Itr_sc000068.1	Ib08	0	0	0	0	0	0	0	0	0	0	0	0	0	0	0	0	0	0	0	0	0	0	0	0	0	0	0	0	0	0	0	0	0	0	0	0	0	0	0	0	0	0	0	0	0	0	0	0
Itr_sc000076.1	Ib08	0	0	0	0	0	0	0	0	0	0	0	0	0	0	0	0	0	0	0	0	0	0	0	0	0	0	0	0	0	0	0	0	0	0	0	0	0	0	0	0	0	0	0	0	0	0	0	0
Itr_sc000098.1	Ib08	0	0	0	0	0	0	0	0	0	0	0	0	0	0	0	0	0	0	0	0	0	0	0	0	0	0	0	0	0	0	0	0	0	0	0	0	0	0	0	0	0	0	0	0	0	0	0	0
Itr_sc000128.1	Ib08	0	0	0	0	0	0	0	0	0	0	0	0	0	0	0	0	0	0	0	0	0	0	0	0	0	0	0	0	0	0	0	0	0	0	0	0	0	0	0	0	0	0	0	0	0	0	0	0
Itr_sc000147.1	Ib08	0	0	0	0	0	0	0	0	0	0	0	0	0	0	0	0	0	0	0	0	0	0	0	0	0	0	0	0	0	0	0	0	0	0	0	0	0	0	0	0	0	0	0	0	0	0	0	0
Itr_sc000150.1	Ib08	0	0	0	0	0	0	0	0	0	0	0	0	0	0	0	0	0	0	0	0	0	0	0	0	0	0	0	0	0	0	0	0	0	0	0	0	0	0	0	0	0	0	0	0	0	0	0	0
Itr_sc000167.1	Ib08	0	0	0	0	0	0	0	0	0	0	0	0	0	0	0	0	0	0	0	0	0	0	0	0	0	0	0	0	0	0	0	0	0	0	0	0	0	0	0	0	0	0	0	0	0	0	0	0
Itr_sc000169.1	Ib08	0	0	0	0	0	0	0	0	0	0	0	0	0	0	0	0	0	0	0	0	0	0	0	0	0	0	0	0	0	0	0	0	0	0	0	0	0	0	0	0	0	0	0	0	0	0	0	0
Itr_sc000176.1	Ib08	0	0	0	0	0	0	0	0	0	0	0	0	0	0	0	0	0	0	0	0	0	0	0	0	0	0	0	0	0	0	0	0	0	0	0	0	0	0	0	0	0	0	0	0	0	0	0	0
Itr_sc000177.1	Ib08	0	0	0	0	0	0	0	0	0	0	0	0	0	0	0	0	0	0	0	0	0	0	0	0	0	0	0	0	0	0	0	0	0	0	0	0	0	0	0	0	0	0	0	0	0	0	0	0
Itr_sc000183.1	Ib08	0	0	0	0	0	0	0	0	0	0	0	0	0	0	0	0	0	0	0	0	0	0	0	0	0	0	0	0	0	0	0	0	0	0	0	0	0	0	0	0	0	0	0	0	0	0	0	0
Itr_sc000193.1	Ib08	0	0	0	0	0	0	0	0	0	0	0	0	0	0	0	0	0	0	0	0	0	0	0	0	0	0	0	0	0	0	0	0	0	0	0	0	0	0	0	0	0	0	0	0	0	0	0	0
Itr_sc000213.1	Ib08	0	0	0	0	0	0	0	0	0	0	0	0	0	0	0	0	0	0	0	0	0	0	0	0	0	0	0	0	0	0	0	0	0	0	0	0	0	0	0	0	0	0	0	0	0	0	0	0
Itr_sc000227.1	Ib08	0	0	0	0	0	0	0	0	0	0	0	0	0	0	0	0	0	0	0	0	0	0	0	0	0	0	0	0	0	0	0	0	0	0	0	0	0	0	0	0	0	0	0	0	0	0	0	0
Itr_sc000253.1	Ib08	0	0	0	0	0	0	0	0	0	0	0	0	0	0	0	0	0	0	0	0	0	0	0	0	0	0	0	0	0	0	0	0	0	0	0	0	0	0	0	0	0	0	0	0	0	0	0	0
Itr_sc000271.1	Ib08	0	0	0	0	0	0	0	0	0	0	0	0	0	0	0	0	0	0	0	0	0	0	0	0	0	0	0	0	0	0	0	0	0	0	0	0	0	0	0	0	0	0	0	0	0	0	0	0
Itr_sc000285.1	Ib08	0	0	0	0	0	0	0	0	0	0	0	0	0	0	0	0	0	0	0	0	0	0	0	0	0	0	0	0	0	0	0	0	0	0	0	0	0	0	0	0	0	0	0	0	0	0	0	0
Itr_sc000298.1	Ib08	0	0	0	0	0	0	0	0	0	0	0	0	0	0	0	0	0	0	0	0	0	0	0	0	0	0	0	0	0	0	0	0	0	0	0	0	0	0	0	0	0	0	0	0	0	0	0	0
Itr_sc000303.1	Ib08	0	0	0	0	0	0	0	0	0	0	0	0	0	0	0	0	0	0	0	0	0	0	0	0	0	0	0	0	0	0	0	0	0	0	0	0	0	0	0	0	0	0	0	0	0	0	0	0
Itr_sc000317.1	Ib08	0	0	0	0	0	0	0	0	0	0	0	0	0	0	0	0	0	0	0	0	0	0	0	0	0	0	0	0	0	0	0	0	0	0	0	0	0	0	0	0	0	0	0	0	0	0	0	0
Itr_sc000368.1	Ib08	0	0	0	0	0	0	0	0	0	0	0	0	0	0	0	0	0	0	0	0	0	0	0	0	0	0	0	0	0	0	0	0	0	0	0	0	0	0	0	0	0	0	0	0	0	0	0	0
Itr_sc000375.1	Ib08	0	0	0	0	0	0	0	0	0	0	0	0	0	0	0	0	0	0	0	0	0	0	0	0	0	0	0	0	0	0	0	0	0	0	0	0	0	0	0	0	0	0	0	0	0	0	0	0
Itr_sc000376.1	Ib08	0	0	0	0	0	0	0	0	0	0	0	0	0	0	0	0	0	0	0	0	0	0	0	0	0	0	0	0	0	0	0	0	0	0	0	0	0	0	0	0	0	0	0	0	0	0	0	0
Itr_sc000386.1	Ib08	0	0	0	0	0	0	0	0	0	0	0	0	0	0	0	0	0	0	0	0	0	0	0	0	0	0	0	0	0	0	0	0	0	0	0	0	0	0	0	0	0	0	0	0	0	0	0	0
Itr_sc000439.1	Ib08	0	0	0	0	0	0	0	0	0	0	0	0	0	0	0	0	0	0	0	0	0	0	0	0	0	0	0	0	0	0	0	0	0	0	0	0	0	0	0	0	0	0	0	0	0	0	0	0
Itr_sc000450.1	Ib08	0	0	0	0	0	0	0	0	0	0	0	0	0	0	0	0	0	0	0	0	0	0	0	0	0	0	0	0	0	0	0	0	0	0	0	0	0	0	0	0	0	0	0	0	0	0	0	0
Itr_sc000495.1	Ib08	0	0	0	0	0	0	0	0	0	0	0	0	0	0	0	0	0	0	0	0	0	0	0	0	0	0	0	0	0	0	0	0	0	0	0	0	0	0	0	0	0	0	0	0	0	0	0	0
Itr_sc000503.1	Ib08	0	0	0	0	0	0	0	0	0	0	0	0	0	0	0	0	0	0	0	0	0	0	0	0	0	0	0	0	0	0	0	0	0	0	0	0	0	0	0	0	0	0	0	0	0	0	0	0
Itr_sc000517.1	Ib08	0	0	0	0	0	0	0	0	0	0	0	0	0	0	0	0	0	0	0	0	0	0	0	0	0	0	0	0	0	0	0	0	0	0	0	0	0	0	0	0	0	0	0	0	0	0	0	0
Itr_sc000596.1	Ib08	0	0	0	0	0	0	0	0	0	0	0	0	0	0	0	0	0	0	0	0	0	0	0	0	0	0	0	0	0	0	0	0	0	0	0	0	0	0	0	0	0	0	0	0	0	0	0	0
Itr_sc000605.1	Ib08	0	0	0	0	0	0	0	0	0	0	0	0	0	0	0	0	0	0	0	0	0	0	0	0	0	0	0	0	0	0	0	0	0	0	0	0	0	0	0	0	0	0	0	0	0	0	0	0
Itr_sc000608.1	Ib08	0	0	0	0	0	0	0	0	0	0	0	0	0	0	0	0	0	0	0	0	0	0	0	0	0	0	0	0	0	0	0	0	0	0	0	0	0	0	0	0	0	0	0	0	0	0	0	0
Itr_sc000609.1	Ib08	0	0	0	0	0	0	0	0	0	0	0	0	0	0	0	0	0	0	0	0	0	0	0	0	0	0	0	0	0	0	0	0	0	0	0	0	0	0	0	0	0	0	0	0	0	0	0	0
Itr_sc000642.1	Ib08	0	0	0	0	0	0	0	0	0	0	0	0	0	0	0	0	0	0	0	0	0	0	0	0	0	0	0	0	0	0	0	0	0	0	0	0	0	0	0	0	0	0	0	0	0	0	0	0
Itr_sc000654.1	Ib08	0	0	0	0	0	0	0	0	0	0	0	0	0	0	0	0	0	0	0	0	0	0	0	0	0	0	0	0	0	0	0	0	0	0	0	0	0	0	0	0	0	0	0	0	0	0	0	0
Itr_sc000674.1	Ib08	0	0	0	0	0	0	0	0	0	0	0	0	0	0	0	0	0	0	0	0	0	0	0	0	0	0	0	0	0	0	0	0	0	0	0	0	0	0	0	0	0	0	0	0	0	0	0	0
Itr_sc000683.1	Ib08	0	0	0	0	0	0	0	0	0	0	0	0	0	0	0	0	0	0	0	0	0	0	0	0	0	0	0	0	0	0	0	0	0	0	0	0	0	0	0	0	0	0	0	0	0	0	0	0
Itr_sc000686.1	Ib08	0	0	0	0	0	0	0	0	0	0	0	0	0	0	0	0	0	0	0	0	0	0	0	0	0	0	0	0	0	0	0	0	0	0	0	0	0	0	0	0	0	0	0	0	0	0	0	0
Itr_sc000705.1	Ib08	0	0	0	0	0	0	0	0	0	0	0	0	0	0	0	0	0	0	0	0	0	0	0	0	0	0	0	0	0	0	0	0	0	0	0	0	0	0	0	0	0	0	0	0	0	0	0	0
Itr_sc000707.1	Ib08	0	0	0	0	0	0	0	0	0	0	0	0	0	0	0	0	0	0	0	0	0	0	0	0	0	0	0	0	0	0	0	0	0	0	0	0	0	0	0	0	0	0	0	0	0	0	0	0
Itr_sc000747.1	Ib08	0	0	0	0	0	0	0	0	0	0	0	0	0	0	0	0	0	0	0	0	0	0	0	0	0	0	0	0	0	0	0	0	0	0	0	0	0	0	0	0	0	0	0	0	0	0	0	0
Itr_sc000788.1	Ib08	0	0	0	0	0	0	0	0	0	0	0	0	0	0	0	0	0	0	0	0	0	0	0	0	0	0	0	0	0	0	0	0	0	0	0	0	0	0	0	0	0	0	0	0	0	0	0	0
Itr_sc000793.1	Ib08	0	0	0	0	0	0	0	0	0	0	0	0	0	0	0	0	0	0	0	0	0	0	0	0	0	0	0	0	0	0	5	1	0	4	0	0	0	0	0	0	0	0	0	0	0	0	0	0
Itr_sc000803.1	Ib08	0	0	0	0	0	0	0	0	0	0	0	0	0	0	0	0	0	0	0	0	0	0	0	0	0	0	0	0	0	0	0	0	0	0	0	0	0	0	0	0	0	0	0	0	0	0	0	0
Itr_sc000832.1	Ib08	0	0	0	0	0	0	0	0	0	0	0	0	0	0	0	0	0	0	0	0	0	0	0	0	0	0	0	0	0	0	0	0	0	0	0	0	0	0	0	0	0	0	0	0	0	0	0	0
Itr_sc000842.1	Ib08	0	0	0	0	0	0	0	0	0	0	0	0	0	0	0	0	0	0	0	0	0	0	0	0	0	0	0	0	0	0	0	0	0	0	0	0	0	0	0	0	0	0	0	0	0	0	0	0
Itr_sc000850.1	Ib08	0	0	0	0	0	0	0	0	0	0	0	0	0	0	0	0	0	0	0	0	0	0	0	0	0	0	0	0	0	0	0	0	0	0	0	0	0	0	0	0	0	0	0	0	0	0	0	0
Itr_sc000852.1	Ib08	0	0	0	0	0	0	0	0	0	0	0	0	0	0	0	0	0	0	0	0	0	0	0	0	0	0	0	0	0	0	0	0	0	0	0	0	0	0	0	0	0	0	0	0	0	0	0	0
Itr_sc000856.1	Ib08	0	0	0	0	0	0	0	0	0	0	0	0	0	0	0	0	0	0	0	0	0	0	0	0	0	0	0	0	0	0	0	0	0	0	0	0	0	0	0	0	0	0	0	0	0	0	0	0
Itr_sc000870.1	Ib08	0	0	0	0	0	0	0	0	0	0	0	0	0	0	0	0	0	0	0	0	0	0	0	0	0	0	0	0	0	0	0	0	0	0	0	0	0	0	0	0	0	0	0	0	0	0	0	0
Itr_sc000887.1	Ib08	0	0	0	0	0	0	0	0	0	0	0	0	0	0	0	0	0	0	0	0	0	0	0	0	0	0	0	0	0	0	0	0	0	0	0	0	0	0	0	0	0	0	0	0	0	0	0	0
Itr_sc000892.1	Ib08	0	0	0	0	0	0	0	0	0	0	0	0	0	0	0	0	0	0	0	0	0	0	0	0	0	0	0	0	0	0	0	0	0	0	0	0	0	0	0	0	0	0	0	0	0	0	0	0
Itr_sc000960.1	Ib08	0	0	0	0	0	0	0	0	0	0	0	0	0	0	0	0	0	0	0	0	0	0	0	0	0	0	0	0	0	0	0	0	0	0	0	0	0	0	0	0	0	0	0	0	0	0	0	0
Itr_sc000972.1	Ib08	0	0	0	0	0	0	0	0	0	0	0	0	0	0	0	0	0	0	0	0	0	0	0	0	0	0	0	0	0	0	0	0	0	0	0	0	0	0	0	0	0	0	0	0	0	0	0	0
Itr_sc001004.1	Ib08	0	0	0	0	0	0	0	0	0	0	0	0	0	0	0	0	0	0	0	0	0	0	0	0	0	0	0	0	0	0	0	0	0	0	0	0	0	0	0	0	0	0	0	0	0	0	0	0
Itr_sc001028.1	Ib08	0	0	0	0	0	0	0	0	0	0	0	0	0	0	0	0	0	0	0	0	0	0	0	0	0	0	0	0	0	0	0	0	0	0	0	0	0	0	0	0	0	0	0	0	0	0	0	0
Itr_sc001029.1	Ib08	0	0	0	0	0	0	0	0	0	0	0	0	0	0	0	0	0	0	0	0	0	0	0	0	0	0	0	0	0	0	0	0	0	0	0	0	0	0	0	0	0	0	0	0	0	0	0	0
Itr_sc001051.1	Ib08	0	0	0	0	0	0	0	0	0	0	0	0	0	0	0	0	0	0	0	0	0	0	0	0	0	0	0	0	0	0	0	0	0	0	0	0	0	0	0	0	0	0	0	0	0	0	0	0
Itr_sc001110.1	Ib08	0	0	0	0	0	0	0	0	0	0	0	0	0	0	0	0	0	0	0	0	0	0	0	0	0	0	0	0	0	0	0	0	0	0	0	0	0	0	0	0	0	0	0	0	0	0	0	0
Itr_sc001157.1	Ib08	0	0	0	0	0	0	0	0	0	0	0	0	0	0	0	0	0	0	0	0	0	0	0	0	0	0	0	0	0	0	0	0	0	0	0	0	0	0	0	0	0	0	0	0	0	0	0	0
Itr_sc001193.1	Ib08	0	0	0	0	0	0	0	0	0	0	0	0	0	0	0	0	0	0	0	0	0	0	0	0	0	0	0	0	0	0	0	0	0	0	0	0	0	0	0	0	0	0	0	0	0	0	0	0
Itr_sc001203.1	Ib08	0	0	0	0	0	0	0	0	0	0	0	0	0	0	0	0	0	0	0	0	0	0	0	0	0	0	0	0	0	0	0	0	0	0	0	0	0	0	0	0	0	0	0	0	0	0	0	0
Itr_sc001209.1	Ib08	0	0	0	0	0	0	0	0	0	0	0	0	0	0	0	0	0	0	0	0	0	0	0	0	0	0	0	0	0	0	0	0	0	0	0	0	0	0	0	0	0	0	0	0	0	0	0	0
Itr_sc001221.1	Ib08	0	0	0	0	0	0	0	0	0	0	0	0	0	0	0	0	0	0	0	0	0	0	0	0	0	0	0	0	0	0	0	0	0	0	0	0	0	0	0	0	0	0	0	0	0	0	0	0
Itr_sc001234.1	Ib08	0	0	0	0	0	0	0	0	0	0	0	0	0	0	0	0	0	0	0	0	0	0	0	0	0	0	0	0	0	0	0	0	0	0	0	0	0	0	0	0	0	0	0	0	0	0	0	0
Itr_sc001257.1	Ib08	0	0	0	0	0	0	0	0	0	0	0	0	0	0	0	0	0	0	0	0	0	0	0	0	0	0	0	0	0	0	0	0	0	0	0	0	0	0	0	0	0	0	0	0	0	0	0	0
Itr_sc001277.1	Ib08	0	0	0	0	0	0	0	0	0	0	0	0	0	0	0	0	0	0	0	0	0	0	0	0	0	0	0	0	0	0	0	0	0	0	0	0	0	0	0	0	0	0	0	0	0	0	0	0
Itr_sc001296.1	Ib08	0	0	0	0	0	0	0	0	0	0	0	0	0	0	0	0	0	0	0	0	0	0	0	0	0	0	0	0	0	0	0	0	0	0	0	0	0	0	0	0	0	0	0	0	0	0	0	0
Itr_sc001314.1	Ib08	0	0	0	0	0	0	0	1	0	0	1	0	0	0	0	0	0	0	0	0	0	0	0	0	0	0	0	0	0	0	0	0	0	0	0	0	0	0	0	0	0	0	0	0	0	0	0	0
Itr_sc001321.1	Ib08	0	0	0	0	0	0	0	0	0	0	0	0	0	0	0	0	0	0	0	0	0	0	0	0	0	0	0	0	0	0	0	0	0	0	0	0	0	0	0	0	0	0	0	0	0	0	0	0
Itr_sc001322.1	Ib08	0	0	0	0	0	0	0	0	0	0	0	0	0	0	0	0	0	0	0	0	0	0	0	0	0	0	0	0	0	0	0	0	0	0	0	0	0	0	0	0	0	0	0	0	0	0	0	0
Itr_sc001349.1	Ib08	0	0	0	0	0	0	0	0	0	0	0	0	0	0	0	0	0	0	0	0	0	0	0	0	0	0	0	0	0	0	0	0	0	0	0	0	0	0	0	0	0	0	0	0	0	0	0	0
Itr_sc001381.1	Ib08	0	0	0	0	0	0	0	0	0	0	0	0	0	0	0	0	0	0	0	0	0	0	0	0	0	0	0	0	0	0	0	0	0	0	0	0	0	0	0	0	0	0	0	0	0	0	0	0
Itr_sc001395.1	Ib08	0	0	0	0	0	0	0	0	0	0	0	0	0	0	0	0	0	0	0	0	0	0	0	0	0	0	0	0	0	0	0	0	0	0	0	0	0	0	0	0	0	0	0	0	0	0	0	0
Itr_sc001404.1	Ib08	0	0	0	0	0	0	0	0	0	0	0	0	0	0	0	0	0	0	0	0	0	0	0	0	0	0	0	0	0	0	0	0	0	0	0	0	0	0	0	0	0	0	0	0	0	0	0	0
Itr_sc001413.1	Ib08	0	0	0	0	0	0	0	0	0	0	0	0	0	0	0	0	0	0	0	0	0	0	0	0	0	0	0	0	0	0	0	0	0	0	0	0	0	0	0	0	0	0	0	0	0	0	0	0
Itr_sc001444.1	Ib08	0	0	0	0	0	0	0	0	0	0	0	0	0	0	0	0	0	0	0	0	0	0	0	0	0	0	0	0	0	0	0	0	0	0	0	0	0	0	0	0	0	0	0	0	0	0	0	0
Itr_sc001450.1	Ib08	0	0	0	0	0	0	0	0	0	0	0	0	0	0	0	0	0	0	0	0	0	0	0	0	0	0	0	0	0	0	0	0	0	0	0	0	0	0	0	0	0	0	0	0	0	0	0	0
Itr_sc001471.1	Ib08	0	0	0	0	0	0	0	0	0	0	0	0	0	0	0	0	0	0	0	0	0	0	0	0	0	0	0	0	0	0	0	0	0	0	0	0	0	0	0	0	0	0	0	0	0	0	0	0
Itr_sc001481.1	Ib08	0	0	0	0	0	0	0	0	0	0	0	0	0	0	0	0	0	0	0	0	0	0	0	0	0	0	0	0	0	0	0	0	0	0	0	0	0	0	0	0	0	0	0	0	0	0	0	0
Itr_sc001511.1	Ib08	0	0	0	0	0	0	0	0	0	0	0	0	0	0	0	0	0	0	0	0	0	0	0	0	0	0	0	0	0	0	0	0	0	0	0	0	0	0	0	0	0	0	0	0	0	0	0	0
Itr_sc001540.1	Ib08	0	0	0	0	0	0	0	0	0	0	0	0	0	0	0	0	0	0	0	0	0	0	0	0	0	0	0	0	0	0	0	0	0	0	0	0	0	0	0	0	0	0	0	0	0	0	0	0
Itr_sc001557.1	Ib08	0	0	0	0	0	0	0	0	0	0	0	0	0	0	0	0	0	0	0	0	0	0	0	0	0	0	0	0	0	0	0	0	0	0	0	0	0	0	0	0	0	0	0	0	0	0	0	0
Itr_sc001567.1	Ib08	0	0	0	0	0	0	0	0	0	0	0	0	0	0	0	0	0	0	0	0	0	0	0	0	0	0	0	0	0	0	0	0	0	0	0	0	0	0	0	0	0	0	0	0	0	0	0	0
Itr_sc001586.1	Ib08	0	0	0	0	0	0	0	0	0	0	0	0	0	0	0	0	0	0	0	0	0	0	0	0	0	0	0	0	0	0	0	0	0	0	0	0	0	0	0	0	0	0	0	0	0	0	0	0
Itr_sc001599.1	Ib08	0	0	0	0	0	0	0	0	0	0	0	0	0	0	0	0	0	0	0	0	0	0	0	0	0	0	0	0	0	0	0	0	0	0	0	0	0	0	0	0	0	0	0	0	0	0	0	0
Itr_sc001604.1	Ib08	0	0	0	0	0	0	0	0	0	0	0	0	0	0	0	0	0	0	0	0	0	0	0	0	0	0	0	0	0	0	0	0	0	0	0	0	0	0	0	0	0	0	0	0	0	0	0	0
Itr_sc001624.1	Ib08	0	0	0	0	0	0	0	0	0	0	0	0	0	0	0	0	0	0	0	0	0	0	0	0	0	0	0	0	0	0	0	0	0	0	0	0	0	0	0	0	0	0	0	0	0	0	0	0
Itr_sc001630.1	Ib08	0	0	0	0	0	0	0	0	0	0	0	0	0	0	0	0	0	0	0	0	0	0	0	0	0	0	0	0	0	0	0	0	0	0	0	0	0	0	0	0	0	0	0	0	0	0	0	0
Itr_sc001632.1	Ib08	0	0	0	0	0	0	0	0	0	0	0	0	0	0	0	0	0	0	0	0	0	0	0	0	0	0	0	0	0	0	0	0	0	0	0	0	0	0	0	0	0	0	0	0	0	0	0	0
Itr_sc001674.1	Ib08	0	0	0	0	0	0	0	0	0	0	0	0	0	0	0	0	0	0	0	0	0	0	0	0	0	0	0	0	0	0	0	0	0	0	0	0	0	0	0	0	0	0	0	0	0	0	0	0
Itr_sc001675.1	Ib08	0	0	0	0	0	0	0	0	0	0	0	0	0	0	0	0	0	0	0	0	0	0	0	0	0	0	0	0	0	0	0	0	0	0	0	0	0	0	0	0	0	0	0	0	0	0	0	0
Itr_sc001694.1	Ib08	0	0	0	0	0	0	0	0	0	0	0	0	0	0	0	0	0	0	0	0	0	0	0	0	0	0	0	0	0	0	0	0	0	0	0	0	0	0	0	0	0	0	0	0	0	0	0	0
Itr_sc001715.1	Ib08	0	0	0	0	0	0	0	0	0	0	0	0	0	0	0	0	0	0	0	0	0	0	0	0	0	0	0	0	0	0	0	0	0	0	0	0	0	0	0	0	0	0	0	0	0	0	0	0
Itr_sc001722.1	Ib08	0	0	0	0	0	0	0	0	0	0	0	0	0	0	0	0	0	0	0	0	0	0	0	0	0	0	0	0	0	0	0	0	0	0	0	0	0	0	0	0	0	0	0	0	0	0	0	0
Itr_sc001727.1	Ib08	0	0	0	0	0	0	0	0	0	0	0	0	0	0	0	0	0	0	0	0	0	0	0	0	0	0	0	0	0	0	0	0	0	0	0	0	0	0	0	0	0	0	0	0	0	0	0	0
Itr_sc001741.1	Ib08	0	0	0	0	0	0	0	0	0	0	0	0	0	0	0	0	0	0	0	0	0	0	0	0	0	0	0	0	0	0	0	0	0	0	0	0	0	0	0	0	0	0	0	0	0	0	0	0
Itr_sc001742.1	Ib08	0	0	0	0	0	0	0	0	0	0	0	0	0	0	0	0	0	0	0	0	0	0	0	0	0	0	0	0	0	0	0	0	0	0	0	0	0	0	0	0	0	0	0	0	0	0	0	0
Itr_sc001770.1	Ib08	0	0	0	0	0	0	0	0	0	0	0	0	0	0	0	0	0	0	0	0	0	0	0	0	0	0	0	0	0	0	0	0	0	0	0	0	0	0	0	0	0	0	0	0	0	0	0	0
Itr_sc001773.1	Ib08	0	0	0	0	0	0	0	0	0	0	0	0	0	0	0	0	0	0	0	0	0	0	0	0	0	0	0	0	0	0	0	0	0	0	0	0	0	0	0	0	0	0	0	0	0	0	0	0
Itr_sc001781.1	Ib08	0	0	0	0	0	0	0	0	0	0	0	0	0	0	0	0	0	0	0	0	0	0	0	0	0	0	0	0	0	0	0	0	0	0	0	0	0	0	0	0	0	0	0	0	0	0	0	0
Itr_sc001843.1	Ib08	0	0	0	0	0	0	0	0	0	0	0	0	0	0	0	0	0	0	0	0	0	0	0	0	0	0	0	0	0	0	0	0	0	0	0	0	0	0	0	0	0	0	0	0	0	0	0	0
Itr_sc001877.1	Ib08	0	0	0	0	0	0	0	0	0	0	0	0	0	0	0	0	0	0	0	0	0	0	0	0	0	0	0	0	0	0	0	0	0	0	0	0	0	0	0	0	0	0	0	0	0	0	0	0
Itr_sc001920.1	Ib08	0	0	0	0	0	0	0	0	0	0	0	0	0	0	0	0	0	0	0	0	0	0	0	0	0	0	0	0	0	0	0	0	0	0	0	0	0	0	0	0	0	0	0	0	0	0	0	0
Itr_sc001922.1	Ib08	0	0	0	0	0	0	0	0	0	0	0	0	0	0	0	0	0	0	0	0	0	0	0	0	0	0	0	0	0	0	0	0	0	0	0	0	0	0	0	0	0	0	0	0	0	0	0	0
Itr_sc001924.1	Ib08	0	0	0	0	0	0	0	0	0	0	0	0	0	0	0	0	0	0	0	0	0	0	0	0	0	0	0	0	0	0	0	0	0	0	0	0	0	0	0	0	0	0	0	0	0	0	0	0
Itr_sc001938.1	Ib08	0	0	0	0	0	0	0	0	0	0	0	0	0	0	0	0	1	0	0	0	0	0	1	0	0	0	0	0	0	0	0	0	0	0	0	0	0	0	0	0	0	0	0	0	0	0	0	0
Itr_sc001960.1	Ib08	0	0	0	0	0	0	0	0	0	0	0	0	0	0	0	0	0	0	0	0	0	0	0	0	0	0	0	0	0	0	0	0	0	0	0	0	0	0	0	0	0	0	0	0	0	0	0	0
Itr_sc002047.1	Ib08	0	0	0	0	0	0	0	0	0	0	0	0	0	0	0	0	0	0	0	0	0	0	0	0	0	0	0	0	0	0	0	0	0	0	0	0	0	0	0	0	0	0	0	0	0	0	0	0
Itr_sc002051.1	Ib08	0	0	0	0	0	0	0	0	0	0	0	0	0	0	0	0	0	0	0	0	0	0	0	0	0	0	0	0	0	0	0	0	0	0	0	0	0	0	0	0	0	0	0	0	0	0	0	0
Itr_sc002058.1	Ib08	0	0	0	0	0	0	0	0	0	0	0	0	0	0	0	0	0	0	0	0	0	0	0	0	0	0	0	0	0	0	0	0	0	0	0	0	0	0	0	0	0	0	0	0	0	0	0	0
Itr_sc002074.1	Ib08	0	0	0	0	0	0	0	0	0	0	0	0	0	0	0	0	0	0	0	0	0	0	0	0	0	0	0	0	0	0	0	0	0	0	0	0	0	0	0	0	0	0	0	0	0	0	0	0
Itr_sc002140.1	Ib08	0	0	0	0	0	0	0	0	0	0	0	0	0	0	0	0	0	0	0	0	0	0	0	0	0	0	0	0	0	0	0	0	0	0	0	0	0	0	0	0	0	0	0	0	0	0	0	0
Itr_sc002250.1	Ib08	0	0	0	0	0	0	0	0	0	0	0	0	0	0	0	0	0	0	0	0	0	0	0	0	0	0	0	0	0	0	0	0	0	0	0	0	0	0	0	0	0	0	0	0	0	0	0	0
Itr_sc002284.1	Ib08	0	0	0	0	0	0	0	0	0	0	0	0	0	0	0	0	0	0	0	0	0	0	0	0	0	0	0	0	0	0	0	0	0	0	0	0	0	0	0	0	0	0	0	0	0	0	0	0
Itr_sc002309.1	Ib08	0	0	0	0	0	0	0	0	0	0	0	0	0	0	0	0	0	0	0	0	0	0	0	0	0	0	0	0	0	0	0	0	0	0	0	0	0	0	0	0	0	0	0	0	0	0	0	0
Itr_sc002336.1	Ib08	0	0	0	0	0	0	0	0	0	0	0	0	0	0	0	0	0	0	0	0	0	0	0	0	0	0	0	0	0	0	0	0	0	0	0	0	0	0	0	0	0	0	0	0	0	0	0	0
Itr_sc002357.1	Ib08	0	0	0	0	0	0	0	0	0	0	0	0	0	0	0	0	0	0	0	0	0	0	0	0	0	0	0	0	0	0	0	0	0	0	0	0	0	0	0	0	0	0	0	0	0	0	0	0
Itr_sc002358.1	Ib08	0	0	0	0	0	0	0	0	0	0	0	0	0	0	0	0	0	0	0	0	0	0	0	0	0	0	0	0	0	0	0	0	0	0	0	0	0	0	0	0	0	0	0	0	0	0	0	0
Itr_sc002365.1	Ib08	0	0	0	0	0	0	0	0	0	0	0	0	0	0	0	0	0	0	0	0	0	0	0	0	0	0	0	0	0	0	0	0	0	0	0	0	0	0	0	0	0	0	0	0	0	0	0	0
Itr_sc002372.1	Ib08	0	0	0	0	0	0	0	0	0	0	0	0	0	0	0	0	0	0	0	0	0	0	0	0	0	0	0	0	0	0	0	0	0	0	0	0	0	0	0	0	0	0	0	0	0	0	0	0
Itr_sc002380.1	Ib08	0	0	0	0	0	0	0	0	0	0	0	0	0	0	0	0	0	0	0	0	0	0	0	0	0	0	0	0	0	0	0	0	0	0	0	0	0	0	0	0	0	0	0	0	0	0	0	0
Itr_sc002410.1	Ib08	0	0	0	0	0	0	0	0	0	0	0	0	0	0	0	0	0	0	0	0	0	0	0	0	0	0	0	0	0	0	0	0	0	0	0	0	0	0	0	0	0	0	0	0	0	0	0	0
Itr_sc002421.1	Ib08	0	0	0	0	0	0	0	0	0	0	0	0	0	0	0	0	0	0	0	0	0	0	0	0	0	0	0	0	0	0	0	0	0	0	0	0	0	0	0	0	0	0	0	0	0	0	0	0
Itr_sc002457.1	Ib08	0	0	0	0	0	0	0	0	0	0	0	0	0	0	0	0	0	0	0	0	0	0	0	0	0	0	0	0	0	0	0	0	0	0	0	0	0	0	0	0	0	0	0	0	0	0	0	0
Itr_sc002473.1	Ib08	0	0	0	0	0	0	0	0	0	0	0	0	0	0	0	0	0	0	0	0	0	0	0	0	0	0	0	0	0	0	0	0	0	0	0	0	0	0	0	0	0	0	0	0	0	0	0	0
Itr_sc002531.1	Ib08	0	0	0	0	0	0	0	0	0	0	0	0	0	0	0	0	0	0	0	0	0	0	0	0	0	0	0	0	0	0	0	0	0	0	0	0	0	0	0	0	0	0	0	0	0	0	0	0
Itr_sc002541.1	Ib08	0	0	0	0	0	0	0	0	0	0	0	0	0	0	0	0	0	0	0	0	0	0	0	0	0	0	0	0	0	0	0	0	0	0	0	0	0	0	0	0	0	0	0	0	0	0	0	0
Itr_sc002570.1	Ib08	0	0	0	0	0	0	0	0	0	0	0	0	0	0	0	0	0	0	0	0	0	0	0	0	0	0	0	0	0	0	0	0	0	0	0	0	0	0	0	0	0	0	0	0	0	0	0	0
Itr_sc002616.1	Ib08	0	0	0	0	0	0	0	0	0	0	0	0	0	0	0	0	0	0	0	0	0	0	0	0	0	0	0	0	0	0	0	0	0	0	0	0	0	0	0	0	0	0	0	0	0	0	0	0
Itr_sc002617.1	Ib08	0	0	0	0	0	0	0	0	0	0	0	0	0	0	0	0	0	0	0	0	0	0	0	0	0	0	0	0	0	0	0	0	0	0	0	0	0	0	0	0	0	0	0	0	0	0	0	0
Itr_sc002620.1	Ib08	0	0	0	0	0	0	0	0	0	0	0	0	0	0	0	0	0	0	0	0	0	0	0	0	0	0	0	0	0	0	0	0	0	0	0	0	0	0	0	0	0	0	0	0	0	0	0	0
Itr_sc002632.1	Ib08	0	0	0	0	0	0	0	0	0	0	0	0	0	0	0	0	0	0	0	0	0	0	0	0	0	0	0	0	0	0	0	0	0	0	0	0	0	0	0	0	0	0	0	0	0	0	0	0
Itr_sc002635.1	Ib08	0	0	0	0	0	0	0	0	0	0	0	0	0	0	0	0	0	0	0	0	0	0	0	0	0	0	0	0	0	0	0	0	0	0	0	0	0	0	0	0	0	0	0	0	0	0	0	0
Itr_sc002702.1	Ib08	0	0	0	0	0	0	0	0	0	0	0	0	0	0	0	0	0	0	0	0	0	0	0	0	0	0	0	0	0	0	0	0	0	0	0	0	0	0	0	0	0	0	0	0	0	0	0	0
Itr_sc002774.1	Ib08	0	0	0	0	0	0	0	0	0	0	0	0	0	0	0	0	0	0	0	0	0	0	0	0	0	0	0	0	0	0	0	0	0	0	0	0	0	0	0	0	0	0	0	0	0	0	0	0
Itr_sc002797.1	Ib08	0	0	0	0	0	0	0	0	0	0	0	0	0	0	0	0	0	0	0	0	0	0	0	0	0	0	0	0	0	0	0	0	0	0	0	0	0	0	0	0	0	0	0	0	0	0	0	0
Itr_sc002804.1	Ib08	0	0	0	0	0	0	0	0	0	0	0	0	0	0	0	0	0	0	0	0	0	0	0	0	0	0	0	0	0	0	0	0	0	0	0	0	0	0	0	0	0	0	0	0	0	0	0	0
Itr_sc002832.1	Ib08	0	0	0	0	0	0	0	0	0	0	0	0	0	0	0	0	0	0	0	0	0	0	0	0	0	0	0	0	0	0	0	0	0	0	0	0	0	0	0	0	0	0	0	0	0	0	0	0
Itr_sc002899.1	Ib08	0	0	0	0	0	0	0	0	0	0	0	0	0	0	0	0	0	0	0	0	0	0	0	0	0	0	0	0	0	0	0	0	0	0	0	0	0	0	0	0	0	0	0	0	0	0	0	0
Itr_sc002913.1	Ib08	0	0	0	0	0	0	0	0	0	0	0	0	0	0	0	0	0	0	0	0	0	0	0	0	0	0	0	0	0	0	0	0	0	0	0	0	0	0	0	0	0	0	0	0	0	0	0	0
Itr_sc002940.1	Ib08	0	0	0	0	0	0	0	0	0	0	0	0	0	0	0	0	0	0	0	0	0	0	0	0	0	0	0	0	0	0	0	0	0	0	0	0	0	0	0	0	0	0	0	0	0	0	0	0
Itr_sc002943.1	Ib08	0	0	0	0	0	0	0	0	0	0	0	0	0	0	0	0	0	0	0	0	0	0	0	0	0	0	0	0	0	0	0	0	0	0	0	0	0	0	0	0	0	0	0	0	0	0	0	0
Itr_sc003017.1	Ib08	0	0	0	0	0	0	0	0	0	0	0	0	0	0	0	0	0	0	0	0	0	0	0	0	0	0	0	0	0	0	0	0	0	0	0	0	0	0	0	0	0	0	0	0	0	0	0	0
Itr_sc003054.1	Ib08	0	0	0	0	0	0	0	0	0	0	0	0	0	0	0	0	1	0	0	0	1	0	0	0	0	0	0	0	0	0	0	0	0	0	0	0	0	0	0	0	0	0	0	0	0	0	0	0
Itr_sc003089.1	Ib08	0	0	0	0	0	0	0	0	0	0	0	0	0	0	0	0	0	0	0	0	0	0	0	0	0	0	0	0	0	0	0	0	0	0	0	0	0	0	0	0	0	0	0	0	0	0	0	0
Itr_sc003097.1	Ib08	0	0	0	0	0	0	0	0	0	0	0	0	0	0	0	0	0	0	0	0	0	0	0	0	0	0	0	0	0	0	0	0	0	0	0	0	0	0	0	0	0	0	0	0	0	0	0	0
Itr_sc003115.1	Ib08	0	0	0	0	0	0	0	0	0	0	0	0	0	0	0	0	0	0	0	0	0	0	0	0	0	0	0	0	0	0	0	0	0	0	0	0	0	0	0	0	0	0	0	0	0	0	0	0
Itr_sc003118.1	Ib08	0	0	0	0	0	0	0	0	0	0	0	0	0	0	0	0	0	0	0	0	0	0	0	0	0	0	0	0	0	0	0	0	0	0	0	0	0	0	0	0	0	0	0	0	0	0	0	0
Itr_sc003161.1	Ib08	0	0	0	0	0	0	0	0	0	0	0	0	0	0	0	0	0	0	0	0	0	0	0	0	0	0	0	0	0	0	0	0	0	0	0	0	0	0	0	0	0	0	0	0	0	0	0	0
Itr_sc003191.1	Ib08	0	0	0	0	0	0	0	0	0	0	0	0	0	0	0	0	0	0	0	0	0	0	0	0	0	0	0	0	0	0	0	0	0	0	0	0	0	0	0	0	0	0	0	0	0	0	0	0
Itr_sc003217.1	Ib08	0	0	0	0	0	0	0	0	0	0	0	0	0	0	0	0	0	0	0	0	0	0	0	0	0	0	0	0	0	0	0	0	0	0	0	0	0	0	0	0	0	0	0	0	0	0	0	0
Itr_sc003227.1	Ib08	0	0	0	0	0	0	0	0	0	0	0	0	0	0	0	0	0	0	0	0	0	0	0	0	0	0	0	0	0	0	0	0	0	0	0	0	0	0	0	0	0	0	0	0	0	0	0	0
Itr_sc003240.1	Ib08	0	0	0	0	0	0	0	0	0	0	0	0	0	0	0	0	0	0	0	0	0	0	0	0	0	0	0	0	0	0	0	0	0	0	0	0	0	0	0	0	0	0	0	0	0	0	0	0
Itr_sc003277.1	Ib08	0	0	0	0	0	0	0	0	0	0	0	0	0	0	0	0	0	0	0	0	0	0	0	0	0	0	0	0	0	0	0	0	0	0	0	0	0	0	0	0	0	0	0	0	0	0	0	0
Itr_sc003469.1	Ib08	0	0	0	0	0	0	0	0	0	0	0	0	0	0	0	0	0	0	0	0	0	0	0	0	0	0	0	0	0	0	0	0	0	0	0	0	0	0	0	0	0	0	0	0	0	0	0	0
Itr_sc003571.1	Ib08	0	0	0	0	0	0	0	0	0	0	0	0	0	0	0	0	0	0	0	0	0	0	0	0	0	0	0	0	0	0	0	0	0	0	0	0	0	0	0	0	0	0	0	0	0	0	0	0
Itr_sc003617.1	Ib08	0	0	0	0	0	0	0	0	0	0	0	0	0	0	0	0	0	0	0	0	0	0	0	0	0	0	0	0	0	0	0	0	0	0	0	0	0	0	0	0	0	0	0	0	0	0	0	0
Itr_sc003628.1	Ib08	0	0	0	0	0	0	0	0	0	0	0	0	0	0	0	0	0	0	0	0	0	0	0	0	0	0	0	0	0	0	0	0	0	0	0	0	0	0	0	0	0	0	0	0	0	0	0	0
Itr_sc003711.1	Ib08	0	0	0	0	0	0	0	0	0	0	0	0	0	0	0	0	0	0	0	0	0	0	0	0	0	0	0	0	0	0	0	0	0	0	0	0	0	0	0	0	0	0	0	0	0	0	0	0
Itr_sc003725.1	Ib08	0	0	0	0	0	0	0	0	0	0	0	0	0	0	0	0	0	0	0	0	0	0	0	0	0	0	0	0	0	0	0	0	0	0	0	0	0	0	0	0	0	0	0	0	0	0	0	0
Itr_sc003745.1	Ib08	0	0	0	0	0	0	0	0	0	0	0	0	0	0	0	0	0	0	0	0	0	0	0	0	0	0	0	0	0	0	0	0	0	0	0	0	0	0	0	0	0	0	0	0	0	0	0	0
Itr_sc003776.1	Ib08	0	0	0	0	0	0	0	0	0	0	0	0	0	0	0	0	0	0	0	0	0	0	0	0	0	0	0	0	0	0	0	0	0	0	0	0	0	0	0	0	0	0	0	0	0	0	0	0
Itr_sc003790.1	Ib08	0	0	0	0	0	0	0	0	0	0	0	0	0	0	0	0	0	0	0	0	0	0	0	0	0	0	0	0	0	0	0	0	0	0	0	0	0	0	0	0	0	0	0	0	0	0	0	0
Itr_sc003810.1	Ib08	0	0	0	0	0	0	0	0	0	0	0	0	0	0	0	0	0	0	0	0	0	0	0	0	0	0	0	0	0	0	0	0	0	0	0	0	0	0	0	0	0	0	0	0	0	0	0	0
Itr_sc003886.1	Ib08	0	0	0	0	0	0	0	0	0	0	0	0	0	0	0	0	0	0	0	0	0	0	0	0	0	0	0	0	0	0	0	0	0	0	0	0	0	0	0	0	0	0	0	0	0	0	0	0
Itr_sc003899.1	Ib08	0	0	0	0	0	0	0	0	0	0	0	0	0	0	0	0	0	0	0	0	0	0	0	0	0	0	0	0	0	0	0	0	0	0	0	0	0	0	0	0	0	0	0	0	0	0	0	0
Itr_sc003959.1	Ib08	0	0	0	0	0	0	0	0	0	0	0	0	0	0	0	0	0	0	0	0	0	0	0	0	0	0	0	0	0	0	0	0	0	0	0	0	0	0	0	0	0	0	0	0	0	0	0	0
Itr_sc004230.1	Ib08	0	0	0	0	0	0	0	0	0	0	0	0	0	0	0	0	0	0	0	0	0	0	0	0	0	0	0	0	0	0	0	0	0	0	0	0	0	0	0	0	0	0	0	0	0	0	0	0
Itr_sc004285.1	Ib08	0	0	0	0	0	0	0	0	0	0	0	0	0	0	0	0	0	0	0	0	0	0	0	0	0	0	0	0	0	0	0	0	0	0	0	0	0	0	0	0	0	0	0	0	0	0	0	0
Itr_sc004302.1	Ib08	0	0	0	0	0	0	0	0	0	0	0	0	0	0	0	0	0	0	0	0	0	0	0	0	0	0	0	0	0	0	0	0	0	0	0	0	0	0	0	0	0	0	0	0	0	0	0	0
Itr_sc004503.1	Ib08	0	0	0	0	0	0	0	0	0	0	0	0	0	0	0	0	0	0	0	0	0	0	0	0	0	0	0	0	0	0	0	0	0	0	0	0	0	0	0	0	0	0	0	0	0	0	0	0
Itr_sc004558.1	Ib08	0	0	0	0	0	0	0	0	0	0	0	0	0	0	0	0	0	0	0	0	0	0	0	0	0	0	0	0	0	0	0	0	0	0	0	0	0	0	0	0	0	0	0	0	0	0	0	0
Itr_sc004995.1	Ib08	0	0	0	0	0	0	0	0	0	0	0	0	0	0	0	0	0	0	0	0	0	0	0	0	0	0	0	0	0	0	0	0	0	0	0	0	0	0	0	0	0	0	0	0	0	0	0	0
Itr_sc005102.1	Ib08	0	0	0	0	0	0	0	0	0	0	0	0	0	0	0	0	0	0	0	0	0	0	0	0	0	0	0	0	0	0	0	0	0	0	0	0	0	0	0	0	0	0	0	0	0	0	0	0
Itr_sc005129.1	Ib08	0	0	0	0	0	0	0	0	0	0	0	0	0	0	0	0	0	0	0	0	0	0	0	0	0	0	0	0	0	0	0	0	0	0	0	0	0	0	0	0	0	0	0	0	0	0	0	0
Itr_sc005207.1	Ib08	0	0	0	0	0	0	0	0	0	0	0	0	0	0	0	0	0	0	0	0	0	0	0	0	0	0	0	0	0	0	0	0	0	0	0	0	0	0	0	0	0	0	0	0	0	0	0	0
Itr_sc005403.1	Ib08	0	0	0	0	0	0	0	0	0	0	0	0	0	0	0	0	0	0	0	0	0	0	0	0	0	0	0	0	0	0	0	0	0	0	0	0	0	0	0	0	0	0	0	0	0	0	0	0
Itr_sc005738.1	Ib08	0	0	0	0	0	0	0	1	0	0	0	1	0	0	0	0	0	0	0	0	0	0	0	0	0	0	0	0	0	0	1	0	0	0	0	1	0	0	0	0	0	0	0	0	0	0	0	0
Itr_sc006409.1	Ib08	0	0	0	0	0	0	0	0	0	0	0	0	0	0	0	0	0	0	0	0	0	0	0	0	0	0	0	0	0	0	0	0	0	0	0	0	0	0	0	0	0	0	0	0	0	0	0	0
Itr_sc007160.1	Ib08	0	0	0	0	0	0	0	0	0	0	0	0	0	0	0	0	0	0	0	0	0	0	0	0	0	0	0	0	0	0	0	0	0	0	0	0	0	0	0	0	0	0	0	0	0	0	0	0
Itr_sc013875.1	Ib08	0	0	0	0	0	0	0	0	0	0	0	0	0	0	0	0	0	0	0	0	0	0	0	0	0	0	0	0	0	0	0	0	0	0	0	0	0	0	0	0	0	0	0	0	1	0	0	1
Itr_sc014208.1	Ib08	0	0	0	0	0	0	0	0	0	0	0	0	0	0	0	0	0	0	0	0	0	0	0	0	0	0	0	0	0	0	0	0	0	0	0	0	0	0	0	0	0	0	0	0	0	0	0	0
Itr_sc014728.1	Ib08	0	0	0	0	0	0	0	0	0	0	0	0	0	0	0	0	0	0	0	0	0	0	0	0	0	0	0	0	0	0	0	0	0	0	0	0	0	0	0	0	0	0	0	0	0	0	0	0
Itr_sc015724.1	Ib08	0	0	0	0	0	0	0	0	0	0	0	0	0	0	0	0	0	0	0	0	0	0	0	0	0	0	0	0	0	0	0	0	0	0	0	0	0	0	0	0	0	0	0	0	0	0	0	0
Itr_sc016673.1	Ib08	0	0	0	0	0	0	0	0	0	0	0	0	0	0	0	0	0	0	0	0	0	0	0	0	0	0	0	0	0	0	0	0	0	0	0	0	0	0	0	0	0	0	0	0	0	0	0	0
Itr_sc020384.1	Ib08	0	0	0	0	0	0	0	0	0	0	0	0	0	0	0	0	0	0	0	0	0	0	0	0	0	0	0	0	0	0	0	0	0	0	0	0	0	0	0	0	0	0	0	0	0	0	0	0
Itr_sc040527.1	Ib08	0	0	0	0	0	0	0	0	0	0	0	0	0	0	0	0	0	0	0	0	0	0	0	0	0	0	0	0	0	0	0	0	0	0	0	0	0	0	0	0	0	0	0	0	0	0	0	0
Itr_sc043430.1	Ib08	0	0	0	0	0	0	0	0	0	0	0	0	0	0	0	0	0	0	0	0	0	0	0	0	0	0	0	0	0	0	0	0	0	0	0	0	0	0	0	0	0	0	0	0	0	0	0	0
Itr_sc045861.1	Ib08	0	0	0	0	0	0	0	0	0	0	0	0	0	0	0	0	0	0	0	0	0	0	0	0	0	0	0	0	0	0	0	0	0	0	0	0	0	0	0	0	0	0	0	0	0	0	0	0
Itr_sc049167.1	Ib08	0	0	0	0	0	0	0	0	0	0	0	0	0	0	0	0	0	0	0	0	0	0	0	0	0	0	0	0	0	0	0	0	0	0	0	0	0	0	0	0	0	0	0	0	0	0	0	0
Itr_sc051328.1	Ib08	0	0	0	0	0	0	0	0	0	0	0	0	0	0	0	0	0	0	0	0	0	0	0	0	0	0	0	0	0	0	0	0	0	0	0	0	0	0	0	0	0	0	0	0	0	0	0	0
Itr_sc051625.1	Ib08	0	0	0	0	0	0	0	0	0	0	0	0	0	0	0	0	0	0	0	0	0	0	0	0	0	0	0	0	0	0	0	0	0	0	0	0	0	0	0	0	0	0	0	0	0	0	0	0
Itr_sc058114.1	Ib08	0	0	0	0	0	0	0	0	0	0	0	0	0	0	0	0	0	0	0	0	0	0	0	0	0	0	0	0	0	0	0	0	0	0	0	0	0	0	0	0	0	0	0	0	0	0	0	0
Itr_sc065759.1	Ib08	0	0	0	0	0	0	0	0	0	0	0	0	0	0	0	0	0	0	0	0	0	0	0	0	0	0	0	0	0	0	0	0	0	0	0	0	0	0	0	0	0	0	0	0	0	0	0	0
Itr_sc066147.1	Ib08	0	0	0	0	0	0	0	0	0	0	0	0	0	0	0	0	0	0	0	0	0	0	0	0	0	0	0	0	0	0	0	0	0	0	0	0	0	0	0	0	0	0	0	0	0	0	0	0
Itr_sc066993.1	Ib08	0	0	0	0	0	0	0	0	0	0	0	0	0	0	0	0	0	0	0	0	0	0	0	0	0	0	0	0	0	0	0	0	0	0	0	0	0	0	0	0	0	0	0	0	0	0	0	0
Itr_sc070929.1	Ib08	0	0	0	0	0	0	0	1	0	0	0	0	1	0	0	0	2	2	0	0	0	0	0	0	0	0	0	0	0	0	0	0	0	0	0	0	0	0	0	0	0	0	0	0	0	0	0	0
Itr_sc117039.1	Ib08	0	0	0	0	0	0	0	0	0	0	0	0	0	0	0	0	0	0	0	0	0	0	0	0	0	0	0	0	0	0	0	0	0	0	0	0	0	0	0	0	0	0	0	0	0	0	0	0
Itr_sc000035.1	Ib09	0	0	0	0	0	0	0	0	0	0	0	0	0	0	0	0	0	0	0	0	0	0	0	0	0	0	0	0	0	0	0	0	0	0	0	0	0	0	0	0	0	0	0	0	0	0	0	0
Itr_sc000050.1	Ib09	0	0	0	0	0	0	0	0	0	0	0	0	0	0	0	0	0	0	0	0	0	0	0	0	0	0	0	0	0	0	0	0	0	0	0	0	0	0	0	0	0	0	0	0	0	0	0	0
Itr_sc000060.1	Ib09	0	0	0	0	0	0	0	0	0	0	0	0	0	0	0	0	0	0	0	0	0	0	0	0	0	0	0	0	0	0	0	0	0	0	0	0	0	0	0	0	0	0	0	0	0	0	0	0
Itr_sc000061.1	Ib09	0	0	0	0	0	0	0	0	0	0	0	0	0	0	0	0	0	0	0	0	0	0	0	0	0	0	0	0	0	0	0	0	0	0	0	0	0	0	0	0	0	0	0	0	0	0	0	0
Itr_sc000073.1	Ib09	0	0	0	0	0	0	0	0	0	0	0	0	0	0	0	0	0	0	0	0	0	0	0	0	0	0	0	0	0	0	0	0	0	0	0	0	0	0	0	0	0	0	0	0	0	0	0	0
Itr_sc000079.1	Ib09	0	0	0	0	0	0	0	0	0	0	0	0	0	0	0	0	0	0	0	0	0	0	0	0	0	0	0	0	0	0	0	0	0	0	0	0	0	0	0	0	0	0	0	0	0	0	0	0
Itr_sc000107.1	Ib09	0	0	0	0	0	0	0	0	0	0	0	0	0	0	0	0	0	0	0	0	0	0	0	0	0	0	0	0	0	0	0	0	0	0	0	0	0	0	0	0	0	0	0	0	0	0	0	0
Itr_sc000116.1	Ib09	0	0	0	0	0	0	0	0	0	0	0	0	0	0	0	0	0	0	0	0	0	0	0	0	0	0	0	0	0	0	0	0	0	0	0	0	0	0	0	0	0	0	0	0	0	0	0	0
Itr_sc000162.1	Ib09	0	0	0	0	0	0	0	0	0	0	0	0	0	0	0	0	0	0	0	0	0	0	0	0	0	0	0	0	0	0	0	0	0	0	0	0	0	0	0	0	0	0	0	0	0	0	0	0
Itr_sc000182.1	Ib09	0	0	0	0	0	0	0	0	0	0	0	0	0	0	0	0	0	0	0	0	0	0	0	0	0	0	0	0	0	0	0	0	0	0	0	0	0	0	0	0	0	0	0	0	0	0	0	0
Itr_sc000275.1	Ib09	0	0	0	0	0	0	0	0	0	0	0	0	0	0	0	0	0	0	0	0	0	0	0	0	0	0	0	0	0	0	0	0	0	0	0	0	0	0	0	0	0	0	0	0	0	0	0	0
Itr_sc000281.1	Ib09	0	0	0	0	0	0	0	0	0	0	0	0	0	0	0	0	0	0	0	0	0	0	0	0	0	0	0	0	0	0	0	0	0	0	0	0	0	0	0	0	0	0	0	0	0	0	0	0
Itr_sc000291.1	Ib09	0	0	0	0	0	0	0	0	0	0	0	0	0	0	0	0	0	0	0	0	0	0	0	0	0	0	0	0	0	0	0	0	0	0	0	0	0	0	0	0	0	0	0	0	0	0	0	0
Itr_sc000314.1	Ib09	0	0	0	0	0	0	0	0	0	0	0	0	0	0	0	0	0	0	0	0	0	0	0	0	0	0	0	0	0	0	0	0	0	0	0	0	0	0	0	0	0	0	0	0	0	0	0	0
Itr_sc000355.1	Ib09	0	0	0	0	0	0	0	0	0	0	0	0	0	0	0	0	0	0	0	0	0	0	0	0	0	0	0	0	0	0	0	0	0	0	0	0	0	0	0	0	0	0	0	0	0	0	0	0
Itr_sc000369.1	Ib09	0	0	0	0	0	0	0	0	0	0	0	0	0	0	0	0	0	0	0	0	0	0	0	0	0	0	0	0	0	0	0	0	0	0	0	0	0	0	0	0	0	0	0	0	0	0	0	0
Itr_sc000370.1	Ib09	0	0	0	0	0	0	0	0	0	0	0	0	0	0	0	0	0	0	0	0	0	0	0	0	0	0	0	0	0	0	0	0	0	0	0	0	0	0	0	0	0	0	0	0	0	0	0	0
Itr_sc000399.1	Ib09	0	0	0	0	0	0	0	0	0	0	0	0	0	0	0	0	0	0	0	0	0	0	0	0	0	0	0	0	0	0	0	0	0	0	0	0	0	0	0	0	0	0	0	0	0	0	0	0
Itr_sc000448.1	Ib09	0	0	0	0	0	0	0	0	0	0	0	0	0	0	0	0	0	0	0	0	0	0	0	0	0	0	0	0	0	0	0	0	0	0	0	0	0	0	0	0	0	0	0	0	0	0	0	0
Itr_sc000456.1	Ib09	0	0	0	0	0	0	0	0	0	0	0	0	0	0	0	0	0	0	0	0	0	0	0	0	0	0	0	0	0	0	0	0	0	0	0	0	0	0	0	0	0	0	0	0	0	0	0	0
Itr_sc000465.1	Ib09	0	0	0	0	0	0	0	0	0	0	0	0	0	0	0	0	0	0	0	0	0	0	0	0	0	0	0	0	0	0	0	0	0	0	0	0	0	0	0	0	0	0	0	0	0	0	0	0
Itr_sc000504.1	Ib09	1	1	0	0	0	0	0	0	0	0	0	0	0	0	0	0	0	0	0	0	0	0	0	0	0	0	0	0	0	0	0	0	0	0	0	0	0	0	0	0	0	0	0	0	0	0	0	0
Itr_sc000505.1	Ib09	0	0	0	0	0	0	0	0	0	0	0	0	0	0	0	0	0	0	0	0	0	0	0	0	0	0	0	0	0	0	0	0	0	0	0	0	0	0	0	0	0	0	0	0	0	0	0	0
Itr_sc000550.1	Ib09	0	0	0	0	0	0	0	0	0	0	0	0	0	0	0	0	0	0	0	0	0	0	0	0	0	0	0	0	0	0	0	0	0	0	0	0	0	0	0	0	0	0	0	0	0	0	0	0
Itr_sc000563.1	Ib09	0	0	0	0	0	0	0	0	0	0	0	0	0	0	0	0	0	0	0	0	0	0	0	0	0	0	0	0	0	0	0	0	0	0	0	0	0	0	0	0	0	0	0	0	0	0	0	0
Itr_sc000575.1	Ib09	0	0	0	0	0	0	0	0	0	0	0	0	0	0	0	0	0	0	0	0	0	0	0	0	0	0	0	0	0	0	2	0	0	0	0	2	0	0	0	0	0	0	0	0	0	0	0	0
Itr_sc000577.1	Ib09	0	0	0	0	0	0	0	0	0	0	0	0	0	0	0	0	0	0	0	0	0	0	0	0	0	0	0	0	0	0	0	0	0	0	0	0	0	0	0	0	0	0	0	0	0	0	0	0
Itr_sc000578.1	Ib09	0	0	0	0	0	0	0	0	0	0	0	0	0	0	0	0	0	0	0	0	0	0	0	0	0	0	0	0	0	0	0	0	0	0	0	0	0	0	0	0	0	0	0	0	0	0	0	0
Itr_sc000581.1	Ib09	0	0	0	0	0	0	0	0	0	0	0	0	0	0	0	0	0	0	0	0	0	0	0	0	0	0	0	0	0	0	0	0	0	0	0	0	0	0	0	0	0	0	0	0	0	0	0	0
Itr_sc000607.1	Ib09	0	0	0	0	0	0	0	0	0	0	0	0	0	0	0	0	0	0	0	0	0	0	0	0	0	0	0	0	0	0	0	0	0	0	0	0	0	0	0	0	0	0	0	0	0	0	0	0
Itr_sc000730.1	Ib09	0	0	0	0	0	0	0	0	0	0	0	0	0	0	0	0	0	0	0	0	0	0	0	0	0	0	0	0	0	0	0	0	0	0	0	0	0	0	0	0	0	0	0	0	0	0	0	0
Itr_sc000754.1	Ib09	0	0	0	0	0	0	0	0	0	0	0	0	0	0	0	0	0	0	0	0	0	0	0	0	0	0	0	0	0	0	0	0	0	0	0	0	0	0	0	0	0	0	0	0	0	0	0	0
Itr_sc000755.1	Ib09	0	0	0	0	0	0	0	0	0	0	0	0	0	0	0	0	0	0	0	0	0	0	0	0	0	0	0	0	0	0	0	0	0	0	0	0	0	0	0	0	0	0	0	0	0	0	0	0
Itr_sc000756.1	Ib09	0	0	0	0	0	0	0	0	0	0	0	0	0	0	0	0	0	0	0	0	0	0	0	0	0	0	0	0	0	0	0	0	0	0	0	0	0	0	0	0	0	0	0	0	0	0	0	0
Itr_sc000761.1	Ib09	0	0	0	0	0	0	0	0	0	0	0	0	0	0	0	0	0	0	0	0	0	0	0	0	0	0	0	0	0	0	0	0	0	0	0	0	0	0	0	0	0	0	0	0	0	0	0	0
Itr_sc000767.1	Ib09	0	0	0	0	0	0	0	0	0	0	0	0	0	0	0	0	0	0	0	0	0	0	0	0	0	0	0	0	0	0	0	0	0	0	0	0	0	0	0	0	0	0	0	0	0	0	0	0
Itr_sc000771.1	Ib09	0	0	0	0	0	0	0	0	0	0	0	0	0	0	0	0	0	0	0	0	0	0	0	0	0	0	0	0	0	0	0	0	0	0	0	0	0	0	0	0	0	0	0	0	0	0	0	0
Itr_sc000772.1	Ib09	0	0	0	0	0	0	0	0	0	0	0	0	0	0	0	0	0	0	0	0	0	0	0	0	0	0	0	0	0	0	0	0	0	0	0	0	0	0	0	0	0	0	0	0	0	0	0	0
Itr_sc000811.1	Ib09	0	0	0	0	0	0	0	0	0	0	0	0	0	0	0	0	0	0	0	0	0	0	0	0	0	0	0	0	0	0	0	0	0	0	0	0	0	0	0	0	0	0	0	0	0	0	0	0
Itr_sc000871.1	Ib09	0	0	0	0	0	0	0	0	0	0	0	0	0	0	0	0	0	0	0	0	0	0	0	0	0	0	0	0	0	0	2	0	2	0	0	0	0	0	0	0	0	0	0	0	0	0	0	0
Itr_sc000880.1	Ib09	0	0	0	0	0	0	0	0	0	0	0	0	0	0	0	0	0	0	0	0	0	0	0	0	0	0	0	0	0	0	0	0	0	0	0	0	0	0	0	0	0	0	0	0	0	0	0	0
Itr_sc000925.1	Ib09	0	0	0	0	0	0	0	0	0	0	0	0	0	0	0	0	0	0	0	0	0	0	0	0	0	0	0	0	0	0	0	0	0	0	0	0	0	0	0	0	0	0	0	0	0	0	0	0
Itr_sc000944.1	Ib09	0	0	0	0	0	0	0	0	0	0	0	0	0	0	0	0	0	0	0	0	0	0	0	0	0	0	0	0	0	0	0	0	0	0	0	0	0	0	0	0	0	0	0	0	0	0	0	0
Itr_sc000957.1	Ib09	0	0	0	0	0	0	0	0	0	0	0	0	0	0	0	0	0	0	0	0	0	0	0	0	0	0	0	0	0	0	0	0	0	0	0	0	0	0	0	0	0	0	0	0	0	0	0	0
Itr_sc000967.1	Ib09	0	0	0	0	0	0	0	0	0	0	0	0	0	0	0	0	0	0	0	0	0	0	0	0	0	0	0	0	0	0	0	0	0	0	0	0	0	0	0	0	0	0	0	0	0	0	0	0
Itr_sc001010.1	Ib09	0	0	0	0	0	0	0	0	0	0	0	0	0	0	0	0	0	0	0	0	0	0	0	0	0	0	0	0	0	0	0	0	0	0	0	0	0	0	0	0	0	0	0	0	0	0	0	0
Itr_sc001016.1	Ib09	0	0	0	0	0	0	0	0	0	0	0	0	0	0	0	0	0	0	0	0	0	0	0	0	0	0	0	0	0	0	0	0	0	0	0	0	0	0	0	0	0	0	0	0	0	0	0	0
Itr_sc001039.1	Ib09	0	0	0	0	0	0	0	0	0	0	0	0	0	0	0	0	0	0	0	0	0	0	0	0	0	0	0	0	0	0	0	0	0	0	0	0	0	0	0	0	0	0	0	0	0	0	0	0
Itr_sc001053.1	Ib09	0	0	0	0	0	0	0	0	0	0	0	0	0	0	0	0	0	0	0	0	0	0	0	0	0	0	0	0	0	0	0	0	0	0	0	0	0	0	0	0	0	0	0	0	0	0	0	0
Itr_sc001061.1	Ib09	0	0	0	0	0	0	0	0	0	0	0	0	0	0	0	0	0	0	0	0	0	0	0	0	0	0	0	0	0	0	0	0	0	0	0	0	0	0	0	0	0	0	0	0	0	0	0	0
Itr_sc001114.1	Ib09	0	0	0	0	0	0	0	0	0	0	0	0	0	0	0	0	0	0	0	0	0	0	0	0	0	0	0	0	0	0	0	0	0	0	0	0	0	0	0	0	0	0	0	0	0	0	0	0
Itr_sc001121.1	Ib09	0	0	0	0	0	0	0	0	0	0	0	0	0	0	0	0	0	0	0	0	0	0	0	0	0	0	0	0	0	0	0	0	0	0	0	0	0	0	0	0	0	0	0	0	0	0	0	0
Itr_sc001136.1	Ib09	0	0	0	0	0	0	0	0	0	0	0	0	0	0	0	0	0	0	0	0	0	0	0	0	0	0	0	0	0	0	0	0	0	0	0	0	0	0	0	0	0	0	0	0	0	0	0	0
Itr_sc001146.1	Ib09	0	0	0	0	0	0	0	0	0	0	0	0	0	0	0	0	0	0	0	0	0	0	0	0	0	0	0	0	0	0	0	0	0	0	0	0	0	0	0	0	0	0	0	0	0	0	0	0
Itr_sc001171.1	Ib09	0	0	0	0	0	0	0	0	0	0	0	0	0	0	0	0	0	0	0	0	0	0	0	0	0	0	0	0	0	0	0	0	0	0	0	0	0	0	0	0	0	0	0	0	0	0	0	0
Itr_sc001228.1	Ib09	0	0	0	0	0	0	0	0	0	0	0	0	0	0	0	0	0	0	0	0	0	0	0	0	0	0	0	0	0	0	0	0	0	0	0	0	0	0	0	0	0	0	0	0	0	0	0	0
Itr_sc001235.1	Ib09	0	0	0	0	0	0	0	0	0	0	0	0	0	0	0	0	0	0	0	0	0	0	0	0	0	0	0	0	0	0	0	0	0	0	0	0	0	0	0	0	0	0	0	0	0	0	0	0
Itr_sc001254.1	Ib09	0	0	0	0	0	0	0	0	0	0	0	0	0	0	0	0	0	0	0	0	0	0	0	0	0	0	0	0	0	0	0	0	0	0	0	0	0	0	0	0	0	0	0	0	0	0	0	0
Itr_sc001261.1	Ib09	1	0	1	0	0	0	0	1	0	0	0	0	0	0	1	0	0	0	0	0	0	0	0	0	0	0	0	0	0	0	0	0	0	0	0	0	0	0	0	0	0	0	0	0	0	0	0	0
Itr_sc001309.1	Ib09	0	0	0	0	0	0	0	0	0	0	0	0	0	0	0	0	0	0	0	0	0	0	0	0	0	0	0	0	0	0	0	0	0	0	0	0	0	0	0	0	0	0	0	0	0	0	0	0
Itr_sc001310.1	Ib09	0	0	0	0	0	0	0	0	0	0	0	0	0	0	0	0	0	0	0	0	0	0	0	0	0	0	0	0	0	0	0	0	0	0	0	0	0	0	0	0	0	0	0	0	0	0	0	0
Itr_sc001357.1	Ib09	0	0	0	0	0	0	0	0	0	0	0	0	0	0	0	0	0	0	0	0	0	0	0	0	0	0	0	0	0	0	0	0	0	0	0	0	0	0	0	0	0	0	0	0	0	0	0	0
Itr_sc001389.1	Ib09	0	0	0	0	0	0	0	0	0	0	0	0	0	0	0	0	0	0	0	0	0	0	0	0	0	0	0	0	0	0	0	0	0	0	0	0	0	0	0	0	0	0	0	0	0	0	0	0
Itr_sc001403.1	Ib09	0	0	0	0	0	0	0	0	0	0	0	0	0	0	0	0	0	0	0	0	0	0	0	0	0	0	0	0	0	0	0	0	0	0	0	0	0	0	0	0	0	0	0	0	0	0	0	0
Itr_sc001421.1	Ib09	0	0	0	0	0	0	0	0	0	0	0	0	0	0	0	0	0	0	0	0	0	0	0	0	0	0	0	0	0	0	0	0	0	0	0	0	0	0	0	0	0	0	0	0	0	0	0	0
Itr_sc001449.1	Ib09	0	0	0	0	0	0	0	0	0	0	0	0	0	0	0	0	0	0	0	0	0	0	0	0	0	0	0	0	0	0	0	0	0	0	0	0	0	0	0	0	0	0	0	0	0	0	0	0
Itr_sc001465.1	Ib09	0	0	0	0	0	0	0	0	0	0	0	0	0	0	0	0	0	0	0	0	0	0	0	0	0	0	0	0	0	0	0	0	0	0	0	0	0	0	0	0	0	0	0	0	0	0	0	0
Itr_sc001498.1	Ib09	0	0	0	0	0	0	0	0	0	0	0	0	0	0	0	0	0	0	0	0	0	0	0	0	0	0	0	0	0	0	0	0	0	0	0	0	0	0	0	0	0	0	0	0	0	0	0	0
Itr_sc001507.1	Ib09	0	0	0	0	0	0	0	0	0	0	0	0	0	0	0	0	0	0	0	0	0	0	0	0	0	0	0	0	0	0	0	0	0	0	0	0	0	0	0	0	0	0	0	0	0	0	0	0
Itr_sc001525.1	Ib09	0	0	0	0	0	0	0	0	0	0	0	0	0	0	0	0	0	0	0	0	0	0	0	0	0	0	0	0	0	0	0	0	0	0	0	0	0	0	0	0	0	0	0	0	0	0	0	0
Itr_sc001533.1	Ib09	0	0	0	0	0	0	0	0	0	0	0	0	0	0	0	0	0	0	0	0	0	0	0	0	0	0	0	0	0	0	0	0	0	0	0	0	0	0	0	0	0	0	0	0	0	0	0	0
Itr_sc001541.1	Ib09	0	0	0	0	0	0	0	0	0	0	0	0	0	0	0	0	0	0	0	0	0	0	0	0	0	0	0	0	0	0	0	0	0	0	0	0	0	0	0	0	0	0	0	0	0	0	0	0
Itr_sc001583.1	Ib09	0	0	0	0	0	0	0	0	0	0	0	0	0	0	0	0	0	0	0	0	0	0	0	0	0	0	0	0	0	0	0	0	0	0	0	0	0	0	0	0	0	0	0	0	0	0	0	0
Itr_sc001584.1	Ib09	0	0	0	0	0	0	0	0	0	0	0	0	0	0	0	0	0	0	0	0	0	0	0	0	0	0	0	0	0	0	0	0	0	0	0	0	0	0	0	0	0	0	0	0	0	0	0	0
Itr_sc001592.1	Ib09	0	0	0	0	0	0	0	0	0	0	0	0	0	0	0	0	0	0	0	0	0	0	0	0	0	0	0	0	0	0	0	0	0	0	0	0	0	0	0	0	0	0	0	0	0	0	0	0
Itr_sc001621.1	Ib09	0	0	0	0	0	0	0	0	0	0	0	0	0	0	0	0	0	0	0	0	0	0	0	0	0	0	0	0	0	0	0	0	0	0	0	0	0	0	0	0	0	0	0	0	0	0	0	0
Itr_sc001628.1	Ib09	0	0	0	0	0	0	0	0	0	0	0	0	0	0	0	0	0	0	0	0	0	0	0	0	0	0	0	0	0	0	0	0	0	0	0	0	0	0	0	0	0	0	0	0	0	0	0	0
Itr_sc001654.1	Ib09	0	0	0	0	0	0	0	0	0	0	0	0	0	0	0	0	0	0	0	0	0	0	0	0	0	0	0	0	0	0	0	0	0	0	0	0	0	0	0	0	0	0	0	0	0	0	0	0
Itr_sc001726.1	Ib09	0	0	0	0	0	0	0	0	0	0	0	0	0	0	0	0	0	0	0	0	0	0	0	0	0	0	0	0	0	0	0	0	0	0	0	0	0	0	0	0	0	0	0	0	0	0	0	0
Itr_sc001751.1	Ib09	0	0	0	0	0	0	0	0	0	0	0	0	0	0	0	0	0	0	0	0	0	0	0	0	0	0	0	0	0	0	0	0	0	0	0	0	0	0	0	0	0	0	0	0	0	0	0	0
Itr_sc001752.1	Ib09	0	0	0	0	0	0	0	0	0	0	0	0	0	0	0	0	0	0	0	0	0	0	0	0	0	0	0	0	0	0	0	0	0	0	0	0	0	0	0	0	0	0	0	0	0	0	0	0
Itr_sc001756.1	Ib09	0	0	0	0	0	0	0	0	0	0	0	0	0	0	0	0	0	0	0	0	0	0	0	0	0	0	0	0	0	0	0	0	0	0	0	0	0	0	0	0	0	0	0	0	0	0	0	0
Itr_sc001761.1	Ib09	0	0	0	0	0	0	0	0	0	0	0	0	0	0	0	0	0	0	0	0	0	0	0	0	0	0	0	0	0	0	0	0	0	0	0	0	0	0	0	0	0	0	0	0	0	0	0	0
Itr_sc001830.1	Ib09	0	0	0	0	0	0	0	0	0	0	0	0	0	0	0	0	0	0	0	0	0	0	0	0	0	0	0	0	0	0	0	0	0	0	0	0	0	0	0	0	0	0	0	0	0	0	0	0
Itr_sc001917.1	Ib09	0	0	0	0	0	0	0	0	0	0	0	0	0	0	0	0	0	0	0	0	0	0	0	0	0	0	0	0	0	0	0	0	0	0	0	0	0	0	0	0	0	0	0	0	0	0	0	0
Itr_sc001952.1	Ib09	0	0	0	0	0	0	0	0	0	0	0	0	0	0	0	0	0	0	0	0	0	0	0	0	0	0	0	0	0	0	0	0	0	0	0	0	0	0	0	0	0	0	0	0	0	0	0	0
Itr_sc001974.1	Ib09	0	0	0	0	0	0	0	0	0	0	0	0	0	0	0	0	0	0	0	0	0	0	0	0	0	0	0	0	0	0	0	0	0	0	0	0	0	0	0	0	0	0	0	0	0	0	0	0
Itr_sc002005.1	Ib09	0	0	0	0	0	0	0	0	0	0	0	0	0	0	0	0	0	0	0	0	0	0	0	0	0	0	0	0	0	0	0	0	0	0	0	0	0	0	0	0	0	0	0	0	0	0	0	0
Itr_sc002008.1	Ib09	0	0	0	0	0	0	0	0	0	0	0	0	0	0	0	0	0	0	0	0	0	0	0	0	0	0	0	0	0	0	0	0	0	0	0	0	0	0	0	0	0	0	0	0	0	0	0	0
Itr_sc002029.1	Ib09	0	0	0	0	0	0	0	0	0	0	0	0	0	0	0	0	0	0	0	0	0	0	0	0	0	0	0	0	0	0	0	0	0	0	0	0	0	0	0	0	0	0	0	0	0	0	0	0
Itr_sc002177.1	Ib09	0	0	0	0	0	0	0	0	0	0	0	0	0	0	0	0	0	0	0	0	0	0	0	0	0	0	0	0	0	0	0	0	0	0	0	0	0	0	0	0	0	0	0	0	0	0	0	0
Itr_sc002185.1	Ib09	0	0	0	0	0	0	0	0	0	0	0	0	0	0	0	0	0	0	0	0	0	0	0	0	0	0	0	0	0	0	0	0	0	0	0	0	0	0	0	0	0	0	0	0	0	0	0	0
Itr_sc002192.1	Ib09	0	0	0	0	0	0	0	0	0	0	0	0	0	0	0	0	0	0	0	0	0	0	0	0	0	0	0	0	0	0	0	0	0	0	0	0	0	0	0	0	0	0	0	0	0	0	0	0
Itr_sc002206.1	Ib09	0	0	0	0	0	0	0	0	0	0	0	0	0	0	0	0	0	0	0	0	0	0	0	0	0	0	0	0	0	0	0	0	0	0	0	0	0	0	0	0	0	0	0	0	0	0	0	0
Itr_sc002270.1	Ib09	0	0	0	0	0	0	0	0	0	0	0	0	0	0	0	0	0	0	0	0	0	0	0	0	0	0	0	0	0	0	0	0	0	0	0	0	0	0	0	0	0	0	0	0	0	0	0	0
Itr_sc002297.1	Ib09	0	0	0	0	0	0	0	0	0	0	0	0	0	0	0	0	0	0	0	0	0	0	0	0	0	0	0	0	0	0	0	0	0	0	0	0	0	0	0	0	0	0	0	0	0	0	0	0
Itr_sc002303.1	Ib09	0	0	0	0	0	0	0	0	0	0	0	0	0	0	0	0	0	0	0	0	0	0	0	0	0	0	0	0	0	0	0	0	0	0	0	0	0	0	0	0	0	0	0	0	0	0	0	0
Itr_sc002391.1	Ib09	0	0	0	0	0	0	0	0	0	0	0	0	0	0	0	0	0	0	0	0	0	0	0	0	0	0	0	0	0	0	0	0	0	0	0	0	0	0	0	0	0	0	0	0	0	0	0	0
Itr_sc002459.1	Ib09	0	0	0	0	0	0	0	0	0	0	0	0	0	0	0	0	0	0	0	0	0	0	0	0	0	0	0	0	0	0	0	0	0	0	0	0	0	0	0	0	0	0	0	0	0	0	0	0
Itr_sc002514.1	Ib09	0	0	0	0	0	0	0	0	0	0	0	0	0	0	0	0	0	0	0	0	0	0	0	0	0	0	0	0	0	0	0	0	0	0	0	0	0	0	0	0	0	0	0	0	0	0	0	0
Itr_sc002553.1	Ib09	0	0	0	0	0	0	0	0	0	0	0	0	0	0	0	0	0	0	0	0	0	0	0	0	0	0	0	0	0	0	0	0	0	0	0	0	0	0	0	0	0	0	0	0	0	0	0	0
Itr_sc002561.1	Ib09	0	0	0	0	0	0	0	0	0	0	0	0	0	0	0	0	0	0	0	0	0	0	0	0	0	0	0	0	0	0	0	0	0	0	0	0	0	0	0	0	0	0	0	0	0	0	0	0
Itr_sc002566.1	Ib09	0	0	0	0	0	0	0	0	0	0	0	0	0	0	0	0	0	0	0	0	0	0	0	0	0	0	0	0	0	0	0	0	0	0	0	0	0	0	0	0	0	0	0	0	0	0	0	0
Itr_sc002589.1	Ib09	0	0	0	0	0	0	0	0	0	0	0	0	0	0	0	0	0	0	0	0	0	0	0	0	0	0	0	0	0	0	0	0	0	0	0	0	0	0	0	0	0	0	0	0	0	0	0	0
Itr_sc002655.1	Ib09	0	0	0	0	0	0	0	0	0	0	0	0	0	0	0	0	0	0	0	0	0	0	0	0	0	0	0	0	0	0	0	0	0	0	0	0	0	0	0	0	0	0	0	0	0	0	0	0
Itr_sc002720.1	Ib09	0	0	0	0	0	0	0	0	0	0	0	0	0	0	0	0	0	0	0	0	0	0	0	0	0	0	0	0	0	0	0	0	0	0	0	0	0	0	0	0	0	0	0	0	0	0	0	0
Itr_sc002734.1	Ib09	0	0	0	0	0	0	0	0	0	0	0	0	0	0	0	0	0	0	0	0	0	0	0	0	0	0	0	0	0	0	0	0	0	0	0	0	0	0	0	0	0	0	0	0	0	0	0	0
Itr_sc002769.1	Ib09	0	0	0	0	0	0	0	0	0	0	0	0	0	0	0	0	0	0	0	0	0	0	0	0	0	0	0	0	0	0	0	0	0	0	0	0	0	0	0	0	0	0	0	0	0	0	0	0
Itr_sc002885.1	Ib09	0	0	0	0	0	0	0	0	0	0	0	0	0	0	0	0	0	0	0	0	0	0	0	0	0	0	0	0	0	0	0	0	0	0	0	0	0	0	0	0	0	0	0	0	0	0	0	0
Itr_sc002911.1	Ib09	0	0	0	0	0	0	0	0	0	0	0	0	0	0	0	0	0	0	0	0	0	0	0	0	0	0	0	0	0	0	0	0	0	0	0	0	0	0	0	0	0	0	0	0	0	0	0	0
Itr_sc002917.1	Ib09	0	0	0	0	0	0	0	0	0	0	0	0	0	0	0	0	0	0	0	0	0	0	0	0	0	0	0	0	0	0	0	0	0	0	0	0	0	0	0	0	0	0	0	0	0	0	0	0
Itr_sc002995.1	Ib09	0	0	0	0	0	0	0	0	0	0	0	0	0	0	0	0	0	0	0	0	0	0	0	0	0	0	0	0	0	0	0	0	0	0	0	0	0	0	0	0	0	0	0	0	0	0	0	0
Itr_sc002998.1	Ib09	0	0	0	0	0	0	0	0	0	0	0	0	0	0	0	0	0	0	0	0	0	0	0	0	0	0	0	0	0	0	0	0	0	0	0	0	0	0	0	0	0	0	0	0	0	0	0	0
Itr_sc003052.1	Ib09	0	0	0	0	0	0	0	0	0	0	0	0	0	0	0	0	0	0	0	0	0	0	0	0	0	0	0	0	0	0	0	0	0	0	0	0	0	0	0	0	0	0	0	0	0	0	0	0
Itr_sc003060.1	Ib09	0	0	0	0	0	0	0	0	0	0	0	0	0	0	0	0	0	0	0	0	0	0	0	0	0	0	0	0	0	0	0	0	0	0	0	0	0	0	0	0	0	0	0	0	0	0	0	0
Itr_sc003064.1	Ib09	0	0	0	0	0	0	0	0	0	0	0	0	0	0	0	0	0	0	0	0	0	0	0	0	0	0	0	0	0	0	0	0	0	0	0	0	0	0	0	0	0	0	0	0	0	0	0	0
Itr_sc003111.1	Ib09	0	0	0	0	0	0	0	0	0	0	0	0	0	0	0	0	0	0	0	0	0	0	0	0	0	0	0	0	0	0	0	0	0	0	0	0	0	0	0	0	0	0	0	0	0	0	0	0
Itr_sc003167.1	Ib09	0	0	0	0	0	0	0	0	0	0	0	0	0	0	0	0	0	0	0	0	0	0	0	0	0	0	0	0	0	0	0	0	0	0	0	0	0	0	0	0	0	0	0	0	0	0	0	0
Itr_sc003206.1	Ib09	0	0	0	0	0	0	0	0	0	0	0	0	0	0	0	0	0	0	0	0	0	0	0	0	0	0	0	0	0	0	0	0	0	0	0	0	0	0	0	0	0	0	0	0	0	0	0	0
Itr_sc003330.1	Ib09	0	0	0	0	0	0	0	0	0	0	0	0	0	0	0	0	0	0	0	0	0	0	0	0	0	0	0	0	0	0	0	0	0	0	0	0	0	0	0	0	0	0	0	0	0	0	0	0
Itr_sc003357.1	Ib09	0	0	0	0	0	0	0	0	0	0	0	0	0	0	0	0	0	0	0	0	0	0	0	0	0	0	0	0	0	0	0	0	0	0	0	0	0	0	0	0	0	0	0	0	0	0	0	0
Itr_sc003396.1	Ib09	0	0	0	0	0	0	0	0	0	0	0	0	0	0	0	0	0	0	0	0	0	0	0	0	0	0	0	0	0	0	0	0	0	0	0	0	0	0	0	0	0	0	0	0	0	0	0	0
Itr_sc003514.1	Ib09	0	0	0	0	0	0	0	0	0	0	0	0	0	0	0	0	0	0	0	0	0	0	0	0	0	0	0	0	0	0	0	0	0	0	0	0	0	0	0	0	0	0	0	0	0	0	0	0
Itr_sc003532.1	Ib09	0	0	0	0	0	0	0	0	0	0	0	0	0	0	0	0	0	0	0	0	0	0	0	0	0	0	0	0	0	0	0	0	0	0	0	0	0	0	0	0	0	0	0	0	0	0	0	0
Itr_sc003547.1	Ib09	0	0	0	0	0	0	0	0	0	0	0	0	0	0	0	0	0	0	0	0	0	0	0	0	0	0	0	0	0	0	0	0	0	0	0	0	0	0	0	0	0	0	0	0	0	0	0	0
Itr_sc003576.1	Ib09	0	0	0	0	0	0	0	0	0	0	0	0	0	0	0	0	0	0	0	0	0	0	0	0	0	0	0	0	0	0	0	0	0	0	0	0	0	0	0	0	0	0	0	0	0	0	0	0
Itr_sc003590.1	Ib09	0	0	0	0	0	0	0	0	0	0	0	0	0	0	0	0	0	0	0	0	0	0	0	0	0	0	0	0	0	0	0	0	0	0	0	0	0	0	0	0	0	0	0	0	0	0	0	0
Itr_sc003695.1	Ib09	0	0	0	0	0	0	0	0	0	0	0	0	0	0	0	0	0	0	0	0	0	0	0	0	0	0	0	0	0	0	0	0	0	0	0	0	0	0	0	0	0	0	0	0	0	0	0	0
Itr_sc003736.1	Ib09	0	0	0	0	0	0	0	0	0	0	0	0	0	0	0	0	0	0	0	0	0	0	0	0	0	0	0	0	0	0	0	0	0	0	0	0	0	0	0	0	0	0	0	0	0	0	0	0
Itr_sc003756.1	Ib09	0	0	0	0	0	0	0	0	0	0	0	0	0	0	0	0	0	0	0	0	0	0	0	0	0	0	0	0	0	0	0	0	0	0	0	0	0	0	0	0	0	0	0	0	0	0	0	0
Itr_sc003800.1	Ib09	0	0	0	0	0	0	0	0	0	0	0	0	0	0	0	0	0	0	0	0	0	0	0	0	0	0	0	0	0	0	0	0	0	0	0	0	0	0	0	0	0	0	0	0	0	0	0	0
Itr_sc003822.1	Ib09	0	0	0	0	0	0	0	0	0	0	0	0	0	0	0	0	0	0	0	0	0	0	0	0	0	0	0	0	0	0	0	0	0	0	0	0	0	0	0	0	0	0	0	0	0	0	0	0
Itr_sc003931.1	Ib09	0	0	0	0	0	0	0	0	0	0	0	0	0	0	0	0	0	0	0	0	0	0	0	0	0	0	0	0	0	0	0	0	0	0	0	0	0	0	0	0	0	0	0	0	0	0	0	0
Itr_sc004064.1	Ib09	0	0	0	0	0	0	0	0	0	0	0	0	0	0	0	0	0	0	0	0	0	0	0	0	0	0	0	0	0	0	0	0	0	0	0	0	0	0	0	0	0	0	0	0	0	0	0	0
Itr_sc004133.1	Ib09	0	0	0	0	0	0	0	0	0	0	0	0	0	0	0	0	0	0	0	0	0	0	0	0	0	0	0	0	0	0	0	0	0	0	0	0	0	0	0	0	0	0	0	0	0	0	0	0
Itr_sc004295.1	Ib09	0	0	0	0	0	0	0	0	0	0	0	0	0	0	0	0	0	0	0	0	0	0	0	0	0	0	0	0	0	0	0	0	0	0	0	0	0	0	0	0	0	0	0	0	0	0	0	0
Itr_sc004311.1	Ib09	0	0	0	0	0	0	0	0	0	0	0	0	0	0	0	0	0	0	0	0	0	0	0	0	0	0	0	0	0	0	0	0	0	0	0	0	0	0	0	0	0	0	0	0	0	0	0	0
Itr_sc004748.1	Ib09	0	0	0	0	0	0	0	0	0	0	0	0	0	0	0	0	0	0	0	0	0	0	0	0	0	0	0	0	0	0	0	0	0	0	0	0	0	0	0	0	0	0	0	0	0	0	0	0
Itr_sc004978.1	Ib09	0	0	0	0	0	0	0	0	0	0	0	0	0	0	0	0	0	0	0	0	0	0	0	0	0	0	0	0	0	0	0	0	0	0	0	0	0	0	0	0	0	0	0	0	0	0	0	0
Itr_sc005174.1	Ib09	0	0	0	0	0	0	0	0	0	0	0	0	0	0	0	0	0	0	0	0	0	0	0	0	0	0	0	0	0	0	0	0	0	0	0	0	0	0	0	0	0	0	0	0	0	0	0	0
Itr_sc005444.1	Ib09	0	0	0	0	0	0	0	0	0	0	0	0	0	0	0	0	0	0	0	0	0	0	0	0	0	0	0	0	0	0	0	0	0	0	0	0	0	0	0	0	0	0	0	0	0	0	0	0
Itr_sc006007.1	Ib09	0	0	0	0	0	0	0	0	0	0	0	0	0	0	0	0	0	0	0	0	0	0	0	0	0	0	0	0	0	0	0	0	0	0	0	0	0	0	0	0	0	0	0	0	0	0	0	0
Itr_sc006032.1	Ib09	0	0	0	0	0	0	0	0	0	0	0	0	0	0	0	0	0	0	0	0	0	0	0	0	0	0	0	0	0	0	0	0	0	0	0	0	0	0	0	0	0	0	0	0	0	0	0	0
Itr_sc011343.1	Ib09	0	0	0	0	0	0	0	0	0	0	0	0	0	0	0	0	0	0	0	0	0	0	0	0	0	0	0	0	0	0	0	0	0	0	0	0	0	0	0	0	0	0	0	0	0	0	0	0
Itr_sc012066.1	Ib09	0	0	0	0	0	0	0	0	0	0	0	0	0	0	0	0	0	0	0	0	0	0	0	0	0	0	0	0	0	0	0	0	0	0	0	0	0	0	0	0	0	0	0	0	0	0	0	0
Itr_sc012823.1	Ib09	0	0	0	0	0	0	0	0	0	0	0	0	0	0	0	0	0	0	0	0	0	0	0	0	0	0	0	0	0	0	0	0	0	0	0	0	0	0	0	0	0	0	0	0	0	0	0	0
Itr_sc017477.1	Ib09	0	0	0	0	0	0	0	0	0	0	0	0	0	0	0	0	0	0	0	0	0	0	0	0	0	0	0	0	0	0	0	0	0	0	0	0	0	0	0	0	0	0	0	0	0	0	0	0
Itr_sc024716.1	Ib09	0	0	0	0	0	0	0	0	0	0	0	0	0	0	0	0	0	0	0	0	0	0	0	0	0	0	0	0	0	0	0	0	0	0	0	0	0	0	0	0	0	0	0	0	0	0	0	0
Itr_sc040174.1	Ib09	0	0	0	0	0	0	0	0	0	0	0	0	0	0	0	0	0	0	0	0	0	0	0	0	0	0	0	0	0	0	0	0	0	0	0	0	0	0	0	0	0	0	0	0	0	0	0	0
Itr_sc042503.1	Ib09	0	0	0	0	0	0	0	0	0	0	0	0	0	0	0	0	0	0	0	0	0	0	0	0	0	0	0	0	0	0	0	0	0	0	0	0	0	0	0	0	0	0	0	0	0	0	0	0
Itr_sc000006.1	Ib10	0	0	0	0	0	0	0	0	0	0	0	0	0	0	0	0	0	0	0	0	0	0	0	0	0	0	0	0	0	0	0	0	0	0	0	0	0	0	0	0	0	0	0	0	0	0	0	0
Itr_sc000010.1	Ib10	0	0	0	0	0	0	0	0	0	0	0	0	0	0	0	0	0	0	0	0	0	0	0	0	0	0	0	0	0	0	0	0	0	0	0	0	0	0	0	0	0	0	0	0	0	0	0	0
Itr_sc000031.1	Ib10	0	0	0	0	0	0	0	0	0	0	0	0	0	0	0	0	0	0	0	0	0	0	0	0	0	0	0	0	0	0	0	0	0	0	0	0	0	0	0	0	0	0	0	0	0	0	0	0
Itr_sc000045.1	Ib10	0	0	0	0	0	0	0	0	0	0	0	0	0	0	0	0	0	0	0	0	0	0	0	0	0	0	0	0	0	0	0	0	0	0	0	0	0	0	0	0	0	0	0	0	0	0	0	0
Itr_sc000077.1	Ib10	0	0	0	0	0	0	0	0	0	0	0	0	0	0	0	0	0	0	0	0	0	0	0	0	0	0	0	0	0	0	0	0	0	0	0	0	0	0	0	0	0	0	0	0	0	0	0	0
Itr_sc000103.1	Ib10	0	0	0	0	0	0	0	0	0	0	0	0	0	0	0	0	0	0	0	0	0	0	0	0	0	0	0	0	0	0	0	0	0	0	0	0	0	0	0	0	0	0	0	0	0	0	0	0
Itr_sc000119.1	Ib10	0	0	0	0	0	0	0	0	0	0	0	0	0	0	0	0	0	0	0	0	0	0	0	0	0	0	0	0	0	0	0	0	0	0	0	0	0	0	0	0	0	0	0	0	0	0	0	0
Itr_sc000145.1	Ib10	0	0	0	0	0	0	0	0	0	0	0	0	0	0	0	0	0	0	0	0	0	0	0	0	0	0	0	0	0	0	0	0	0	0	0	0	0	0	0	0	0	0	0	0	0	0	0	0
Itr_sc000171.1	Ib10	0	0	0	0	0	0	0	0	0	0	0	0	0	0	0	0	0	0	0	0	0	0	0	0	0	0	0	0	0	0	0	0	0	0	0	0	0	0	0	0	0	0	0	0	0	0	0	0
Itr_sc000175.1	Ib10	0	0	0	0	0	0	0	0	0	0	0	0	0	0	0	0	10	8	2	0	0	0	0	0	0	0	0	0	0	0	0	0	0	0	0	0	0	1	0	0	0	0	1	0	0	0	0	0
Itr_sc000180.1	Ib10	0	0	0	0	0	0	0	0	0	0	0	0	0	0	0	0	0	0	0	0	0	0	0	0	0	0	0	0	0	0	0	0	0	0	0	0	0	0	0	0	0	0	0	0	0	0	0	0
Itr_sc000206.1	Ib10	0	0	0	0	0	0	0	0	0	0	0	0	0	0	0	0	0	0	0	0	0	0	0	0	0	0	0	0	0	0	0	0	0	0	0	0	0	0	0	0	0	0	0	0	0	0	0	0
Itr_sc000208.1	Ib10	0	0	0	0	0	0	0	1	0	0	0	1	0	0	0	0	0	0	0	0	0	0	0	0	0	0	0	0	0	0	0	0	0	0	0	0	0	0	0	0	0	0	0	0	0	0	0	0
Itr_sc000222.1	Ib10	0	0	0	0	0	0	0	0	0	0	0	0	0	0	0	0	0	0	0	0	0	0	0	0	0	0	0	0	0	0	0	0	0	0	0	0	0	0	0	0	0	0	0	0	0	0	0	0
Itr_sc000237.1	Ib10	1	0	0	1	0	0	0	0	0	0	0	0	0	0	0	0	0	0	0	0	0	0	0	0	0	0	0	0	0	0	1	0	0	1	0	0	0	0	0	0	0	0	0	0	0	0	0	0
Itr_sc000245.1	Ib10	0	0	0	0	0	0	0	0	0	0	0	0	0	0	0	0	0	0	0	0	0	0	0	0	0	0	0	0	0	0	0	0	0	0	0	0	0	0	0	0	0	0	0	0	0	0	0	0
Itr_sc000247.1	Ib10	0	0	0	0	0	0	0	0	0	0	0	0	0	0	0	0	0	0	0	0	0	0	0	0	0	0	0	0	0	0	0	0	0	0	0	0	0	0	0	0	0	0	0	0	0	0	0	0
Itr_sc000279.1	Ib10	0	0	0	0	0	0	0	0	0	0	0	0	0	0	0	0	0	0	0	0	0	0	0	0	0	0	0	0	0	0	0	0	0	0	0	0	0	0	0	0	0	0	0	0	0	0	0	0
Itr_sc000294.1	Ib10	0	0	0	0	0	0	0	0	0	0	0	0	0	0	0	0	0	0	0	0	0	0	0	0	0	0	0	0	0	0	0	0	0	0	0	0	0	0	0	0	0	0	0	0	0	0	0	0
Itr_sc000307.1	Ib10	0	0	0	0	0	0	0	0	0	0	0	0	0	0	0	0	0	0	0	0	0	0	0	0	0	0	0	0	0	0	0	0	0	0	0	0	0	0	0	0	0	0	0	0	0	0	0	0
Itr_sc000323.1	Ib10	0	0	0	0	0	0	0	0	0	0	0	0	0	0	0	0	0	0	0	0	0	0	0	0	0	0	0	0	0	0	0	0	0	0	0	0	0	0	0	0	0	0	0	0	0	0	0	0
Itr_sc000335.1	Ib10	0	0	0	0	0	0	0	0	0	0	0	0	0	0	0	0	0	0	0	0	0	0	0	0	0	0	0	0	0	0	0	0	0	0	0	0	0	0	0	0	0	0	0	0	0	0	0	0
Itr_sc000357.1	Ib10	0	0	0	0	0	0	0	0	0	0	0	0	0	0	0	0	0	0	0	0	0	0	0	0	0	0	0	0	0	0	0	0	0	0	0	0	0	0	0	0	0	0	0	0	0	0	0	0
Itr_sc000367.1	Ib10	0	0	0	0	0	0	0	0	0	0	0	0	0	0	0	0	0	0	0	0	0	0	0	0	0	0	0	0	0	0	0	0	0	0	0	0	0	0	0	0	0	0	0	0	0	0	0	0
Itr_sc000385.1	Ib10	0	0	0	0	0	0	0	0	0	0	0	0	0	0	0	0	0	0	0	0	0	0	0	1	0	0	1	0	0	0	0	0	0	0	0	0	0	0	0	0	0	0	0	0	0	0	0	0
Itr_sc000406.1	Ib10	0	0	0	0	0	0	0	0	0	0	0	0	0	0	0	0	0	0	0	0	0	0	0	0	0	0	0	0	0	0	0	0	0	0	0	0	0	0	0	0	0	0	0	0	0	0	0	0
Itr_sc000416.1	Ib10	0	0	0	0	0	0	0	0	0	0	0	0	0	0	0	0	0	0	0	0	0	0	0	0	0	0	0	0	0	0	0	0	0	0	0	0	0	0	0	0	0	0	0	0	0	0	0	0
Itr_sc000482.1	Ib10	0	0	0	0	0	0	0	0	0	0	0	0	0	0	0	0	0	0	0	0	0	0	0	0	0	0	0	0	0	0	0	0	0	0	0	0	0	0	0	0	0	0	0	0	0	0	0	0
Itr_sc000486.1	Ib10	0	0	0	0	0	0	0	0	0	0	0	0	0	0	0	0	0	0	0	0	0	0	0	0	0	0	0	0	0	0	0	0	0	0	0	0	0	0	0	0	0	0	0	0	0	0	0	0
Itr_sc000521.1	Ib10	0	0	0	0	0	0	0	0	0	0	0	0	0	0	0	0	0	0	0	0	0	0	0	0	0	0	0	0	0	0	0	0	0	0	0	0	0	0	0	0	0	0	0	0	0	0	0	0
Itr_sc000528.1	Ib10	0	0	0	0	0	0	0	0	0	0	0	0	0	0	0	0	0	0	0	0	0	0	0	0	0	0	0	0	0	0	0	0	0	0	0	0	0	0	0	0	0	0	0	0	0	0	0	0
Itr_sc000559.1	Ib10	0	0	0	0	0	0	0	0	0	0	0	0	0	0	0	0	0	0	0	0	0	0	0	0	0	0	0	0	0	0	0	0	0	0	0	0	0	0	0	0	0	0	0	0	0	0	0	0
Itr_sc000595.1	Ib10	0	0	0	0	0	0	0	0	0	0	0	0	0	0	0	0	0	0	0	0	0	0	0	0	0	0	0	0	0	0	0	0	0	0	0	0	0	0	0	0	0	0	0	0	0	0	0	0
Itr_sc000606.1	Ib10	0	0	0	0	0	0	0	0	0	0	0	0	0	0	0	0	0	0	0	0	0	0	0	0	0	0	0	0	0	0	0	0	0	0	0	0	0	0	0	0	0	0	0	0	0	0	0	0
Itr_sc000662.1	Ib10	0	0	0	0	0	0	0	0	0	0	0	0	0	0	0	0	0	0	0	0	0	0	0	0	0	0	0	0	0	0	0	0	0	0	0	0	0	0	0	0	0	0	0	0	0	0	0	0
Itr_sc000677.1	Ib10	0	0	0	0	0	0	0	0	0	0	0	0	0	0	0	0	0	0	0	0	0	0	0	0	0	0	0	0	0	0	0	0	0	0	0	0	0	0	0	0	0	0	0	0	0	0	0	0
Itr_sc000680.1	Ib10	0	0	0	0	0	0	0	0	0	0	0	0	0	0	0	0	0	0	0	0	0	0	0	0	0	0	0	0	0	0	0	0	0	0	0	0	0	0	0	0	0	0	0	0	0	0	0	0
Itr_sc000714.1	Ib10	0	0	0	0	0	0	0	0	0	0	0	0	0	0	0	0	0	0	0	0	0	0	0	0	0	0	0	0	0	0	0	0	0	0	0	0	0	0	0	0	0	0	0	0	0	0	0	0
Itr_sc000718.1	Ib10	0	0	0	0	0	0	0	0	0	0	0	0	0	0	0	0	0	0	0	0	0	0	0	0	0	0	0	0	0	0	0	0	0	0	0	0	0	0	0	0	0	0	0	0	0	0	0	0
Itr_sc000737.1	Ib10	0	0	0	0	0	0	0	0	0	0	0	0	0	0	0	0	0	0	0	0	0	0	0	0	0	0	0	0	0	0	0	0	0	0	0	0	0	0	0	0	0	0	0	0	0	0	0	0
Itr_sc000744.1	Ib10	0	0	0	0	0	0	0	0	0	0	0	0	0	0	0	0	0	0	0	0	0	0	0	0	0	0	0	0	0	0	0	0	0	0	0	0	0	0	0	0	0	0	0	0	0	0	0	0
Itr_sc000777.1	Ib10	0	0	0	0	0	0	0	0	0	0	0	0	0	0	0	0	0	0	0	0	0	0	0	0	0	0	0	0	0	0	0	0	0	0	0	0	0	0	0	0	0	0	0	0	0	0	0	0
Itr_sc000779.1	Ib10	0	0	0	0	0	0	0	0	0	0	0	0	0	0	0	0	0	0	0	0	0	0	0	0	0	0	0	0	0	0	0	0	0	0	0	0	0	0	0	0	0	0	0	0	0	0	0	0
Itr_sc000833.1	Ib10	0	0	0	0	0	0	0	0	0	0	0	0	0	0	0	0	0	0	0	0	0	0	0	0	0	0	0	0	0	0	0	0	0	0	0	0	0	0	0	0	0	0	0	0	0	0	0	0
Itr_sc000854.1	Ib10	0	0	0	0	0	0	0	0	0	0	0	0	0	0	0	0	0	0	0	0	0	0	0	0	0	0	0	0	0	0	0	0	0	0	0	0	0	0	0	0	0	0	0	0	0	0	0	0
Itr_sc000873.1	Ib10	0	0	0	0	0	0	0	0	0	0	0	0	0	0	0	0	0	0	0	0	0	0	0	0	0	0	0	0	0	0	0	0	0	0	0	0	0	0	0	0	0	0	0	0	0	0	0	0
Itr_sc000905.1	Ib10	0	0	0	0	0	0	0	0	0	0	0	0	0	0	0	0	0	0	0	0	0	0	0	0	0	0	0	0	0	0	0	0	0	0	0	0	0	0	0	0	0	0	0	0	0	0	0	0
Itr_sc000908.1	Ib10	0	0	0	0	0	0	0	0	0	0	0	0	0	0	0	0	0	0	0	0	0	0	0	0	0	0	0	0	0	0	0	0	0	0	0	0	0	0	0	0	0	0	0	0	0	0	0	0
Itr_sc000932.1	Ib10	0	0	0	0	0	0	0	0	0	0	0	0	0	0	0	0	0	0	0	0	0	0	0	0	0	0	0	0	0	0	0	0	0	0	0	0	0	0	0	0	0	0	0	0	0	0	0	0
Itr_sc000969.1	Ib10	0	0	0	0	0	0	0	0	0	0	0	0	0	0	0	0	0	0	0	0	0	0	0	0	0	0	0	0	0	0	0	0	0	0	0	0	0	0	0	0	0	0	0	0	0	0	0	0
Itr_sc000980.1	Ib10	0	0	0	0	0	0	0	0	0	0	0	0	0	0	0	0	0	0	0	0	0	0	0	0	0	0	0	0	0	0	0	0	0	0	0	0	0	0	0	0	0	0	0	0	0	0	0	0
Itr_sc000998.1	Ib10	0	0	0	0	0	0	0	0	0	0	0	0	0	0	0	0	0	0	0	0	0	0	0	0	0	0	0	0	0	0	0	0	0	0	0	0	0	0	0	0	0	0	0	0	0	0	0	0
Itr_sc001021.1	Ib10	0	0	0	0	0	0	0	0	0	0	0	0	0	0	0	0	0	0	0	0	0	0	0	0	0	0	0	0	0	0	0	0	0	0	0	0	0	0	0	0	0	0	0	0	0	0	0	0
Itr_sc001024.1	Ib10	0	0	0	0	0	0	0	0	0	0	0	0	0	0	0	0	0	0	0	0	0	0	0	0	0	0	0	0	0	0	0	0	0	0	0	0	0	0	0	0	0	0	0	0	0	0	0	0
Itr_sc001032.1	Ib10	0	0	0	0	0	0	0	0	0	0	0	0	0	0	0	0	0	0	0	0	0	0	0	0	0	0	0	0	0	0	0	0	0	0	0	0	0	0	0	0	0	0	0	0	0	0	0	0
Itr_sc001066.1	Ib10	0	0	0	0	0	0	0	0	0	0	0	0	0	0	0	0	0	0	0	0	0	0	0	0	0	0	0	0	0	0	0	0	0	0	0	0	0	0	0	0	0	0	0	0	0	0	0	0
Itr_sc001087.1	Ib10	0	0	0	0	0	0	0	0	0	0	0	0	0	0	0	0	0	0	0	0	0	0	0	0	0	0	0	0	0	0	0	0	0	0	0	0	0	0	0	0	0	0	0	0	0	0	0	0
Itr_sc001091.1	Ib10	0	0	0	0	0	0	0	0	0	0	0	0	0	0	0	0	0	0	0	0	0	0	0	0	0	0	0	0	0	0	0	0	0	0	0	0	0	0	0	0	0	0	0	0	0	0	0	0
Itr_sc001169.1	Ib10	0	0	0	0	0	0	0	0	0	0	0	0	0	0	0	0	0	0	0	0	0	0	0	0	0	0	0	0	0	0	0	0	0	0	0	0	0	0	0	0	0	0	0	0	0	0	0	0
Itr_sc001236.1	Ib10	0	0	0	0	0	0	0	0	0	0	0	0	0	0	0	0	0	0	0	0	0	0	0	0	0	0	0	0	0	0	0	0	0	0	0	0	0	0	0	0	0	0	0	0	0	0	0	0
Itr_sc001265.1	Ib10	0	0	0	0	0	0	0	0	0	0	0	0	0	0	0	0	0	0	0	0	0	0	0	0	0	0	0	0	0	0	0	0	0	0	0	0	0	0	0	0	0	0	0	0	0	0	0	0
Itr_sc001270.1	Ib10	0	0	0	0	0	0	0	0	0	0	0	0	0	0	0	0	0	0	0	0	0	0	0	0	0	0	0	0	0	0	0	0	0	0	0	0	0	0	0	0	0	0	0	0	0	0	0	0
Itr_sc001348.1	Ib10	0	0	0	0	0	0	0	0	0	0	0	0	0	0	0	0	0	0	0	0	0	0	0	0	0	0	0	0	0	0	0	0	0	0	0	0	0	0	0	0	0	0	0	0	0	0	0	0
Itr_sc001393.1	Ib10	0	0	0	0	0	0	0	0	0	0	0	0	0	0	0	0	0	0	0	0	0	0	0	0	0	0	0	0	0	0	0	0	0	0	0	0	0	0	0	0	0	0	0	0	0	0	0	0
Itr_sc001431.1	Ib10	0	0	0	0	0	0	0	0	0	0	0	0	0	0	0	0	0	0	0	0	0	0	0	0	0	0	0	0	0	0	0	0	0	0	0	0	0	0	0	0	0	0	0	0	0	0	0	0
Itr_sc001464.1	Ib10	0	0	0	0	0	0	0	0	0	0	0	0	0	0	0	0	0	0	0	0	0	0	0	0	0	0	0	0	0	0	0	0	0	0	0	0	0	0	0	0	0	0	0	0	0	0	0	0
Itr_sc001475.1	Ib10	0	0	0	0	0	0	0	0	0	0	0	0	0	0	0	0	0	0	0	0	0	0	0	0	0	0	0	0	0	0	0	0	0	0	0	0	0	0	0	0	0	0	0	0	0	0	0	0
Itr_sc001513.1	Ib10	0	0	0	0	0	0	0	0	0	0	0	0	0	0	0	0	0	0	0	0	0	0	0	0	0	0	0	0	0	0	0	0	0	0	0	0	0	0	0	0	0	0	0	0	0	0	0	0
Itr_sc001516.1	Ib10	0	0	0	0	0	0	0	0	0	0	0	0	0	0	0	0	0	0	0	0	0	0	0	0	0	0	0	0	0	0	0	0	0	0	0	0	0	0	0	0	0	0	0	0	0	0	0	0
Itr_sc001528.1	Ib10	0	0	0	0	0	0	0	0	0	0	0	0	0	0	0	0	0	0	0	0	0	0	0	0	0	0	0	0	0	0	0	0	0	0	0	0	0	0	0	0	0	0	0	0	0	0	0	0
Itr_sc001545.1	Ib10	0	0	0	0	0	0	0	0	0	0	0	0	0	0	0	0	0	0	0	0	0	0	0	0	0	0	0	0	0	0	0	0	0	0	0	0	0	0	0	0	0	0	0	0	0	0	0	0
Itr_sc001566.1	Ib10	0	0	0	0	0	0	0	0	0	0	0	0	0	0	0	0	0	0	0	0	0	0	0	0	0	0	0	0	0	0	0	0	0	0	0	0	0	0	0	0	0	0	0	0	0	0	0	0
Itr_sc001582.1	Ib10	0	0	0	0	0	0	0	0	0	0	0	0	0	0	0	0	0	0	0	0	0	0	0	0	0	0	0	0	0	0	0	0	0	0	0	0	0	0	0	0	0	0	0	0	0	0	0	0
Itr_sc001593.1	Ib10	0	0	0	0	0	0	0	0	0	0	0	0	0	0	0	0	0	0	0	0	0	0	0	0	0	0	0	0	0	0	0	0	0	0	0	0	0	0	0	0	0	0	0	0	0	0	0	0
Itr_sc001648.1	Ib10	0	0	0	0	0	0	0	0	0	0	0	0	0	0	0	0	0	0	0	0	0	0	0	0	0	0	0	0	0	0	0	0	0	0	0	0	0	0	0	0	0	0	0	0	0	0	0	0
Itr_sc001670.1	Ib10	0	0	0	0	0	0	0	0	0	0	0	0	0	0	0	0	0	0	0	0	0	0	0	0	0	0	0	0	0	0	0	0	0	0	0	0	0	0	0	0	0	0	0	0	0	0	0	0
Itr_sc001681.1	Ib10	0	0	0	0	0	0	0	0	0	0	0	0	0	0	0	0	0	0	0	0	0	0	0	0	0	0	0	0	0	0	0	0	0	0	0	0	0	0	0	0	0	0	0	0	0	0	0	0
Itr_sc001685.1	Ib10	0	0	0	0	0	0	0	0	0	0	0	0	0	0	0	0	0	0	0	0	0	0	0	0	0	0	0	0	0	0	0	0	0	0	0	0	0	0	0	0	0	0	0	0	0	0	0	0
Itr_sc001689.1	Ib10	0	0	0	0	0	0	0	0	0	0	0	0	0	0	0	0	0	0	0	0	0	0	0	0	0	0	0	0	0	0	0	0	0	0	0	0	0	0	0	0	0	0	0	0	0	0	0	0
Itr_sc001696.1	Ib10	0	0	0	0	0	0	0	0	0	0	0	0	0	0	0	0	0	0	0	0	0	0	0	0	0	0	0	0	0	0	0	0	0	0	0	0	0	0	0	0	0	0	0	0	0	0	0	0
Itr_sc001716.1	Ib10	0	0	0	0	0	0	0	0	0	0	0	0	0	0	0	0	0	0	0	0	0	0	0	0	0	0	0	0	0	0	0	0	0	0	0	0	0	0	0	0	0	0	0	0	0	0	0	0
Itr_sc001720.1	Ib10	0	0	0	0	0	0	0	0	0	0	0	0	0	0	0	0	0	0	0	0	0	0	0	0	0	0	0	0	0	0	0	0	0	0	0	0	0	0	0	0	0	0	0	0	0	0	0	0
Itr_sc001775.1	Ib10	0	0	0	0	0	0	0	0	0	0	0	0	0	0	0	0	0	0	0	0	0	0	0	0	0	0	0	0	0	0	0	0	0	0	0	0	0	0	0	0	0	0	0	0	0	0	0	0
Itr_sc001791.1	Ib10	0	0	0	0	0	0	0	0	0	0	0	0	0	0	0	0	0	0	0	0	0	0	0	0	0	0	0	0	0	0	0	0	0	0	0	0	0	0	0	0	0	0	0	0	0	0	0	0
Itr_sc001800.1	Ib10	0	0	0	0	0	0	0	0	0	0	0	0	0	0	0	0	0	0	0	0	0	0	0	0	0	0	0	0	0	0	0	0	0	0	0	0	0	0	0	0	0	0	0	0	0	0	0	0
Itr_sc001801.1	Ib10	0	0	0	0	0	0	0	0	0	0	0	0	0	0	0	0	0	0	0	0	0	0	0	0	0	0	0	0	0	0	0	0	0	0	0	0	0	0	0	0	0	0	0	0	0	0	0	0
Itr_sc001809.1	Ib10	0	0	0	0	0	0	0	0	0	0	0	0	0	0	0	0	0	0	0	0	0	0	0	0	0	0	0	0	0	0	0	0	0	0	0	0	0	0	0	0	0	0	0	0	0	0	0	0
Itr_sc001811.1	Ib10	0	0	0	0	0	0	0	0	0	0	0	0	0	0	0	0	0	0	0	0	0	0	0	0	0	0	0	0	0	0	0	0	0	0	0	0	0	0	0	0	0	0	0	0	0	0	0	0
Itr_sc001828.1	Ib10	0	0	0	0	0	0	0	0	0	0	0	0	0	0	0	0	0	0	0	0	0	0	0	0	0	0	0	0	0	0	0	0	0	0	0	0	0	0	0	0	0	0	0	0	0	0	0	0
Itr_sc001833.1	Ib10	0	0	0	0	0	0	0	0	0	0	0	0	0	0	0	0	0	0	0	0	0	0	0	0	0	0	0	0	0	0	0	0	0	0	0	0	0	0	0	0	0	0	0	0	0	0	0	0
Itr_sc001882.1	Ib10	0	0	0	0	0	0	0	0	0	0	0	0	0	0	0	0	0	0	0	0	0	0	0	0	0	0	0	0	0	0	0	0	0	0	0	0	0	0	0	0	0	0	0	0	0	0	0	0
Itr_sc001885.1	Ib10	0	0	0	0	0	0	0	0	0	0	0	0	0	0	0	0	0	0	0	0	0	0	0	0	0	0	0	0	0	0	0	0	0	0	0	0	0	0	0	0	0	0	0	0	0	0	0	0
Itr_sc001896.1	Ib10	0	0	0	0	0	0	0	0	0	0	0	0	0	0	0	0	0	0	0	0	0	0	0	0	0	0	0	0	0	0	0	0	0	0	0	0	0	0	0	0	0	0	0	0	0	0	0	0
Itr_sc001903.1	Ib10	0	0	0	0	0	0	0	0	0	0	0	0	0	0	0	0	0	0	0	0	0	0	0	0	0	0	0	0	0	0	0	0	0	0	0	0	0	0	0	0	0	0	0	0	0	0	0	0
Itr_sc001925.1	Ib10	0	0	0	0	0	0	0	0	0	0	0	0	0	0	0	0	0	0	0	0	0	0	0	0	0	0	0	0	0	0	0	0	0	0	0	0	0	0	0	0	0	0	0	0	0	0	0	0
Itr_sc001927.1	Ib10	0	0	0	0	0	0	0	0	0	0	0	0	0	0	0	0	0	0	0	0	0	0	0	0	0	0	0	0	0	0	0	0	0	0	0	0	0	0	0	0	0	0	0	0	0	0	0	0
Itr_sc002001.1	Ib10	0	0	0	0	0	0	0	0	0	0	0	0	0	0	0	0	0	0	0	0	0	0	0	0	0	0	0	0	0	0	0	0	0	0	0	0	0	0	0	0	0	0	0	0	0	0	0	0
Itr_sc002025.1	Ib10	0	0	0	0	0	0	0	0	0	0	0	0	0	0	0	0	0	0	0	0	0	0	0	0	0	0	0	0	0	0	0	0	0	0	0	0	0	0	0	0	0	0	0	0	0	0	0	0
Itr_sc002045.1	Ib10	0	0	0	0	0	0	0	0	0	0	0	0	0	0	0	0	0	0	0	0	0	0	0	0	0	0	0	0	0	0	0	0	0	0	0	0	0	0	0	0	0	0	0	0	0	0	0	0
Itr_sc002068.1	Ib10	0	0	0	0	0	0	0	0	0	0	0	0	0	0	0	0	0	0	0	0	0	0	0	0	0	0	0	0	0	0	0	0	0	0	0	0	0	0	0	0	0	0	0	0	0	0	0	0
Itr_sc002103.1	Ib10	0	0	0	0	0	0	0	0	0	0	0	0	0	0	0	0	0	0	0	0	0	0	0	0	0	0	0	0	0	0	0	0	0	0	0	0	0	0	0	0	0	0	0	0	0	0	0	0
Itr_sc002110.1	Ib10	0	0	0	0	0	0	0	0	0	0	0	0	0	0	0	0	0	0	0	0	0	0	0	0	0	0	0	0	0	0	0	0	0	0	0	0	0	0	0	0	0	0	0	0	0	0	0	0
Itr_sc002117.1	Ib10	0	0	0	0	0	0	0	0	0	0	0	0	0	0	0	0	0	0	0	0	0	0	0	0	0	0	0	0	0	0	0	0	0	0	0	0	0	0	0	0	0	0	0	0	0	0	0	0
Itr_sc002171.1	Ib10	0	0	0	0	0	0	0	0	0	0	0	0	0	0	0	0	0	0	0	0	0	0	0	0	0	0	0	0	0	0	0	0	0	0	0	0	0	0	0	0	0	0	0	0	0	0	0	0
Itr_sc002173.1	Ib10	0	0	0	0	0	0	0	0	0	0	0	0	0	0	0	0	0	0	0	0	0	0	0	0	0	0	0	0	0	0	0	0	0	0	0	0	0	0	0	0	0	0	0	0	0	0	0	0
Itr_sc002209.1	Ib10	0	0	0	0	0	0	0	0	0	0	0	0	0	0	0	0	0	0	0	0	0	0	0	0	0	0	0	0	0	0	0	0	0	0	0	0	0	0	0	0	0	0	0	0	0	0	0	0
Itr_sc002216.1	Ib10	0	0	0	0	0	0	0	0	0	0	0	0	0	0	0	0	0	0	0	0	0	0	0	0	0	0	0	0	0	0	0	0	0	0	0	0	0	0	0	0	0	0	0	0	0	0	0	0
Itr_sc002248.1	Ib10	0	0	0	0	0	0	0	0	0	0	0	0	0	0	0	0	0	0	0	0	0	0	0	0	0	0	0	0	0	0	0	0	0	0	0	0	0	0	0	0	0	0	0	0	0	0	0	0
Itr_sc002273.1	Ib10	0	0	0	0	0	0	0	0	0	0	0	0	0	0	0	0	0	0	0	0	0	0	0	0	0	0	0	0	0	0	0	0	0	0	0	0	0	0	0	0	0	0	0	0	0	0	0	0
Itr_sc002306.1	Ib10	0	0	0	0	0	0	0	0	0	0	0	0	0	0	0	0	0	0	0	0	0	0	0	0	0	0	0	0	0	0	0	0	0	0	0	0	0	0	0	0	0	0	0	0	0	0	0	0
Itr_sc002389.1	Ib10	0	0	0	0	0	0	0	0	0	0	0	0	0	0	0	0	0	0	0	0	0	0	0	0	0	0	0	0	0	0	0	0	0	0	0	0	0	0	0	0	0	0	0	0	0	0	0	0
Itr_sc002393.1	Ib10	0	0	0	0	0	0	0	0	0	0	0	0	0	0	0	0	0	0	0	0	0	0	0	0	0	0	0	0	0	0	0	0	0	0	0	0	0	0	0	0	0	0	0	0	0	0	0	0
Itr_sc002407.1	Ib10	0	0	0	0	0	0	0	0	0	0	0	0	0	0	0	0	0	0	0	0	0	0	0	0	0	0	0	0	0	0	0	0	0	0	0	0	0	0	0	0	0	0	0	0	0	0	0	0
Itr_sc002418.1	Ib10	0	0	0	0	0	0	0	0	0	0	0	0	0	0	0	0	0	0	0	0	0	0	0	0	0	0	0	0	0	0	0	0	0	0	0	0	0	0	0	0	0	0	0	0	0	0	0	0
Itr_sc002426.1	Ib10	0	0	0	0	0	0	0	0	0	0	0	0	0	0	0	0	0	0	0	0	0	0	0	0	0	0	0	0	0	0	0	0	0	0	0	0	0	0	0	0	0	0	0	0	0	0	0	0
Itr_sc002454.1	Ib10	0	0	0	0	0	0	0	0	0	0	0	0	0	0	0	0	0	0	0	0	0	0	0	0	0	0	0	0	0	0	0	0	0	0	0	0	0	0	0	0	0	0	0	0	0	0	0	0
Itr_sc002510.1	Ib10	0	0	0	0	0	0	0	0	0	0	0	0	0	0	0	0	0	0	0	0	0	0	0	0	0	0	0	0	0	0	0	0	0	0	0	0	0	0	0	0	0	0	0	0	0	0	0	0
Itr_sc002536.1	Ib10	0	0	0	0	0	0	0	0	0	0	0	0	0	0	0	0	0	0	0	0	0	0	0	0	0	0	0	0	0	0	0	0	0	0	0	0	0	0	0	0	0	0	0	0	0	0	0	0
Itr_sc002593.1	Ib10	0	0	0	0	0	0	0	0	0	0	0	0	0	0	0	0	0	0	0	0	0	0	0	0	0	0	0	0	0	0	0	0	0	0	0	0	0	0	0	0	0	0	0	0	0	0	0	0
Itr_sc002665.1	Ib10	0	0	0	0	0	0	0	0	0	0	0	0	0	0	0	0	0	0	0	0	0	0	0	0	0	0	0	0	0	0	0	0	0	0	0	0	0	0	0	0	0	0	0	0	0	0	0	0
Itr_sc002674.1	Ib10	0	0	0	0	0	0	0	0	0	0	0	0	0	0	0	0	0	0	0	0	0	0	0	0	0	0	0	0	0	0	0	0	0	0	0	0	0	0	0	0	0	0	0	0	0	0	0	0
Itr_sc002697.1	Ib10	0	0	0	0	0	0	0	0	0	0	0	0	0	0	0	0	0	0	0	0	0	0	0	0	0	0	0	0	0	0	0	0	0	0	0	0	0	0	0	0	0	0	0	0	0	0	0	0
Itr_sc002700.1	Ib10	0	0	0	0	0	0	0	0	0	0	0	0	0	0	0	0	0	0	0	0	0	0	0	0	0	0	0	0	0	0	0	0	0	0	0	0	0	0	0	0	0	0	0	0	0	0	0	0
Itr_sc002703.1	Ib10	0	0	0	0	0	0	0	0	0	0	0	0	0	0	0	0	0	0	0	0	0	0	0	0	0	0	0	0	0	0	0	0	0	0	0	0	0	0	0	0	0	0	0	0	0	0	0	0
Itr_sc002763.1	Ib10	0	0	0	0	0	0	0	0	0	0	0	0	0	0	0	0	0	0	0	0	0	0	0	0	0	0	0	0	0	0	0	0	0	0	0	0	0	0	0	0	0	0	0	0	0	0	0	0
Itr_sc002789.1	Ib10	0	0	0	0	0	0	0	0	0	0	0	0	0	0	0	0	0	0	0	0	0	0	0	0	0	0	0	0	0	0	0	0	0	0	0	0	0	0	0	0	0	0	0	0	0	0	0	0
Itr_sc002794.1	Ib10	0	0	0	0	0	0	0	0	0	0	0	0	0	0	0	0	0	0	0	0	0	0	0	0	0	0	0	0	0	0	0	0	0	0	0	0	0	0	0	0	0	0	0	0	0	0	0	0
Itr_sc002879.1	Ib10	0	0	0	0	0	0	0	0	0	0	0	0	0	0	0	0	0	0	0	0	0	0	0	0	0	0	0	0	0	0	0	0	0	0	0	0	0	0	0	0	0	0	0	0	0	0	0	0
Itr_sc002893.1	Ib10	0	0	0	0	0	0	0	0	0	0	0	0	0	0	0	0	0	0	0	0	0	0	0	0	0	0	0	0	0	0	0	0	0	0	0	0	0	0	0	0	0	0	0	0	0	0	0	0
Itr_sc002906.1	Ib10	0	0	0	0	0	0	0	0	0	0	0	0	0	0	0	0	0	0	0	0	0	0	0	0	0	0	0	0	0	0	0	0	0	0	0	0	0	0	0	0	0	0	0	0	0	0	0	0
Itr_sc002945.1	Ib10	0	0	0	0	0	0	0	0	0	0	0	0	0	0	0	0	0	0	0	0	0	0	0	0	0	0	0	0	0	0	0	0	0	0	0	0	0	0	0	0	0	0	0	0	0	0	0	0
Itr_sc003046.1	Ib10	0	0	0	0	0	0	0	0	0	0	0	0	0	0	0	0	0	0	0	0	0	0	0	0	0	0	0	0	0	0	0	0	0	0	0	0	0	0	0	0	0	0	0	0	0	0	0	0
Itr_sc003055.1	Ib10	0	0	0	0	0	0	0	0	0	0	0	0	0	0	0	0	0	0	0	0	0	0	0	0	0	0	0	0	0	0	0	0	0	0	0	0	0	0	0	0	0	0	0	0	0	0	0	0
Itr_sc003093.1	Ib10	0	0	0	0	0	0	0	0	0	0	0	0	0	0	0	0	0	0	0	0	0	0	0	0	0	0	0	0	0	0	0	0	0	0	0	0	0	0	0	0	0	0	0	0	0	0	0	0
Itr_sc003126.1	Ib10	0	0	0	0	0	0	0	0	0	0	0	0	0	0	0	0	0	0	0	0	0	0	0	0	0	0	0	0	0	0	0	0	0	0	0	0	0	0	0	0	0	0	0	0	0	0	0	0
Itr_sc003235.1	Ib10	0	0	0	0	0	0	0	0	0	0	0	0	0	0	0	0	0	0	0	0	0	0	0	0	0	0	0	0	0	0	0	0	0	0	0	0	0	0	0	0	0	0	0	0	0	0	0	0
Itr_sc003324.1	Ib10	0	0	0	0	0	0	0	0	0	0	0	0	0	0	0	0	0	0	0	0	0	0	0	0	0	0	0	0	0	0	0	0	0	0	0	0	0	0	0	0	0	0	0	0	0	0	0	0
Itr_sc003349.1	Ib10	0	0	0	0	0	0	0	0	0	0	0	0	0	0	0	0	0	0	0	0	0	0	0	0	0	0	0	0	0	0	0	0	0	0	0	0	0	0	0	0	0	0	0	0	0	0	0	0
Itr_sc003403.1	Ib10	0	0	0	0	0	0	0	0	0	0	0	0	0	0	0	0	0	0	0	0	0	0	0	0	0	0	0	0	0	0	0	0	0	0	0	0	0	0	0	0	0	0	0	0	0	0	0	0
Itr_sc003445.1	Ib10	0	0	0	0	0	0	0	0	0	0	0	0	0	0	0	0	0	0	0	0	0	0	0	0	0	0	0	0	0	0	0	0	0	0	0	0	0	0	0	0	0	0	0	0	0	0	0	0
Itr_sc003564.1	Ib10	0	0	0	0	0	0	0	0	0	0	0	0	0	0	0	0	0	0	0	0	0	0	0	0	0	0	0	0	0	0	0	0	0	0	0	0	0	0	0	0	0	0	0	0	0	0	0	0
Itr_sc003648.1	Ib10	0	0	0	0	0	0	0	0	0	0	0	0	0	0	0	0	0	0	0	0	0	0	0	0	0	0	0	0	0	0	0	0	0	0	0	0	0	0	0	0	0	0	0	0	0	0	0	0
Itr_sc003649.1	Ib10	0	0	0	0	0	0	0	0	0	0	0	0	0	0	0	0	0	0	0	0	0	0	0	0	0	0	0	0	0	0	0	0	0	0	0	0	0	0	0	0	0	0	0	0	0	0	0	0
Itr_sc004031.1	Ib10	0	0	0	0	0	0	0	0	0	0	0	0	0	0	0	0	0	0	0	0	0	0	0	0	0	0	0	0	0	0	0	0	0	0	0	0	0	0	0	0	0	0	0	0	0	0	0	0
Itr_sc004056.1	Ib10	0	0	0	0	0	0	0	0	0	0	0	0	0	0	0	0	0	0	0	0	0	0	0	0	0	0	0	0	0	0	0	0	0	0	0	0	0	0	0	0	0	0	0	0	0	0	0	0
Itr_sc004098.1	Ib10	0	0	0	0	0	0	0	0	0	0	0	0	0	0	0	0	0	0	0	0	0	0	0	0	0	0	0	0	0	0	0	0	0	0	0	0	0	0	0	0	0	0	0	0	0	0	0	0
Itr_sc004125.1	Ib10	0	0	0	0	0	0	0	0	0	0	0	0	0	0	0	0	0	0	0	0	0	0	0	0	0	0	0	0	0	0	0	0	0	0	0	0	0	0	0	0	0	0	0	0	0	0	0	0
Itr_sc004338.1	Ib10	0	0	0	0	0	0	0	0	0	0	0	0	0	0	0	0	0	0	0	0	0	0	0	0	0	0	0	0	0	0	0	0	0	0	0	0	0	0	0	0	0	0	0	0	0	0	0	0
Itr_sc004380.1	Ib10	0	0	0	0	0	0	0	0	0	0	0	0	0	0	0	0	0	0	0	0	0	0	0	0	0	0	0	0	0	0	0	0	0	0	0	0	0	0	0	0	0	0	0	0	0	0	0	0
Itr_sc004507.1	Ib10	0	0	0	0	0	0	0	0	0	0	0	0	0	0	0	0	0	0	0	0	0	0	0	0	0	0	0	0	0	0	0	0	0	0	0	0	0	0	0	0	0	0	0	0	0	0	0	0
Itr_sc004532.1	Ib10	0	0	0	0	0	0	0	0	0	0	0	0	0	0	0	0	0	0	0	0	0	0	0	0	0	0	0	0	0	0	0	0	0	0	0	0	0	0	0	0	0	0	0	0	0	0	0	0
Itr_sc004597.1	Ib10	0	0	0	0	0	0	0	0	0	0	0	0	0	0	0	0	0	0	0	0	0	0	0	0	0	0	0	0	0	0	0	0	0	0	0	0	0	0	0	0	0	0	0	0	0	0	0	0
Itr_sc004616.1	Ib10	0	0	0	0	0	0	0	0	0	0	0	0	0	0	0	0	0	0	0	0	0	0	0	0	0	0	0	0	0	0	0	0	0	0	0	0	0	0	0	0	0	0	0	0	0	0	0	0
Itr_sc004620.1	Ib10	0	0	0	0	0	0	0	0	0	0	0	0	0	0	0	0	0	0	0	0	0	0	0	0	0	0	0	0	0	0	0	0	0	0	0	0	0	0	0	0	0	0	0	0	0	0	0	0
Itr_sc004628.1	Ib10	0	0	0	0	0	0	0	0	0	0	0	0	0	0	0	0	0	0	0	0	0	0	0	0	0	0	0	0	0	0	0	0	0	0	0	0	0	0	0	0	0	0	0	0	0	0	0	0
Itr_sc004650.1	Ib10	0	0	0	0	0	0	0	0	0	0	0	0	0	0	0	0	0	0	0	0	0	0	0	0	0	0	0	0	0	0	0	0	0	0	0	0	0	0	0	0	0	0	0	0	0	0	0	0
Itr_sc004846.1	Ib10	0	0	0	0	0	0	0	0	0	0	0	0	0	0	0	0	0	0	0	0	0	0	0	0	0	0	0	0	0	0	0	0	0	0	0	0	0	0	0	0	0	0	0	0	0	0	0	0
Itr_sc005432.1	Ib10	0	0	0	0	0	0	0	0	0	0	0	0	0	0	0	0	0	0	0	0	0	0	0	0	0	0	0	0	0	0	0	0	0	0	0	0	0	0	0	0	0	0	0	0	0	0	0	0
Itr_sc005697.1	Ib10	0	0	0	0	0	0	0	0	0	0	0	0	0	0	0	0	0	0	0	0	0	0	0	0	0	0	0	0	0	0	0	0	0	0	0	0	0	0	0	0	0	0	0	0	0	0	0	0
Itr_sc006047.1	Ib10	0	0	0	0	0	0	0	0	0	0	0	0	0	0	0	0	0	0	0	0	0	0	0	0	0	0	0	0	0	0	0	0	0	0	0	0	0	0	0	0	0	0	0	0	0	0	0	0
Itr_sc006377.1	Ib10	0	0	0	0	0	0	0	0	0	0	0	0	0	0	0	0	0	0	0	0	0	0	0	0	0	0	0	0	0	0	0	0	0	0	0	0	0	0	0	0	0	0	0	0	0	0	0	0
Itr_sc006644.1	Ib10	0	0	0	0	0	0	0	0	0	0	0	0	0	0	0	0	0	0	0	0	0	0	0	0	0	0	0	0	0	0	0	0	0	0	0	0	0	0	0	0	0	0	0	0	0	0	0	0
Itr_sc006749.1	Ib10	0	0	0	0	0	0	0	0	0	0	0	0	0	0	0	0	0	0	0	0	0	0	0	0	0	0	0	0	0	0	0	0	0	0	0	0	0	0	0	0	0	0	0	0	0	0	0	0
Itr_sc006829.1	Ib10	0	0	0	0	0	0	0	0	0	0	0	0	0	0	0	0	0	0	0	0	0	0	0	0	0	0	0	0	0	0	0	0	0	0	0	0	0	0	0	0	0	0	0	0	0	0	0	0
Itr_sc013701.1	Ib10	0	0	0	0	0	0	0	0	0	0	0	0	0	0	0	0	0	0	0	0	0	0	0	0	0	0	0	0	0	0	0	0	0	0	0	0	0	0	0	0	0	0	0	0	0	0	0	0
Itr_sc014978.1	Ib10	0	0	0	0	0	0	0	0	0	0	0	0	0	0	0	0	0	0	0	0	0	0	0	0	0	0	0	0	0	0	0	0	0	0	0	0	0	0	0	0	0	0	0	0	0	0	0	0
Itr_sc033973.1	Ib10	0	0	0	0	0	0	0	0	0	0	0	0	0	0	0	0	0	0	0	0	0	0	0	0	0	0	0	0	0	0	0	0	0	0	0	0	0	0	0	0	0	0	0	0	0	0	0	0
Itr_sc043349.1	Ib10	0	0	0	0	0	0	0	0	0	0	0	0	0	0	0	0	0	0	0	0	0	0	0	0	0	0	0	0	0	0	0	0	0	0	0	0	0	0	0	0	0	0	0	0	0	0	0	0
Itr_sc050786.1	Ib10	0	0	0	0	0	0	0	0	0	0	0	0	0	0	0	0	0	0	0	0	0	0	0	0	0	0	0	0	0	0	0	0	0	0	0	0	0	0	0	0	0	0	0	0	0	0	0	0
Itr_sc066029.1	Ib10	0	0	0	0	0	0	0	0	0	0	0	0	0	0	0	0	0	0	0	0	0	0	0	0	0	0	0	0	0	0	0	0	0	0	0	0	0	0	0	0	0	0	0	0	0	0	0	0
Itr_sc000001.1	Ib11	0	0	0	0	0	0	0	0	0	0	0	0	0	0	0	0	0	0	0	0	0	0	0	0	0	0	0	0	0	0	0	0	0	0	0	0	0	0	0	0	0	0	0	0	0	0	0	0
Itr_sc000027.1	Ib11	0	0	0	0	0	0	0	0	0	0	0	0	0	0	0	0	0	0	0	0	0	0	0	0	0	0	0	0	0	0	0	0	0	0	0	0	0	0	0	0	0	0	0	0	0	0	0	0
Itr_sc000033.1	Ib11	0	0	0	0	0	0	0	0	0	0	0	0	0	0	0	0	0	0	0	0	0	0	0	0	0	0	0	0	0	0	0	0	0	0	0	0	0	0	0	0	0	0	0	0	0	0	0	0
Itr_sc000042.1	Ib11	0	0	0	0	0	0	0	0	0	0	0	0	0	0	0	0	0	0	0	0	0	0	0	0	0	0	0	0	0	0	0	0	0	0	0	0	0	0	0	0	0	0	0	0	0	0	0	0
Itr_sc000059.1	Ib11	0	0	0	0	0	0	0	0	0	0	0	0	0	0	0	0	0	0	0	0	0	0	0	0	0	0	0	0	0	0	0	0	0	0	0	0	0	0	0	0	0	0	0	0	0	0	0	0
Itr_sc000084.1	Ib11	0	0	0	0	0	0	0	0	0	0	0	0	0	0	0	0	0	0	0	0	0	0	0	0	0	0	0	0	0	0	0	0	0	0	0	0	0	0	0	0	0	0	0	0	0	0	0	0
Itr_sc000092.1	Ib11	0	0	0	0	0	0	0	2	0	0	0	0	2	0	0	0	0	0	0	0	0	0	0	0	0	0	0	0	0	0	0	0	0	0	0	0	0	0	0	0	0	0	0	0	0	0	0	0
Itr_sc000102.1	Ib11	0	0	0	0	0	0	0	0	0	0	0	0	0	0	0	0	0	0	0	0	0	0	0	0	0	0	0	0	0	0	0	0	0	0	0	0	0	0	0	0	0	0	0	0	0	0	0	0
[truncated: 891 more rows]
[truncated: 63 more columns]
